# Supplementary material for: Aβ-driven nuclear pore complex dysfunction alters activation of necroptosis proteins in a mouse model of Alzheimer’s disease
Source: eLife. 2025 Mar 25;13:RP92069. doi: 10.7554/eLife.92069 (PMC11936419; doi:10.7554/eLife.92069)
Supplement: Figure 2—source data 1. [file elife-92069-fig2-data1.zip]

Archive with 2 entries (1 files):
- Figure 2 Source Data 1/
- Figure 2 Source Data 1/Figure 2 - Source Data File 1.pdf
