# Supplementary material for: Aβ-driven nuclear pore complex dysfunction alters activation of necroptosis proteins in a mouse model of Alzheimer’s disease
Source: eLife. 2025 Mar 25;13:RP92069. doi: 10.7554/eLife.92069 (PMC11936419; doi:10.7554/eLife.92069)
Supplement: Figure 2—source data 2. [file elife-92069-fig2-data2.zip]

Archive with 10 entries (9 files):
- Figure 2 Source Data 2/
- Figure 2 Source Data 2/14mo H3 (paired nup107).mscn
- Figure 2 Source Data 2/14mo H3.scn
- Figure 2 Source Data 2/14mo Lamin B1.scn
- Figure 2 Source Data 2/14mo NUP98.scn
- Figure 2 Source Data 2/2mo H3 (paired nup107).mscn
- Figure 2 Source Data 2/2mo H3.scn
- Figure 2 Source Data 2/2mo Lamin B1.scn
- Figure 2 Source Data 2/2mo NUP98.scn
- Figure 2 Source Data 2/nup107 14 mo and 2mo uncropped.mscn
