# Supplementary material for: Aβ-driven nuclear pore complex dysfunction alters activation of necroptosis proteins in a mouse model of Alzheimer’s disease
Source: eLife. 2025 Mar 25;13:RP92069. doi: 10.7554/eLife.92069 (PMC11936419; doi:10.7554/eLife.92069)
Supplement: Figure 2—source data 2. [file elife-92069-fig2-data2.zip › Figure 2 Source Data 2/nup107 14 mo and 2mo uncropped.mscn]

MIME-Version: 1.0 (Generated by Image Lab 6.1.0)
Content-Type: multipart/mixed; boundary="20250227-154944-0AF248B0"
Content-Description: Image Lab Image File
X-EntityRank: middle
X-LastSaveDate: 2025.02.27.15.49.44.042

--20250227-154944-0AF248B0
Content-Type: text/xml; charset="utf8"
Content-Length: 2414
Content-Description: ItemHeaderTag
X-EntityRank: first
X-LastSaveDate: 2025.02.27.15.49.44.042

<!DOCTYPE XML>
<root version="2">
 <FileAuthoringInfo>
  <applicationName>Image Lab</applicationName>
  <applicationSchema>3</applicationSchema>
  <majorVer>6</majorVer>
  <minorVer>1</minorVer>
  <subMinorVer>0</subMinorVer>
  <buildNumber>7</buildNumber>
  <buildType></buildType>
  <version>6.1.0.07</version>
  <gitSha>f72f6931c3b3b9044db19baab83c9ecf9f6dce90</gitSha>
 </FileAuthoringInfo>
 <name>nup107 14 mo and 2mo uncropped</name>
 <scan_id>55278200358926577</scan_id>
 <description>Merged Image
Channel 1: THC 2023-06-16 16h06m34s
 Acquisition Date: 6/16/2023 4:06:34 PM

Channel 2: THC 2023-06-16 16h05m43s
 Acquisition Date: 6/16/2023 4:05:43 PM</description>
 <user>THC</user>
 <document_control_sign>0</document_control_sign>
 <document_controlled>0</document_controlled>
 <frame_sync_type>sync_nothing</frame_sync_type>
 <normalization_channel>-1</normalization_channel>
 <normalization_use_bands>0</normalization_use_bands>
 <DisplaySettings>
  <version>1</version>
  <showAnnotations>true</showAnnotations>
  <showLaneFrame>true</showLaneFrame>
  <showLanes>true</showLanes>
  <showBands>true</showBands>
  <showLaneLabels>true</showLaneLabels>
  <showBandsAttributes>true</showBandsAttributes>
  <bandsAttributes>4</bandsAttributes>
  <selectedLaneAttr>true</selectedLaneAttr>
  <showMWLegend>true</showMWLegend>
  <showVolumes>true</showVolumes>
  <showVolumesLabel>true</showVolumesLabel>
  <showBandEdges>false</showBandEdges>
 </DisplaySettings>
 <channel_count>2</channel_count>
 <rgb_composite>true</rgb_composite>
 <RGBDisplaySettings>
  <Red>
   <Channel>-1</Channel>
   <Enable>false</Enable>
  </Red>
  <Green>
   <Channel>1</Channel>
   <Enable>true</Enable>
  </Green>
  <Blue>
   <Channel>0</Channel>
   <Enable>true</Enable>
  </Blue>
 </RGBDisplaySettings>
 <scan_0>
  <transform invert="false" high_frac="0.998749" highlight_saturate="true" gamma="1" low_frac="0.613977"/>
  <colormap></colormap>
  <zoom>0.36818181818181817</zoom>
  <image_anchor y="649.31744384765625000" x="1512.41516113281250000"/>
 </scan_0>
 <scan_1>
  <transform invert="false" high_frac="0.574838" highlight_saturate="true" gamma="1.149658566049431" low_frac="0.000381476"/>
  <colormap></colormap>
  <zoom>0.36818181818181817</zoom>
  <image_anchor y="1100.00000000000000000" x="1371.60498046875000000"/>
 </scan_1>
 <multi_pane_layout>0</multi_pane_layout>
 <displayed_panes>1</displayed_panes>
</root>
--20250227-154944-0AF248B0
Content-Type: multipart/mixed; boundary="20250227-154944-0AF24B90"
Content-Description: ScanImageTag0
X-EntityRank: first
X-LastSaveDate: 2025.02.27.15.49.44.042

--20250227-154944-0AF24B90
Content-Type: application/octet-stream
Content-Length: 12100000
Content-Description: ImageData
X-EntityRank: first
X-LastSaveDate: 2025.02.27.15.49.44.042

Xÿnÿ{ÿoÿsÿÿ¥ÿ§ÿ¯ÿÿ}ÿ¦ÿ©ÿ¦ÿtÿlÿ}ÿpÿxÿ{ÿwÿzÿuÿqÿzÿeÿkÿqÿuÿsÿoÿwÿcÿtÿvÿKÿFÿ\ÿdÿhÿ}ÿÿtÿzÿkÿfÿgÿjÿlÿYÿRÿ]ÿbÿTÿRÿ^ÿqÿyÿlÿuÿkÿsÿqÿcÿjÿgÿ[ÿXÿYÿmÿzÿWÿ^ÿuÿ|ÿyÿzÿwÿ[ÿ[ÿyÿnÿ{ÿ¥ÿ¨ÿÿ~ÿxÿÿÿ§ÿ«ÿÿyÿÿ§ÿÿ¤ÿzÿÿªÿÿÿÿvÿÿÿqÿuÿÿÿ}ÿÿÿ¤ÿ{ÿgÿyÿ|ÿdÿoÿxÿxÿxÿ~ÿÿ|ÿÿ{ÿ}ÿyÿÿÿÿÿÿwÿÿyÿ}ÿ}ÿ{ÿÿÿÿÿqÿÿÿÿzÿÿÿÿ~ÿ}ÿÿÿ¥ÿÿÿ¦ÿ¥ÿ©ÿ¥ÿÿÿ¤ÿ¬ÿ¥ÿÿ¤ÿÿÿÿÿÿÿ|ÿÿ§ÿÿÿzÿxÿÿÿÿÿ¤ÿÿÿÿÿ©ÿÿÿÿÿÿÿÿÿ~ÿÿÿÿ¤ÿÿÿÿÿÿ{ÿÿÿÿÿÿÿÿÿvÿÿÿÿ¦ÿÿÿÿÿÿÿÿÿÿ¤ÿ§ÿÿ¨ÿ±ÿ¨ÿÿÿÿÿÿÿÿÿÿÿ¥ÿÿÿ}ÿ~ÿÿÿÿ}ÿzÿÿÿÿÿÿÿÿÿyÿÿtÿ|ÿÿÿÿÿÿÿÿ¤ÿÿÿÿ¦ÿÿÿÿÿÿÿÿÿÿ¸ÿÿÿÿÿÿÿÿÿÿÿÿÿªÿÿÿÿÿÿÿÿÿÿÿÿ­ÿÿlÿÿÿrÿxÿÿÿÿÿÿÿÿ~ÿjÿtÿtÿwÿÿÿÿÿ}ÿÿtÿÿsÿ¤ÿÿÿÿÿÿÿ|ÿwÿ{ÿÿuÿ~ÿÿ|ÿyÿ~ÿxÿuÿÿÿwÿÿ~ÿÿÿyÿlÿÿ|ÿxÿÿÿÿÿyÿ~ÿÿÿuÿ}ÿÿÿÿ¥ÿ¦ÿÿÿÿÿÿÿ}ÿÿÿmÿ¬ÿÿÿÿÿÿÿÿ¤ÿÿ}ÿ|ÿÿlÿuÿzÿÿÿÿÿÿÿzÿyÿÿÿÿÿ¤ÿÿÿ§ÿÿvÿyÿÿÿ¤ÿ¤ÿ¦ÿÿqÿÿÿÿÿÿ¦ÿÿÿÿÿÿÿ§ÿ§ÿÿÿÿ{ÿÿÿÿÿÿÿyÿÿÿ}ÿÿÿÿÿÿªÿzÿÿÿÿÿÿÿÿÿÿÿÿÿÿÿ¤ÿ§ÿÿqÿÿÿ}ÿwÿuÿtÿÿÿÿÿÿÿÿÿÿÿÿÿÿÿÿ¤ÿÿÿÿÿÿÿ¤ÿ{ÿÿÿÿÿ|ÿtÿ|ÿÿÿÿÿÿÿ~ÿuÿxÿÿÿÿÿÿÿÿÿÿÿÿÿÿ¤ÿ©ÿÿÿÿ{ÿ®ÿÿÿÿÿÿÿÿÿÿÿÿÿÿÿÿÿzÿÿÿÿÿ§ÿÿÿÿÿÿÿÿÿÿzÿÿÿwÿÿÿÿ¤ÿÿvÿÿÿÿÿÿ{ÿÿÿÿÿÿÿÿÿÿÿÿÿÿÿ¥ÿÿÿzÿzÿ~ÿÿ|ÿnÿ{ÿÿ¦ÿÿ¨ÿÿÿÿyÿpÿ}ÿÿÿÿÿÿÿÿÿÿÿÿÿÿÿÿÿÿÿÿÿÿÿ{ÿ~ÿÿÿ}ÿ¤ÿÿuÿÿ²ÿÿuÿÿzÿÿxÿÿÿÿ~ÿÿÿÿÿÿÿÿÿÿ}ÿÿÿÿÿtÿ|ÿÿÿnÿxÿyÿÿÿÿÿÿÿÿÿ¥ÿÿÿÿÿ¤ÿÿÿvÿÿzÿpÿrÿvÿvÿÿÿÿvÿwÿÿÿÿÿÿÿ}ÿ|ÿÿÿsÿ}ÿÿÿnÿxÿÿÿ~ÿÿyÿvÿ~ÿvÿrÿ{ÿwÿÿÿ{ÿ~ÿrÿwÿ}ÿÿ|ÿyÿÿsÿvÿyÿÿ}ÿÿÿÿÿ}ÿ}ÿÿÿÿ{ÿÿwÿuÿnÿhÿÿÿrÿtÿÿ}ÿmÿxÿ{ÿmÿrÿvÿzÿyÿ|ÿvÿoÿÿ}ÿ}ÿÿjÿzÿ]ÿhÿsÿrÿvÿ|ÿoÿ~ÿuÿrÿhÿsÿpÿxÿvÿkÿhÿrÿsÿlÿoÿyÿuÿ{ÿoÿ|ÿyÿuÿÿpÿlÿcÿÿuÿfÿmÿrÿoÿÿÿ}ÿsÿyÿyÿtÿoÿmÿÿÿÿtÿÿÿpÿtÿoÿ{ÿÿmÿ}ÿwÿpÿÿ}ÿmÿ|ÿ|ÿvÿvÿ|ÿÿ~ÿ{ÿvÿpÿpÿ{ÿvÿrÿtÿrÿoÿxÿ{ÿÿÿuÿdÿÿÿuÿsÿiÿkÿzÿwÿuÿnÿpÿvÿrÿnÿeÿ_ÿmÿuÿeÿÿoÿÿ]ÿcÿwÿfÿÿ|ÿgÿ{ÿÿÿyÿoÿvÿoÿkÿuÿsÿlÿuÿyÿsÿ{ÿÿxÿyÿÿ{ÿuÿvÿxÿ|ÿoÿxÿ{ÿoÿpÿmÿÿÿlÿqÿ}ÿvÿkÿÿuÿxÿ|ÿzÿxÿxÿxÿxÿyÿyÿ{ÿÿÿÿÿrÿÿÿnÿwÿtÿ|ÿpÿrÿsÿÿtÿwÿtÿtÿmÿzÿÿÿÿ}ÿÿÿÿÿrÿnÿxÿxÿuÿqÿqÿqÿ}ÿÿÿzÿyÿhÿxÿwÿjÿrÿÿiÿwÿnÿ{ÿqÿkÿrÿtÿwÿrÿnÿkÿrÿqÿlÿzÿwÿtÿ{ÿrÿmÿoÿ}ÿiÿÿxÿrÿsÿbÿqÿwÿyÿÿÿÿbÿxÿmÿuÿyÿxÿkÿdÿïþýþWÿqÿpÿpÿoÿnÿxÿvÿoÿgÿhÿvÿsÿxÿrÿmÿjÿ{ÿ{ÿÿÿvÿÿ{ÿoÿrÿzÿsÿyÿzÿÿvÿÿÿzÿxÿyÿuÿqÿnÿoÿrÿoÿiÿoÿoÿnÿoÿtÿnÿtÿwÿ{ÿyÿwÿtÿiÿtÿjÿzÿuÿtÿkÿnÿvÿÿ}ÿ|ÿÿsÿyÿxÿvÿoÿvÿÿÿÿÿxÿÿ~ÿxÿpÿ\ÿuÿ{ÿvÿpÿnÿxÿxÿnÿtÿ]ÿ{ÿÿuÿoÿ^ÿðþÂþEÿxÿuÿwÿÿvÿ{ÿwÿrÿwÿ|ÿ{ÿoÿhÿxÿÿlÿjÿoÿoÿnÿ|ÿÿrÿiÿtÿyÿoÿ}ÿuÿ{ÿvÿuÿoÿfÿuÿiÿiÿpÿpÿnÿpÿkÿkÿdÿoÿ~ÿpÿkÿ}ÿÿvÿrÿ{ÿzÿuÿyÿyÿwÿmÿoÿ|ÿvÿxÿ{ÿwÿ|ÿÿpÿuÿvÿ}ÿvÿÿÿyÿkÿ|ÿxÿÿÿyÿvÿwÿzÿwÿmÿvÿ|ÿsÿwÿ}ÿ{ÿwÿkÿoÿ~ÿxÿpÿqÿmÿ`ÿeÿdÿeÿkÿjÿpÿeÿÿpÿxÿnÿwÿxÿ}ÿpÿlÿyÿlÿhÿfÿ}ÿwÿnÿpÿ{ÿÿrÿhÿmÿqÿvÿyÿmÿdÿjÿrÿvÿvÿnÿyÿ~ÿqÿrÿyÿxÿvÿgÿpÿfÿxÿhÿmÿÿqÿwÿ~ÿuÿqÿrÿnÿsÿyÿrÿoÿqÿgÿmÿmÿvÿlÿfÿkÿrÿoÿgÿiÿyÿÿuÿnÿqÿtÿdÿbÿqÿmÿnÿyÿÿlÿsÿqÿ\ÿhÿuÿyÿhÿyÿrÿoÿiÿwÿwÿaÿmÿpÿmÿsÿmÿgÿtÿÿrÿgÿtÿtÿdÿZÿ`ÿqÿuÿnÿoÿoÿkÿmÿcÿkÿoÿoÿ|ÿuÿcÿoÿyÿ}ÿwÿcÿoÿnÿqÿ}ÿoÿoÿiÿuÿ|ÿoÿnÿtÿjÿkÿjÿfÿpÿvÿrÿvÿxÿmÿkÿtÿkÿmÿmÿdÿrÿkÿoÿvÿtÿsÿeÿÿeÿmÿzÿmÿjÿkÿoÿdÿwÿpÿxÿiÿfÿpÿpÿoÿmÿoÿdÿpÿwÿ{ÿÿxÿrÿoÿqÿoÿgÿrÿqÿrÿpÿfÿ\ÿgÿdÿ}ÿzÿsÿwÿvÿÿcÿpÿpÿlÿzÿoÿqÿlÿuÿmÿeÿmÿpÿqÿrÿmÿxÿsÿÿ|ÿmÿsÿ}ÿ}ÿrÿrÿsÿpÿlÿrÿrÿuÿnÿkÿiÿqÿlÿmÿwÿlÿuÿrÿgÿTÿgÿÿuÿqÿzÿvÿÿ}ÿoÿkÿkÿrÿyÿyÿrÿsÿxÿpÿcÿbÿeÿgÿvÿgÿlÿpÿaÿaÿsÿlÿvÿoÿVÿ¨ÿ~ÿ|ÿ]ÿmÿrÿ^ÿqÿrÿtÿsÿrÿkÿmÿmÿwÿsÿsÿyÿxÿ}ÿ{ÿxÿvÿmÿyÿ|ÿnÿtÿvÿgÿrÿ|ÿyÿiÿeÿxÿyÿyÿ{ÿÿeÿoÿtÿqÿxÿrÿmÿqÿnÿnÿmÿmÿnÿpÿxÿrÿqÿtÿpÿqÿwÿqÿiÿmÿtÿÿrÿwÿkÿhÿsÿsÿnÿoÿÿfÿwÿeÿfÿlÿÿxÿiÿzÿzÿrÿsÿvÿrÿbÿlÿÿÿyÿwÿwÿpÿmÿ|ÿxÿqÿkÿtÿlÿnÿÿrÿaÿvÿyÿxÿzÿtÿgÿnÿkÿ|ÿmÿuÿoÿmÿ}ÿÿyÿsÿrÿmÿtÿuÿoÿlÿrÿzÿuÿtÿsÿnÿoÿmÿnÿqÿxÿhÿsÿ~ÿgÿwÿmÿjÿuÿuÿhÿoÿzÿÿzÿxÿxÿxÿvÿsÿuÿrÿpÿpÿkÿyÿÿ{ÿ~ÿqÿtÿÿvÿ|ÿ|ÿsÿ`ÿbÿuÿfÿÿyÿÿÿfÿmÿqÿoÿ^ÿoÿtÿpÿqÿtÿ~ÿ{ÿpÿsÿuÿlÿyÿuÿoÿjÿjÿmÿlÿnÿkÿcÿ{ÿdÿÿtÿsÿoÿmÿxÿvÿxÿzÿxÿsÿjÿuÿ{ÿkÿmÿxÿvÿvÿyÿvÿkÿbÿiÿcÿbÿyÿmÿxÿ}ÿzÿvÿpÿÿuÿxÿyÿÿÿhÿbÿnÿuÿ{ÿ~ÿvÿvÿtÿ_ÿuÿhÿrÿÿÿmÿzÿÿmÿsÿÿÿ{ÿzÿoÿfÿoÿtÿqÿjÿoÿÿzÿwÿsÿkÿwÿnÿfÿzÿwÿ|ÿmÿmÿ|ÿÿsÿmÿÿÿ}ÿÿÿvÿÿ{ÿrÿvÿ{ÿ}ÿÿÿÿÿÿ}ÿ{ÿqÿvÿ}ÿwÿÿÿjÿrÿmÿlÿÿuÿ|ÿ}ÿyÿvÿÿnÿnÿnÿiÿjÿpÿuÿpÿmÿvÿtÿÿzÿjÿkÿ{ÿoÿmÿiÿ`ÿrÿzÿ|ÿkÿ\ÿkÿ{ÿ|ÿpÿiÿeÿoÿÿ~ÿ|ÿoÿsÿyÿ{ÿzÿyÿvÿcÿxÿeÿfÿÿÿ{ÿsÿtÿtÿrÿwÿÿÿvÿpÿwÿ{ÿ{ÿsÿÿÿpÿxÿÿ¤ÿsÿÿÿ|ÿÿÿsÿsÿqÿnÿvÿxÿpÿnÿqÿlÿ}ÿÿ{ÿhÿvÿÿÿhÿsÿ}ÿyÿuÿuÿ~ÿnÿvÿ~ÿ{ÿvÿrÿvÿ}ÿ~ÿsÿ{ÿwÿÿ{ÿ~ÿ~ÿvÿsÿgÿoÿ|ÿsÿqÿwÿsÿxÿ}ÿxÿrÿvÿÿ}ÿ}ÿvÿqÿÿ}ÿyÿÿyÿsÿxÿsÿÿÿyÿtÿvÿvÿ|ÿÿ{ÿwÿÿtÿÿwÿÿiÿtÿ|ÿrÿxÿ|ÿtÿzÿ§ÿÿ|ÿÿÿÿyÿtÿuÿ}ÿuÿxÿwÿyÿÿ{ÿÿyÿ}ÿsÿnÿzÿ~ÿtÿÿÿÿÿÿÿzÿÿÿ¤ÿtÿÿzÿsÿ{ÿÿ¨ÿÿÿÿ|ÿzÿyÿtÿÿÿÿÿvÿÿÿ~ÿxÿÿxÿÿ¨ÿÿ}ÿ{ÿ}ÿzÿxÿÿ}ÿrÿ©ÿÿzÿuÿ¬ÿyÿÿÿÿÿÿyÿÿÿÿÿÿvÿzÿwÿÿÿÿÿvÿzÿÿÿÿÿÿÿÿ¦ÿÿÿÿ}ÿÿÿpÿÿ}ÿtÿÿ}ÿnÿyÿÿÿÿÿÿuÿÿÿwÿzÿzÿÿÿ~ÿÿÿyÿ~ÿxÿnÿ{ÿxÿ{ÿqÿÿÿ§ÿ®ÿÿ¥ÿ©ÿÿÿÿÿÿÿÿÿ}ÿtÿ|ÿxÿzÿÿÿ}ÿÿÿÿ}ÿÿÿÿ{ÿxÿyÿÿªÿzÿÿ«ÿzÿ~ÿÿÿoÿzÿÿyÿxÿvÿuÿÿÿ~ÿqÿÿÿwÿÿ~ÿÿÿuÿvÿ{ÿÿvÿuÿÿÿÿÿ¥ÿÿÿÿsÿrÿ}ÿÿÿ}ÿ}ÿÿÿÿÿ|ÿÿÿÿ}ÿÿÿÿÿÿyÿ{ÿÿtÿÿuÿzÿ|ÿÿÿÿ¦ÿÿyÿÿÿÿÿ§ÿ¥ÿÿ¥ÿÿÿÿÿÿÿ¥ÿÿÿÿÿtÿ}ÿnÿeÿzÿ{ÿÿ}ÿÿ¤ÿyÿxÿ~ÿÿsÿÿÿsÿÿ©ÿ¦ÿÿ{ÿÿÿÿ~ÿ{ÿÿÿÿÿ¥ÿÿÿÿÿÿ¤ÿxÿ}ÿÿ~ÿÿ¥ÿwÿÿÿÿÿÿÿÿªÿÿzÿÿÿÿÿ¤ÿÿÿÿzÿzÿÿªÿ¦ÿÿÿÿ}ÿxÿsÿtÿÿÿÿzÿxÿÿÿÿ|ÿÿÿ¤ÿÿÿ¤ÿÿÿÿ¤ÿ}ÿÿªÿÿ¤ÿ¤ÿ¥ÿÿÿÿlÿÿ©ÿÿxÿÿÿwÿ}ÿÿyÿ|ÿ§ÿÿ©ÿ§ÿ«ÿ¦ÿzÿÿÿÿ¤ÿ¥ÿÿrÿÿkÿ¥ÿÿÿ®ÿ¯ÿ¥ÿ¦ÿ¯ÿ©ÿvÿÿxÿvÿ©ÿ¥ÿÿÿÿÿÿÿzÿ¤ÿ¤ÿ¤ÿzÿÿ¬ÿ°ÿ­ÿ¥ÿ|ÿ{ÿÿ­ÿ~ÿÿ{ÿÿÿÿ}ÿÿ¦ÿ|ÿÿ}ÿ§ÿ¦ÿ°ÿ©ÿÿxÿwÿ|ÿ|ÿÿ©ÿ|ÿ}ÿvÿzÿ~ÿÿÿÿÿtÿ|ÿ~ÿxÿvÿÿÿwÿqÿyÿ¦ÿyÿÿ¥ÿÿvÿyÿvÿtÿ{ÿÿÿÿ|ÿ}ÿ«ÿÿzÿvÿyÿ~ÿ{ÿ¦ÿ~ÿ§ÿ¯ÿ¯ÿ¥ÿxÿ|ÿ¨ÿ¦ÿtÿpÿ}ÿÿuÿ¦ÿ¦ÿ¤ÿ~ÿ¥ÿ¬ÿwÿ«ÿ«ÿ§ÿ°ÿ¤ÿxÿÿ}ÿsÿ¦ÿ§ÿÿ§ÿ¦ÿ¨ÿ|ÿxÿ¥ÿ¤ÿuÿvÿhÿrÿ°ÿiÿ/ÿUÿ¯ÿ¬ÿ|ÿ¨ÿ{ÿxÿ¤ÿ¤ÿ§ÿwÿxÿ©ÿtÿ¨ÿ^ÿhÿ¤ÿ©ÿ¦ÿ§ÿ­ÿ¨ÿhÿqÿ¯ÿµÿªÿ§ÿyÿpÿtÿ¦ÿtÿ¥ÿ¥ÿyÿ¬ÿ§ÿwÿxÿ©ÿ¯ÿ©ÿoÿ¦ÿWÿaÿnÿ¤ÿ§ÿ«ÿ·ÿ¥ÿvÿ¥ÿsÿ¨ÿuÿoÿuÿ§ÿpÿjÿ§ÿkÿtÿrÿpÿ©ÿ­ÿqÿ¤ÿkÿhÿ¦ÿ¤ÿ¤ÿ¦ÿqÿqÿ®ÿoÿTÿlÿ§ÿpÿ¦ÿ©ÿaÿ_ÿ¤ÿjÿ¨ÿ«ÿ¦ÿmÿ©ÿ®ÿ§ÿ¨ÿkÿ¨ÿªÿ®ÿ¬ÿ¦ÿ¯ÿ¨ÿ¹ÿ±ÿ­ÿ¥ÿ¨ÿ­ÿ¥ÿYÿhÿ9ÿðþýù©÷íùbÿjÿwÿwÿrÿ¥ÿsÿ~ÿÿÿ}ÿÿ°ÿÿtÿ{ÿÿ~ÿÿ{ÿjÿuÿzÿzÿvÿlÿmÿjÿkÿpÿeÿfÿÿXÿWÿXÿWÿ[ÿhÿvÿvÿxÿhÿmÿkÿjÿoÿtÿjÿ\ÿ\ÿxÿsÿ`ÿYÿhÿqÿ]ÿLÿsÿvÿlÿjÿfÿbÿ`ÿZÿZÿ`ÿvÿuÿnÿnÿpÿlÿlÿtÿuÿlÿÿÿ{ÿvÿvÿ{ÿÿÿÿÿÿÿ§ÿÿÿÿÿ|ÿ¬ÿÿÿÿÿwÿyÿÿ«ÿ~ÿxÿtÿÿ}ÿyÿyÿ~ÿÿ~ÿeÿnÿÿxÿÿÿqÿlÿzÿ|ÿzÿqÿ}ÿÿ|ÿÿÿvÿ~ÿÿyÿyÿsÿrÿwÿÿ¦ÿ©ÿ§ÿ¤ÿÿÿ¤ÿÿÿÿÿÿÿÿÿ¦ÿ~ÿÿÿÿÿÿÿÿ¨ÿ³ÿ¥ÿÿtÿÿÿfÿtÿÿ¥ÿÿxÿÿÿ¤ÿÿ~ÿÿÿÿÿÿÿwÿ­ÿÿÿ­ÿ¥ÿÿ~ÿ~ÿÿÿuÿÿÿÿÿÿ¥ÿ¦ÿÿÿÿÿ¯ÿ}ÿÿÿÿ¦ÿÿÿ¥ÿÿÿyÿÿÿ¤ÿÿÿÿÿ¦ÿ§ÿÿ¬ÿÿÿÿÿ¦ÿ®ÿÿzÿÿÿÿÿÿÿÿÿÿÿÿÿvÿÿÿÿ~ÿqÿxÿyÿÿÿ~ÿ~ÿÿÿÿ¦ÿÿÿÿÿÿ¤ÿÿÿ~ÿÿ|ÿÿÿ¬ÿÿÿ~ÿuÿÿ¨ÿÿÿ¤ÿ²ÿzÿÿÿÿÿ¦ÿÿÿÿÿ¦ÿÿ¨ÿÿÿ¤ÿªÿ¬ÿªÿÿÿÿ´ÿÿÿ{ÿÿÿÿ{ÿ}ÿÿÿÿ¥ÿÿÿÿÿÿvÿÿzÿÿ¥ÿÿÿÿÿÿÿyÿÿÿÿÿxÿÿÿÿÿ{ÿuÿ|ÿrÿÿÿsÿrÿyÿ|ÿ}ÿxÿtÿvÿqÿ~ÿÿ~ÿ~ÿ{ÿ¤ÿÿÿÿÿÿ~ÿÿÿÿ}ÿÿÿÿÿ§ÿÿÿ|ÿÿÿÿÿÿÿÿ²ÿ®ÿÿÿÿÿÿÿÿÿÿÿÿÿrÿdÿ|ÿ{ÿÿÿ{ÿÿÿ{ÿÿÿÿÿªÿÿÿÿÿÿÿÿÿÿÿÿ¨ÿÿsÿÿÿÿÿÿÿÿÿÿÿyÿ}ÿ~ÿÿ¨ÿÿ¦ÿÿÿÿÿÿÿÿwÿyÿÿÿÿÿÿÿ«ÿ¤ÿÿÿÿ}ÿÿÿ¦ÿÿÿÿÿÿ~ÿÿªÿÿÿ~ÿÿÿÿÿÿÿÿÿÿÿÿÿxÿÿ¤ÿÿÿÿÿÿÿ¦ÿ«ÿÿxÿÿÿ­ÿ§ÿ©ÿÿ~ÿÿÿÿÿ~ÿ~ÿÿÿÿÿ}ÿÿÿÿ{ÿÿÿÿÿÿÿÿÿ}ÿ{ÿÿÿÿÿ~ÿÿÿÿÿÿÿ}ÿÿÿÿÿ{ÿÿÿÿÿÿÿÿÿÿÿÿÿÿÿÿÿÿÿÿÿÿÿÿ|ÿ{ÿÿ©ÿÿÿÿzÿÿÿÿÿÿÿÿÿÿ~ÿÿÿÿÿÿ{ÿÿÿÿÿÿ¤ÿÿ¤ÿÿÿÿÿoÿnÿÿÿ{ÿÿÿ}ÿÿÿ­ÿÿ~ÿvÿ}ÿÿÿÿÿÿÿÿÿÿÿÿ¤ÿ~ÿÿÿÿªÿÿwÿzÿxÿzÿwÿÿÿÿÿ|ÿpÿÿ§ÿ¤ÿÿÿÿpÿ{ÿÿÿÿÿÿvÿrÿ}ÿÿÿÿÿÿÿÿÿ{ÿÿÿpÿnÿ{ÿÿwÿÿ}ÿÿÿÿuÿ{ÿÿÿlÿrÿ~ÿÿÿ}ÿ~ÿ~ÿyÿzÿÿÿÿxÿÿyÿÿÿÿ}ÿrÿwÿÿÿxÿyÿÿÿwÿÿoÿyÿÿÿÿoÿuÿwÿÿÿÿÿÿÿÿÿxÿ{ÿÿÿrÿ}ÿ{ÿ|ÿÿxÿ~ÿÿÿwÿxÿÿÿÿÿÿÿÿzÿzÿÿwÿzÿ}ÿÿÿsÿ{ÿrÿÿ|ÿwÿqÿ}ÿzÿÿÿÿ{ÿÿÿyÿÿ|ÿ{ÿvÿ{ÿÿtÿÿÿÿkÿÿfÿsÿyÿuÿ{ÿÿ}ÿoÿqÿyÿnÿyÿxÿuÿtÿoÿtÿmÿsÿrÿuÿyÿoÿgÿlÿhÿxÿaÿoÿÿÿbÿ\ÿsÿÿyÿtÿ}ÿÿyÿ|ÿÿtÿtÿ{ÿ{ÿtÿsÿnÿoÿ}ÿqÿmÿvÿsÿvÿtÿqÿ}ÿÿÿÿtÿ}ÿÿoÿuÿ~ÿ~ÿ}ÿuÿtÿyÿpÿ{ÿÿ~ÿoÿoÿyÿÿoÿyÿÿsÿfÿrÿvÿmÿkÿ|ÿÿÿpÿjÿyÿxÿ{ÿwÿqÿxÿlÿpÿvÿlÿtÿ~ÿuÿyÿqÿuÿxÿpÿyÿkÿnÿqÿqÿ}ÿmÿoÿkÿmÿmÿyÿuÿoÿvÿwÿ{ÿÿsÿqÿyÿqÿ{ÿvÿ~ÿÿ~ÿ|ÿ{ÿoÿuÿ~ÿxÿvÿrÿwÿÿlÿvÿÿwÿzÿpÿlÿxÿÿvÿhÿÿ{ÿ}ÿ{ÿkÿoÿÿiÿyÿsÿÿqÿdÿjÿlÿxÿÿwÿrÿnÿpÿmÿwÿvÿÿzÿrÿsÿyÿ{ÿ}ÿxÿrÿxÿrÿqÿwÿsÿtÿsÿuÿtÿ~ÿwÿÿyÿrÿrÿtÿnÿwÿtÿmÿjÿÿyÿpÿqÿ}ÿ~ÿjÿgÿnÿtÿwÿuÿuÿpÿrÿhÿdÿsÿtÿhÿtÿyÿ|ÿxÿÿhÿÿwÿÿyÿwÿmÿwÿuÿhÿrÿoÿuÿnÿSÿÿ1ÿjÿqÿÿÿuÿzÿ|ÿrÿxÿmÿvÿsÿyÿÿÿzÿmÿcÿnÿlÿoÿoÿ{ÿpÿiÿtÿhÿtÿlÿpÿxÿuÿÿÿwÿrÿuÿwÿrÿsÿoÿsÿxÿkÿmÿiÿiÿtÿtÿmÿrÿuÿvÿuÿkÿqÿhÿÿcÿdÿnÿzÿuÿjÿsÿ~ÿtÿÿÿvÿoÿyÿ~ÿjÿ{ÿÿÿÿ{ÿrÿmÿxÿgÿhÿ~ÿ~ÿuÿoÿ{ÿgÿÿnÿmÿpÿgÿ|ÿtÿwÿqÿpÿyÿ}ÿoÿzÿpÿiÿhÿ`ÿfÿoÿvÿhÿfÿ}ÿ|ÿtÿpÿjÿzÿwÿjÿ|ÿtÿvÿqÿfÿkÿuÿ{ÿyÿvÿÿÿÿwÿÿ}ÿÿwÿiÿbÿ|ÿvÿpÿoÿXÿbÿ_ÿjÿkÿjÿlÿnÿhÿoÿÿÿzÿqÿmÿwÿxÿqÿyÿ|ÿxÿwÿ|ÿxÿ}ÿyÿuÿmÿxÿvÿxÿxÿvÿ^ÿrÿzÿyÿyÿ|ÿ}ÿ~ÿÿuÿpÿoÿrÿpÿyÿ~ÿsÿpÿmÿoÿxÿpÿlÿ{ÿ{ÿqÿlÿmÿfÿoÿoÿÿoÿxÿjÿvÿyÿsÿsÿqÿmÿsÿ|ÿsÿkÿwÿÿ{ÿjÿ~ÿ|ÿsÿlÿjÿmÿrÿlÿlÿoÿgÿdÿjÿuÿ{ÿwÿ}ÿ|ÿ|ÿwÿjÿnÿwÿxÿkÿsÿlÿbÿlÿ~ÿlÿÿvÿnÿaÿzÿyÿÿÿoÿmÿwÿ_ÿiÿoÿnÿeÿeÿhÿiÿlÿqÿqÿsÿ{ÿrÿmÿmÿoÿmÿwÿÿvÿlÿrÿkÿnÿÿlÿrÿ~ÿmÿ}ÿwÿsÿÿzÿhÿhÿmÿmÿtÿÿ^ÿcÿgÿgÿoÿyÿyÿrÿnÿtÿuÿiÿiÿyÿ{ÿuÿ~ÿjÿgÿjÿgÿuÿiÿeÿzÿtÿ_ÿoÿyÿuÿvÿ`ÿtÿhÿvÿjÿuÿpÿoÿxÿwÿoÿrÿsÿvÿnÿkÿpÿtÿpÿjÿwÿÿrÿiÿjÿlÿjÿpÿÿvÿvÿtÿlÿwÿzÿtÿÿuÿlÿmÿoÿpÿiÿjÿpÿuÿlÿpÿkÿkÿoÿnÿcÿgÿlÿfÿtÿvÿ{ÿÿ}ÿrÿkÿlÿpÿpÿuÿuÿqÿÿÿgÿmÿbÿxÿvÿjÿ|ÿwÿrÿpÿiÿtÿ{ÿ}ÿpÿpÿnÿoÿnÿoÿtÿpÿtÿvÿiÿpÿqÿÿÿzÿsÿpÿhÿ]ÿmÿsÿeÿkÿvÿhÿdÿkÿhÿxÿuÿrÿ~ÿ|ÿdÿ`ÿvÿmÿsÿzÿpÿrÿjÿlÿsÿzÿwÿmÿmÿkÿjÿoÿwÿsÿrÿvÿxÿxÿrÿvÿ}ÿ~ÿyÿpÿcÿfÿnÿ|ÿkÿgÿcÿÿ}ÿ`ÿiÿ]ÿbÿ{ÿ]ÿmÿnÿzÿeÿfÿqÿnÿrÿ{ÿvÿyÿ~ÿ}ÿÿ}ÿ}ÿvÿpÿsÿsÿvÿlÿkÿfÿnÿwÿtÿ|ÿpÿyÿcÿmÿmÿÿgÿÿxÿaÿpÿnÿtÿyÿmÿpÿkÿlÿmÿwÿqÿmÿeÿjÿnÿmÿrÿgÿ`ÿiÿxÿÿyÿvÿiÿsÿtÿiÿrÿkÿvÿnÿrÿnÿwÿpÿ{ÿÿwÿ}ÿvÿqÿxÿÿwÿiÿ^ÿnÿÿÿ|ÿ{ÿtÿqÿxÿwÿqÿqÿxÿ~ÿrÿvÿÿhÿ{ÿsÿÿÿaÿwÿnÿ§ÿXÿdÿhÿgÿoÿnÿ~ÿwÿyÿÿzÿiÿeÿsÿrÿsÿ~ÿsÿiÿ`ÿfÿyÿxÿcÿtÿzÿiÿsÿsÿmÿÿmÿkÿnÿlÿmÿsÿlÿzÿxÿsÿtÿrÿzÿwÿrÿiÿbÿiÿsÿvÿqÿoÿtÿqÿsÿÿtÿyÿzÿrÿkÿuÿÿÿyÿoÿuÿoÿvÿÿxÿmÿkÿvÿnÿÿÿÿvÿjÿcÿiÿjÿhÿÿÿoÿyÿyÿvÿ|ÿ~ÿoÿkÿÿeÿuÿhÿzÿ{ÿkÿ{ÿmÿuÿ~ÿyÿuÿtÿyÿ~ÿuÿoÿoÿnÿxÿ}ÿnÿeÿpÿhÿuÿiÿrÿsÿgÿ}ÿ{ÿÿÿzÿqÿ{ÿuÿmÿsÿ{ÿ}ÿvÿyÿ~ÿpÿsÿÿpÿcÿhÿdÿYÿxÿ{ÿtÿsÿÿnÿÿtÿtÿnÿnÿpÿvÿ|ÿzÿuÿlÿoÿwÿlÿkÿmÿgÿrÿwÿpÿqÿqÿvÿtÿtÿeÿÿÿuÿÿ{ÿrÿÿ}ÿuÿÿ{ÿlÿdÿgÿ}ÿÿÿÿqÿpÿzÿkÿlÿzÿ¦ÿÿÿtÿ|ÿÿtÿÿwÿÿ{ÿvÿuÿqÿ{ÿzÿyÿrÿoÿpÿnÿjÿfÿtÿÿqÿyÿ~ÿnÿvÿÿqÿ_ÿyÿpÿaÿnÿlÿiÿiÿiÿcÿkÿ_ÿZÿnÿtÿoÿnÿfÿnÿbÿbÿqÿvÿjÿzÿnÿxÿvÿ\ÿ}ÿÿsÿuÿpÿtÿsÿvÿzÿÿ~ÿuÿ|ÿÿqÿoÿÿÿzÿ{ÿÿÿÿÿmÿeÿ{ÿÿuÿgÿxÿ}ÿuÿqÿvÿsÿpÿyÿlÿÿ|ÿlÿ}ÿÿ~ÿmÿwÿwÿpÿkÿxÿÿwÿuÿyÿwÿvÿqÿqÿ}ÿ~ÿwÿ|ÿyÿ{ÿÿvÿoÿ}ÿÿvÿÿÿ~ÿyÿtÿwÿÿ~ÿqÿuÿÿxÿ{ÿwÿpÿqÿ~ÿÿÿnÿrÿ~ÿÿ}ÿ}ÿÿÿ}ÿwÿtÿyÿÿÿÿÿtÿoÿvÿ}ÿtÿnÿxÿÿÿoÿ~ÿvÿqÿÿÿÿÿ~ÿÿÿtÿuÿmÿ~ÿ|ÿjÿ{ÿÿÿrÿrÿrÿpÿ{ÿ}ÿtÿwÿ}ÿÿÿÿ¨ÿzÿÿwÿ¦ÿwÿÿ{ÿÿÿÿÿÿÿ~ÿ{ÿÿÿtÿ{ÿÿnÿuÿyÿÿÿÿÿÿ~ÿÿÿ~ÿ}ÿÿ}ÿtÿwÿ~ÿÿÿ¤ÿ}ÿÿÿ}ÿ|ÿÿ­ÿzÿÿÿÿÿÿÿÿÿ~ÿ{ÿoÿÿÿÿÿxÿ{ÿÿÿÿ~ÿÿÿÿ¥ÿÿÿÿÿÿ}ÿÿÿÿÿzÿÿÿÿÿ}ÿÿÿÿÿÿzÿÿ}ÿÿxÿÿÿÿÿuÿ{ÿxÿpÿwÿÿÿuÿvÿÿ¦ÿ¤ÿ{ÿÿ¤ÿzÿzÿÿÿÿÿyÿyÿyÿwÿ}ÿtÿÿÿÿ|ÿÿ~ÿ}ÿÿÿ~ÿtÿzÿyÿ|ÿÿsÿÿsÿrÿfÿÿ~ÿÿ§ÿxÿtÿÿÿxÿ{ÿÿÿÿzÿyÿoÿxÿ¥ÿÿÿÿÿÿÿyÿzÿÿ§ÿzÿzÿÿ¥ÿ¨ÿuÿiÿnÿrÿ}ÿÿ{ÿzÿÿzÿxÿ{ÿÿÿuÿ{ÿÿ|ÿÿÿÿ{ÿÿÿ|ÿ|ÿÿÿÿ¨ÿÿÿÿÿwÿzÿÿÿ§ÿ®ÿ­ÿÿÿÿÿ|ÿ~ÿÿÿÿ¥ÿ©ÿÿ®ÿ¤ÿzÿ¨ÿÿÿÿ¥ÿÿ}ÿsÿsÿyÿxÿxÿÿÿsÿÿÿÿÿÿÿÿ¤ÿÿ{ÿlÿqÿÿ{ÿ¥ÿªÿ¤ÿqÿÿÿÿÿÿÿrÿxÿ¨ÿ¨ÿÿÿÿÿ¥ÿÿxÿxÿÿÿÿÿÿyÿÿÿ¤ÿÿÿ¬ÿ§ÿÿÿÿÿªÿÿÿÿÿ|ÿ{ÿÿÿÿÿ«ÿÿÿÿpÿÿÿÿÿ¦ÿ¦ÿÿÿÿ¦ÿ©ÿÿÿÿÿÿ¤ÿ¤ÿÿÿ¦ÿÿÿÿ¥ÿÿÿÿ¥ÿ¦ÿ©ÿ¤ÿzÿÿ}ÿzÿÿÿ¦ÿÿ~ÿÿÿÿ¥ÿ¤ÿ{ÿÿxÿ­ÿ¦ÿ¨ÿ¥ÿyÿÿÿvÿ¤ÿ}ÿÿ~ÿxÿ¨ÿ¦ÿ{ÿÿ¥ÿÿrÿyÿÿÿÿ¤ÿÿ­ÿ§ÿ°ÿ«ÿ|ÿ~ÿ~ÿÿÿvÿ¥ÿ®ÿ­ÿÿwÿwÿÿ«ÿÿ¦ÿqÿÿÿ­ÿÿ~ÿ|ÿpÿhÿyÿ¦ÿ{ÿqÿ|ÿ~ÿxÿÿÿ{ÿzÿÿrÿzÿ§ÿsÿÿ¨ÿªÿÿxÿ{ÿsÿ¥ÿqÿ¬ÿ¤ÿvÿjÿsÿÿªÿ§ÿ{ÿÿ§ÿÿ¨ÿ¥ÿ¦ÿÿzÿÿ«ÿ§ÿ«ÿ®ÿ~ÿvÿ¥ÿ¦ÿ¤ÿÿyÿwÿ{ÿ{ÿ§ÿzÿ§ÿ¤ÿ~ÿÿ§ÿ¥ÿwÿÿ¦ÿ¬ÿ«ÿtÿqÿÿ¥ÿ¦ÿªÿ~ÿ}ÿ{ÿxÿ¯ÿ¦ÿwÿyÿvÿhÿnÿqÿ¦ÿwÿ]ÿbÿwÿ«ÿ±ÿªÿ¦ÿ¨ÿªÿzÿyÿ¨ÿvÿ{ÿ«ÿ¤ÿ¥ÿbÿkÿ¤ÿ¥ÿ¨ÿ¤ÿ¤ÿ§ÿ{ÿ¥ÿ{ÿ{ÿ°ÿ±ÿªÿtÿtÿzÿlÿtÿsÿuÿuÿvÿtÿvÿ¨ÿªÿxÿ¯ÿsÿ¨ÿsÿvÿ§ÿ¥ÿ¨ÿ´ÿ®ÿ«ÿpÿ±ÿ«ÿuÿrÿ¤ÿ¥ÿdÿjÿsÿtÿ´ÿ°ÿ®ÿ§ÿeÿjÿ¯ÿªÿ]ÿ¦ÿ§ÿ¦ÿoÿdÿkÿ¥ÿ`ÿ`ÿmÿ§ÿ©ÿ«ÿªÿ§ÿ©ÿªÿ­ÿ©ÿ«ÿ¤ÿ©ÿ²ÿ§ÿ¦ÿ¦ÿ¤ÿ­ÿ«ÿ­ÿªÿ¦ÿ¦ÿYÿ¬ÿ¨ÿ®ÿ§ÿiÿ¨ÿ«ÿbÿSÿ=ÿþcúó¨ïólÿnÿvÿ¥ÿvÿÿsÿnÿÿ«ÿ«ÿÿ{ÿÿyÿÿzÿqÿuÿwÿrÿtÿpÿqÿpÿpÿoÿoÿtÿtÿpÿnÿFÿ]ÿ]ÿXÿ\ÿ[ÿ[ÿpÿoÿcÿcÿjÿkÿjÿoÿyÿ|ÿhÿqÿiÿ`ÿdÿeÿcÿ`ÿZÿbÿzÿpÿrÿfÿdÿ\ÿVÿ\ÿcÿvÿsÿÿwÿpÿvÿtÿhÿlÿvÿÿwÿÿÿxÿxÿ{ÿ}ÿÿÿÿÿÿÿÿÿ|ÿ}ÿwÿnÿÿ¥ÿ¤ÿÿtÿ}ÿ¦ÿÿqÿ|ÿwÿÿÿ~ÿvÿxÿÿÿsÿsÿÿÿxÿkÿZÿ*ÿÿ<ÿÿÿoÿSÿOÿuÿÿqÿpÿyÿ§ÿzÿnÿtÿqÿÿ¦ÿÿÿÿwÿ~ÿ«ÿÿÿÿÿpÿjÿyÿÿ®ÿnÿÿÿÿtÿÿÿÿ}ÿ¤ÿxÿ}ÿÿÿaÿkÿÿÿÿÿÿ¨ÿÿÿÿÿ¤ÿÿÿ}ÿ}ÿ¥ÿÿÿ}ÿ}ÿÿ¤ÿÿÿÿÿÿsÿ~ÿÿ¤ÿ¦ÿ¥ÿÿÿÿÿ¤ÿtÿÿÿ|ÿ}ÿÿÿÿÿÿ¥ÿÿÿÿÿÿÿÿyÿ~ÿÿÿÿ¬ÿ{ÿyÿÿzÿ{ÿÿ|ÿyÿ}ÿÿÿÿ~ÿyÿ|ÿÿÿ{ÿ~ÿÿ~ÿÿÿ|ÿÿxÿÿ§ÿÿÿÿÿxÿÿ¦ÿÿvÿ{ÿ~ÿÿÿÿ¤ÿÿ|ÿÿÿÿÿÿÿÿÿÿÿÿ¥ÿ²ÿ¨ÿÿxÿÿÿÿÿÿÿÿÿÿÿÿ¨ÿÿ~ÿÿÿÿÿÿ¥ÿ¤ÿÿÿ~ÿÿ¤ÿÿyÿÿÿÿÿÿÿÿÿÿ¤ÿÿÿÿÿ|ÿ~ÿÿÿÿÿ~ÿÿyÿwÿÿzÿ|ÿÿÿÿÿÿÿuÿÿ{ÿ|ÿÿÿÿÿÿqÿxÿ~ÿzÿ}ÿÿ|ÿÿÿÿ«ÿÿÿ¥ÿÿ}ÿ}ÿÿÿÿÿ©ÿÿÿªÿ¤ÿwÿÿÿxÿxÿÿ¤ÿ°ÿÿÿÿÿÿ¤ÿÿÿÿÿÿÿxÿÿÿÿÿ|ÿÿÿuÿÿÿÿÿÿÿÿÿÿÿ~ÿÿÿÿÿÿÿÿÿÿÿ¤ÿÿÿxÿ¥ÿÿÿÿÿ©ÿÿÿÿ{ÿÿÿ~ÿ{ÿÿ©ÿ{ÿÿÿÿÿÿÿ¥ÿÿÿÿÿÿÿÿ¦ÿÿÿÿÿÿxÿÿ§ÿÿ}ÿ~ÿÿÿwÿÿÿ¥ÿÿÿÿÿÿÿÿÿÿÿÿÿÿÿÿÿ¯ÿ¤ÿÿÿÿÿÿÿÿÿÿÿÿÿÿ¬ÿ¥ÿÿÿÿÿÿÿÿÿÿÿÿzÿÿÿÿÿÿÿÿÿÿ¤ÿÿÿÿÿÿÿÿÿÿÿÿwÿyÿzÿÿÿÿÿÿÿÿÿÿÿÿÿÿ}ÿ}ÿÿÿÿÿÿyÿÿÿÿÿÿÿÿ}ÿÿÿÿÿ{ÿÿÿÿÿÿÿÿÿÿÿÿÿÿyÿ}ÿÿÿÿÿÿÿÿÿÿÿÿÿÿ|ÿ~ÿÿÿzÿ~ÿÿÿ¤ÿzÿÿÿÿÿ©ÿ¥ÿÿ}ÿÿÿÿÿÿÿÿÿÿÿÿÿÿÿÿ¦ÿÿÿÿsÿÿÿÿ|ÿ~ÿÿÿÿÿÿÿÿªÿ}ÿuÿÿÿÿÿÿÿÿÿzÿuÿ~ÿÿÿÿÿ|ÿ}ÿÿ}ÿ|ÿÿ}ÿÿsÿ~ÿÿvÿÿÿÿÿ}ÿeÿlÿÿvÿzÿÿÿÿÿÿÿ}ÿvÿsÿÿÿÿ}ÿÿÿ}ÿÿÿÿsÿwÿÿ~ÿvÿyÿÿ|ÿ~ÿÿvÿÿÿ{ÿ}ÿnÿ}ÿÿÿÿÿ}ÿÿÿÿÿÿÿÿÿ}ÿqÿÿÿÿyÿÿÿyÿÿÿÿÿÿ|ÿÿÿÿÿÿÿÿ}ÿsÿÿ{ÿ~ÿ{ÿmÿÿÿÿtÿnÿyÿÿ}ÿmÿuÿ{ÿÿÿuÿsÿlÿgÿkÿÿzÿ~ÿÿwÿtÿÿfÿrÿyÿÿoÿuÿ{ÿqÿwÿzÿmÿrÿwÿxÿxÿsÿwÿwÿxÿnÿiÿuÿmÿkÿtÿnÿxÿrÿjÿÿzÿyÿoÿzÿcÿsÿÿ|ÿuÿuÿyÿÿÿyÿsÿ{ÿoÿyÿmÿuÿÿtÿwÿ{ÿtÿÿsÿ[ÿxÿyÿ}ÿÿzÿÿ{ÿnÿÿÿ{ÿ}ÿsÿyÿuÿcÿnÿwÿÿyÿÿÿÿÿ{ÿÿ\ÿnÿÿÿtÿyÿ|ÿuÿsÿ|ÿzÿvÿ|ÿyÿoÿmÿlÿlÿqÿeÿiÿtÿvÿqÿvÿoÿuÿ|ÿxÿuÿuÿrÿvÿrÿxÿpÿqÿsÿqÿpÿ}ÿ~ÿvÿwÿ{ÿyÿrÿoÿqÿyÿoÿwÿqÿ}ÿvÿÿ|ÿzÿ}ÿiÿÿxÿ|ÿoÿiÿtÿgÿrÿÿÿÿzÿjÿoÿ~ÿ{ÿoÿyÿ~ÿtÿuÿÿqÿxÿiÿqÿlÿ~ÿkÿkÿyÿrÿyÿ¥ÿzÿzÿ|ÿ|ÿjÿsÿÿ|ÿrÿqÿ|ÿ~ÿxÿuÿqÿrÿvÿtÿÿsÿtÿwÿ|ÿpÿkÿlÿyÿvÿÿyÿsÿqÿÿtÿÿpÿyÿyÿkÿqÿzÿÿ|ÿwÿmÿhÿjÿhÿnÿpÿrÿqÿtÿvÿÿ~ÿÿÿ~ÿvÿaÿÿ|ÿÿqÿxÿ}ÿwÿtÿ~ÿZÿnÿ}ÿ{ÿsÿoÿiÿWÿjÿzÿrÿvÿ|ÿuÿtÿvÿtÿyÿtÿrÿtÿxÿtÿmÿtÿ{ÿlÿtÿcÿeÿnÿzÿ`ÿiÿyÿpÿ~ÿnÿlÿqÿtÿxÿuÿiÿlÿsÿoÿsÿxÿtÿuÿwÿtÿoÿ`ÿiÿkÿqÿxÿoÿiÿgÿjÿoÿkÿkÿÿiÿ]ÿvÿÿqÿsÿ~ÿ~ÿmÿ{ÿÿlÿaÿoÿlÿjÿuÿmÿeÿfÿrÿ~ÿnÿiÿoÿtÿÿÿvÿyÿuÿjÿvÿÿÿaÿpÿuÿjÿWÿhÿ^ÿkÿoÿÿtÿcÿuÿÿjÿiÿuÿvÿtÿwÿwÿtÿyÿuÿoÿsÿoÿkÿtÿwÿÿqÿ`ÿaÿcÿyÿnÿvÿÿvÿÿvÿ}ÿ|ÿ{ÿyÿqÿvÿtÿÿzÿ{ÿoÿjÿ_ÿbÿmÿfÿdÿiÿdÿnÿwÿtÿwÿoÿiÿoÿuÿvÿaÿUÿfÿmÿÿ{ÿÿÿmÿsÿfÿwÿiÿfÿsÿaÿpÿwÿsÿqÿ{ÿyÿwÿuÿoÿkÿoÿmÿgÿmÿrÿlÿoÿpÿqÿuÿqÿtÿ|ÿ~ÿ}ÿvÿlÿÿuÿ|ÿÿ{ÿpÿeÿyÿÿfÿjÿkÿwÿuÿyÿxÿpÿyÿÿÿwÿvÿuÿiÿoÿwÿyÿ{ÿoÿkÿvÿlÿfÿoÿiÿpÿwÿuÿÿyÿxÿqÿhÿyÿvÿyÿsÿvÿtÿ}ÿrÿ]ÿÿtÿÿeÿÿlÿÿtÿmÿiÿqÿsÿsÿsÿqÿcÿfÿtÿwÿrÿoÿrÿqÿnÿmÿfÿgÿkÿoÿtÿ}ÿvÿsÿÿ|ÿÿ}ÿxÿxÿÿbÿnÿrÿiÿoÿ]ÿlÿmÿkÿmÿcÿoÿcÿbÿiÿiÿoÿlÿqÿlÿ`ÿfÿmÿlÿmÿxÿ}ÿxÿzÿnÿrÿxÿhÿvÿqÿhÿpÿhÿgÿvÿeÿmÿpÿsÿsÿnÿtÿdÿzÿoÿyÿoÿcÿoÿ{ÿhÿqÿnÿfÿiÿtÿvÿiÿlÿwÿrÿjÿjÿrÿgÿvÿÿkÿ}ÿpÿhÿwÿzÿ{ÿ|ÿmÿgÿeÿxÿrÿiÿoÿuÿnÿoÿjÿpÿrÿoÿlÿnÿpÿfÿgÿpÿqÿrÿwÿzÿuÿiÿaÿpÿwÿoÿrÿlÿ|ÿ|ÿlÿrÿkÿpÿlÿtÿxÿeÿrÿÿvÿpÿvÿsÿfÿuÿvÿrÿnÿwÿoÿfÿnÿrÿqÿrÿpÿwÿwÿuÿxÿuÿqÿqÿuÿ{ÿkÿgÿvÿpÿmÿrÿpÿgÿpÿzÿrÿzÿlÿoÿaÿpÿ}ÿuÿeÿpÿjÿuÿtÿ}ÿrÿuÿqÿlÿnÿrÿkÿfÿjÿmÿrÿrÿuÿ{ÿvÿyÿuÿhÿpÿmÿpÿÿqÿuÿsÿuÿlÿqÿsÿhÿsÿpÿ[ÿaÿÿ~ÿbÿtÿ}ÿlÿrÿmÿtÿvÿgÿlÿxÿsÿeÿmÿxÿnÿnÿrÿfÿ]ÿmÿ}ÿÿsÿfÿhÿuÿbÿkÿyÿ}ÿrÿÿwÿkÿkÿkÿvÿyÿfÿlÿkÿ{ÿrÿoÿjÿfÿgÿoÿoÿoÿqÿkÿbÿmÿ|ÿwÿ{ÿsÿjÿtÿjÿkÿuÿnÿmÿvÿlÿsÿÿqÿpÿÿnÿxÿnÿtÿqÿ|ÿpÿgÿnÿuÿÿÿ|ÿtÿjÿjÿyÿxÿqÿ~ÿ~ÿmÿpÿrÿuÿpÿfÿnÿwÿsÿrÿrÿiÿwÿÿtÿcÿsÿvÿlÿoÿrÿzÿÿÿxÿnÿnÿsÿwÿ}ÿ{ÿ|ÿ{ÿqÿyÿvÿnÿtÿxÿdÿlÿ[ÿ|ÿsÿwÿsÿxÿqÿlÿtÿfÿnÿsÿÿ~ÿuÿtÿ{ÿ}ÿrÿjÿiÿpÿuÿmÿoÿvÿ{ÿyÿÿzÿÿÿÿ}ÿmÿsÿrÿzÿjÿSÿ{ÿrÿzÿyÿzÿzÿnÿwÿ{ÿ~ÿzÿxÿqÿeÿiÿpÿsÿsÿjÿsÿÿxÿqÿzÿfÿsÿnÿfÿcÿpÿnÿrÿtÿ{ÿÿnÿpÿ}ÿÿzÿwÿyÿÿ}ÿxÿwÿrÿxÿ}ÿqÿxÿxÿtÿÿqÿxÿtÿxÿxÿzÿÿvÿ}ÿ{ÿdÿrÿ^ÿkÿpÿhÿgÿxÿ}ÿ~ÿ|ÿxÿÿwÿhÿqÿlÿhÿnÿ}ÿyÿpÿ{ÿÿjÿ^ÿyÿjÿÿzÿ{ÿ|ÿ|ÿtÿyÿ{ÿkÿiÿvÿzÿuÿqÿoÿhÿvÿuÿmÿrÿqÿqÿÿzÿxÿtÿqÿoÿrÿqÿuÿwÿiÿkÿpÿzÿzÿyÿuÿoÿqÿtÿwÿiÿjÿuÿzÿtÿÿÿyÿÿzÿÿ{ÿÿwÿuÿÿÿ|ÿÿ~ÿrÿqÿkÿaÿgÿuÿtÿqÿtÿyÿvÿqÿÿyÿ[ÿxÿqÿuÿÿeÿuÿfÿyÿxÿvÿmÿdÿfÿcÿdÿxÿ|ÿmÿZÿkÿxÿpÿ_ÿ~ÿiÿtÿÿuÿjÿ~ÿhÿvÿzÿqÿsÿ|ÿ|ÿqÿvÿÿ{ÿwÿiÿrÿyÿxÿuÿvÿ}ÿwÿ}ÿÿsÿsÿpÿjÿrÿvÿvÿxÿxÿ~ÿÿyÿrÿlÿ|ÿÿ}ÿrÿÿÿ{ÿkÿmÿlÿ{ÿÿlÿqÿpÿsÿÿ|ÿzÿzÿuÿzÿ}ÿ|ÿlÿsÿpÿsÿÿnÿ|ÿxÿrÿÿ}ÿÿÿ{ÿnÿuÿxÿyÿÿÿÿwÿzÿqÿvÿnÿsÿÿ|ÿsÿÿ~ÿÿwÿ|ÿ}ÿ{ÿwÿxÿÿ}ÿ|ÿÿÿyÿrÿÿ}ÿ}ÿsÿÿÿwÿpÿÿ¤ÿ{ÿwÿyÿwÿyÿwÿ}ÿ¤ÿÿ}ÿÿÿxÿsÿ|ÿÿzÿsÿpÿpÿ|ÿÿÿyÿwÿ|ÿÿ~ÿÿÿ|ÿÿ~ÿÿtÿÿÿÿÿtÿÿÿvÿhÿfÿxÿÿ~ÿxÿsÿvÿxÿÿ{ÿxÿ{ÿ¤ÿÿÿÿyÿzÿÿ~ÿtÿxÿ|ÿvÿtÿyÿ©ÿÿÿÿÿ|ÿzÿÿ¦ÿÿÿÿÿÿÿ~ÿÿyÿ{ÿqÿxÿÿÿÿ}ÿÿÿ}ÿ}ÿxÿxÿxÿ}ÿÿÿ¤ÿ¥ÿÿÿuÿÿÿwÿ~ÿ~ÿÿÿÿÿÿÿÿ~ÿÿÿÿÿÿuÿÿÿÿÿ}ÿwÿÿÿsÿvÿÿÿÿÿÿ}ÿ¦ÿ{ÿ}ÿuÿÿxÿxÿÿÿ{ÿuÿxÿ{ÿ}ÿxÿ|ÿÿÿÿÿÿ~ÿÿÿÿxÿ{ÿÿ}ÿ~ÿÿÿ­ÿ¤ÿÿ~ÿªÿ¯ÿ§ÿ§ÿ|ÿzÿ~ÿ|ÿwÿtÿÿÿÿÿtÿpÿÿ¦ÿÿÿ§ÿ¥ÿÿÿyÿÿ~ÿÿÿ¤ÿÿÿ¥ÿÿuÿwÿÿÿÿÿÿÿÿ}ÿ}ÿ¥ÿÿÿÿÿÿÿÿÿÿÿÿÿqÿyÿÿ¨ÿ°ÿ¦ÿxÿxÿÿ}ÿzÿÿ}ÿÿ¬ÿ­ÿÿzÿ¨ÿÿÿÿÿÿÿ¥ÿÿÿ¤ÿÿÿ¤ÿ{ÿÿ|ÿ{ÿxÿyÿ¤ÿÿ|ÿÿÿ«ÿ¤ÿ{ÿyÿÿ¤ÿÿ~ÿwÿ}ÿÿÿÿwÿjÿ}ÿrÿjÿxÿ{ÿ¤ÿÿÿÿÿÿÿÿÿ¦ÿÿÿÿ§ÿÿ¥ÿÿxÿ{ÿÿÿÿ¥ÿyÿÿÿ¥ÿÿªÿÿÿ¨ÿÿÿ¦ÿÿ¤ÿ¦ÿÿ~ÿÿÿÿÿ¤ÿ}ÿ|ÿÿÿ¨ÿªÿÿ¨ÿ~ÿyÿÿÿÿÿ|ÿ§ÿ­ÿ­ÿÿÿÿÿ~ÿ§ÿÿ~ÿÿ©ÿ¤ÿrÿ§ÿ°ÿÿ|ÿ}ÿÿÿ±ÿ¶ÿ©ÿÿzÿzÿÿ}ÿÿÿÿÿÿÿÿÿzÿ~ÿÿÿ©ÿxÿtÿrÿÿÿuÿmÿxÿÿ|ÿ~ÿÿÿ|ÿÿ§ÿÿuÿ}ÿ¦ÿ¨ÿÿÿÿªÿ¦ÿ¥ÿªÿ§ÿvÿrÿÿ{ÿÿµÿ¯ÿªÿÿ|ÿÿÿ§ÿÿ¥ÿvÿÿvÿÿ§ÿ{ÿxÿ|ÿvÿ|ÿ§ÿwÿ¥ÿ}ÿ{ÿÿ©ÿÿuÿrÿuÿ{ÿ}ÿ¨ÿ{ÿzÿÿÿÿ§ÿ§ÿ¥ÿ¯ÿ§ÿ­ÿyÿ¬ÿÿ{ÿÿ«ÿ©ÿxÿtÿxÿ{ÿxÿÿ¦ÿ}ÿ~ÿÿ|ÿ~ÿ©ÿÿ§ÿpÿtÿxÿ§ÿÿsÿsÿtÿpÿªÿ|ÿÿ}ÿ|ÿ¦ÿ§ÿ{ÿzÿ©ÿsÿ²ÿÿqÿ{ÿ©ÿ®ÿ¨ÿyÿuÿwÿpÿkÿ¥ÿ{ÿmÿqÿ{ÿxÿnÿvÿuÿ¤ÿwÿvÿsÿiÿcÿqÿ¦ÿ{ÿ¯ÿyÿvÿyÿtÿxÿ§ÿªÿ¨ÿjÿeÿuÿ¤ÿ©ÿ¥ÿzÿxÿzÿ§ÿhÿoÿkÿjÿmÿvÿ§ÿ§ÿzÿwÿkÿiÿoÿpÿ¦ÿ¥ÿsÿqÿoÿuÿ¬ÿfÿ«ÿ¤ÿvÿ¬ÿ¬ÿtÿvÿ©ÿrÿ­ÿ§ÿ¦ÿ¥ÿ¥ÿuÿpÿuÿtÿjÿnÿ¥ÿ§ÿ¥ÿ¥ÿ¤ÿsÿ¥ÿ`ÿ¤ÿ¥ÿ¥ÿoÿkÿqÿkÿZÿ©ÿ¸ÿ°ÿpÿnÿ¨ÿ­ÿ®ÿ®ÿ±ÿnÿ¸ÿ©ÿ¤ÿ¤ÿ]ÿeÿ¦ÿiÿ®ÿªÿ­ÿ­ÿ§ÿcÿ\ÿ±ÿ¬ÿjÿ¬ÿªÿ¬ÿ°ÿªÿ®ÿEÿzþFø¼ïìNòvÿvÿxÿ¨ÿÿyÿ~ÿvÿÿ¥ÿ¤ÿ|ÿoÿÿÿÿwÿnÿsÿzÿyÿrÿiÿkÿmÿgÿhÿnÿtÿ}ÿkÿtÿzÿjÿeÿ`ÿVÿNÿQÿcÿmÿ[ÿ]ÿeÿkÿkÿjÿjÿhÿrÿ\ÿnÿ\ÿTÿ_ÿqÿtÿbÿpÿ|ÿuÿuÿnÿhÿdÿcÿmÿvÿ©ÿkÿ~ÿtÿgÿlÿxÿrÿfÿkÿtÿÿ}ÿÿÿzÿÿÿvÿÿxÿoÿmÿ}ÿ}ÿwÿ}ÿrÿhÿxÿÿzÿtÿÿÿzÿÿÿrÿÿ~ÿÿÿwÿjÿlÿÿ¨ÿÿÿªÿÿuÿpÿ°þ¾ýïýåþ{ÿÿVÿFÿHÿlÿÿÿÿÿ¥ÿÿ~ÿÿÿ¦ÿÿ{ÿÿÿÿÿ¤ÿ¦ÿÿÿÿmÿ]ÿxÿÿ¥ÿyÿÿÿÿÿ}ÿvÿ}ÿÿÿÿÿ|ÿ¦ÿ|ÿ{ÿÿÿÿÿÿÿ©ÿ}ÿÿÿÿÿÿyÿtÿvÿ¥ÿÿ¤ÿÿÿÿ~ÿzÿÿ}ÿuÿÿwÿ~ÿÿÿÿÿÿnÿiÿdÿÿnÿvÿ¥ÿ|ÿ{ÿÿ¤ÿÿ®ÿÿÿ¦ÿÿÿÿÿÿÿÿ~ÿÿÿnÿÿÿsÿxÿyÿrÿxÿÿÿÿxÿlÿrÿtÿ~ÿÿÿxÿxÿÿ|ÿuÿÿ|ÿÿÿÿÿwÿwÿÿ¥ÿÿÿÿ~ÿpÿLÿ[ÿ}ÿÿÿÿÿÿÿ{ÿÿÿyÿyÿÿÿÿÿÿÿªÿÿÿÿ¦ÿÿÿÿÿÿÿÿÿÿÿ¥ÿÿÿÿÿÿ¥ÿÿÿÿÿ¨ÿ~ÿ§ÿÿÿÿÿÿÿÿÿÿÿÿÿÿÿÿÿÿÿsÿ~ÿÿÿÿvÿÿÿÿÿ|ÿÿÿÿÿÿÿÿÿÿÿnÿ~ÿ~ÿÿÿ¤ÿÿÿÿÿÿ«ÿqÿ|ÿÿ}ÿÿÿÿ¦ÿÿÿÿÿÿÿzÿÿ¤ÿÿ¦ÿÿtÿÿÿÿÿxÿ~ÿÿÿÿÿÿÿÿ|ÿÿÿxÿÿÿ{ÿ~ÿÿÿÿ¤ÿÿÿ¦ÿÿÿÿ{ÿtÿ~ÿÿ©ÿÿÿyÿÿ¥ÿ¤ÿÿxÿ}ÿÿÿÿÿÿÿÿÿÿÿÿÿÿÿÿÿÿ«ÿÿÿÿÿÿÿÿÿ#ÿÌþ(ÿuÿÿÿÿÿÿÿÿÿÿÿÿÿÿÿÿÿÿÿÿ|ÿ|ÿÿÿÿ~ÿÿÿÿÿ¦ÿÿÿÿÿÿÿÿÿÿÿÿ§ÿÿ¦ÿÿÿÿÿÿÿÿÿÿÿÿÿÿªÿÿÿÿÿÿÿÿÿÿÿÿÿÿ}ÿ¤ÿÿvÿÿÿÿÿÿÿÿzÿÿÿÿÿÿÿ©ÿ§ÿÿzÿzÿÿÿ}ÿÿÿÿÿÿÿÿÿÿÿÿÿÿÿÿÿÿÿÿ}ÿ|ÿÿÿÿÿÿuÿÿÿyÿÿÿ|ÿÿÿÿÿÿÿÿÿÿÿÿÿÿzÿÿÿ{ÿÿ{ÿÿ©ÿÿ{ÿÿÿÿÿwÿ|ÿÿ}ÿÿÿÿ}ÿÿÿsÿ|ÿ¥ÿÿÿÿÿÿÿÿÿÿÿÿÿÿyÿÿ}ÿÿÿÿ{ÿÿÿÿ{ÿzÿyÿÿzÿÿÿ}ÿÿÿÿÿÿÿuÿÿyÿoÿÿÿÿÿÿÿÿÿÿwÿÿÿÿwÿÿÿÿÿÿÿvÿªÿÿÿÿÿÿÿÿÿ~ÿzÿwÿÿÿÿÿ{ÿÿÿyÿÿ{ÿÿÿ~ÿzÿyÿÿvÿÿÿ~ÿ~ÿÿÿ~ÿwÿyÿyÿ}ÿyÿÿrÿ}ÿxÿÿÿÿÿÿÿÿÿzÿ}ÿÿÿxÿtÿzÿ~ÿzÿ{ÿÿzÿÿÿÿÿÿÿÿ~ÿnÿÿÿÿ|ÿÿÿÿÿÿÿÿÿyÿzÿgÿÿ}ÿsÿ¨ÿsÿÿÿÿ}ÿ~ÿ{ÿrÿrÿlÿlÿtÿzÿyÿrÿtÿyÿtÿsÿuÿqÿ{ÿnÿhÿÿkÿnÿhÿtÿÿdÿfÿtÿoÿrÿwÿmÿhÿsÿzÿtÿtÿ{ÿwÿ~ÿ}ÿmÿkÿfÿÿ|ÿmÿ`ÿzÿÿoÿÿyÿzÿ{ÿuÿzÿ~ÿÿ{ÿ{ÿzÿuÿÿÿzÿxÿvÿxÿsÿÿÿoÿ~ÿtÿnÿÿsÿhÿnÿpÿnÿyÿ}ÿÿwÿoÿÿÿzÿÿÿÿ|ÿpÿnÿnÿÿ}ÿÿzÿ|ÿÿ^ÿÿoÿhÿpÿlÿmÿÿrÿpÿfÿrÿyÿyÿzÿwÿÿzÿpÿ~ÿ~ÿqÿaÿrÿuÿÿwÿxÿ}ÿÿ}ÿtÿqÿxÿ}ÿÿ{ÿtÿzÿwÿqÿuÿÿÿ{ÿoÿwÿÿjÿkÿzÿ{ÿ{ÿrÿlÿlÿwÿÿvÿgÿaÿÿwÿnÿÿqÿtÿqÿ}ÿÿ|ÿyÿiÿdÿ_ÿcÿwÿzÿdÿdÿÿÿÿuÿtÿuÿgÿ{ÿÿwÿÿvÿ}ÿrÿzÿ{ÿvÿyÿzÿzÿ`ÿiÿÿzÿpÿqÿ}ÿÿzÿsÿqÿsÿkÿvÿÿzÿtÿxÿÿÿvÿrÿÿjÿlÿÿhÿ^ÿwÿÿÿvÿÿtÿmÿtÿzÿÿwÿnÿtÿqÿnÿkÿ_ÿpÿÿÿÿ|ÿxÿsÿ~ÿÿeÿuÿ|ÿsÿwÿnÿmÿwÿ}ÿqÿÿÿÿyÿtÿyÿoÿtÿtÿzÿyÿpÿmÿtÿuÿnÿsÿwÿzÿ{ÿrÿtÿzÿyÿlÿnÿqÿzÿtÿÿkÿrÿuÿyÿuÿwÿzÿÿ{ÿtÿoÿrÿmÿlÿvÿnÿtÿ}ÿlÿlÿxÿrÿrÿrÿoÿyÿrÿwÿtÿ{ÿÿÿmÿmÿhÿiÿoÿvÿÿkÿhÿÿÿpÿ]ÿiÿgÿcÿdÿ{ÿvÿmÿxÿoÿcÿoÿmÿkÿgÿSÿ`ÿnÿoÿuÿÿÿwÿsÿpÿrÿlÿtÿiÿxÿ~ÿÿÿkÿeÿ{ÿmÿuÿqÿwÿqÿwÿwÿwÿuÿzÿyÿpÿtÿ|ÿwÿtÿpÿjÿeÿhÿtÿoÿeÿmÿ{ÿoÿqÿpÿgÿpÿmÿmÿkÿeÿ|ÿzÿjÿ{ÿpÿ^ÿyÿ|ÿjÿzÿwÿ{ÿuÿkÿdÿoÿnÿgÿhÿiÿkÿoÿnÿcÿfÿvÿoÿqÿnÿkÿ[ÿCÿhÿ~ÿuÿwÿ~ÿ|ÿeÿ}ÿaÿ}ÿfÿkÿzÿpÿpÿmÿrÿsÿqÿtÿoÿiÿnÿiÿvÿuÿoÿnÿuÿuÿqÿlÿjÿqÿnÿpÿwÿ{ÿ}ÿ{ÿvÿÿ{ÿvÿzÿyÿoÿlÿqÿgÿ{ÿmÿdÿsÿyÿrÿ|ÿpÿkÿxÿyÿyÿqÿ^ÿcÿqÿvÿxÿuÿqÿvÿxÿpÿpÿuÿjÿmÿÿrÿkÿlÿvÿÿrÿsÿpÿvÿyÿÿpÿlÿ{ÿpÿeÿYÿqÿ~ÿvÿ}ÿtÿgÿgÿ`ÿpÿwÿtÿtÿjÿeÿkÿnÿrÿiÿcÿ|ÿzÿhÿyÿtÿmÿmÿsÿvÿqÿ}ÿsÿpÿxÿÿqÿpÿ`ÿjÿbÿvÿ~ÿqÿeÿYÿcÿlÿsÿfÿzÿsÿlÿqÿxÿlÿfÿkÿdÿhÿlÿnÿqÿtÿuÿmÿ~ÿÿtÿsÿlÿiÿSÿrÿlÿeÿsÿVÿbÿgÿ{ÿpÿhÿuÿeÿiÿzÿjÿvÿeÿYÿiÿoÿeÿfÿdÿyÿuÿhÿwÿyÿmÿhÿhÿlÿkÿeÿhÿpÿpÿwÿiÿdÿsÿ{ÿsÿÿjÿtÿ{ÿhÿpÿfÿwÿqÿoÿlÿrÿrÿlÿaÿaÿlÿoÿtÿzÿrÿ_ÿfÿpÿlÿoÿqÿnÿkÿfÿcÿoÿwÿjÿiÿgÿkÿdÿlÿrÿgÿwÿpÿÿoÿdÿ}ÿwÿÿfÿjÿeÿ]ÿlÿuÿyÿrÿtÿlÿnÿlÿqÿpÿkÿiÿjÿiÿiÿxÿ~ÿxÿ|ÿzÿuÿnÿfÿpÿwÿlÿjÿiÿoÿsÿÿpÿÿgÿzÿ\ÿvÿwÿjÿkÿqÿjÿpÿgÿiÿrÿwÿtÿgÿiÿoÿpÿrÿeÿdÿmÿuÿ{ÿqÿjÿ|ÿÿpÿxÿyÿwÿyÿ`ÿwÿnÿpÿÿgÿ{ÿqÿcÿhÿuÿuÿ|ÿvÿXÿ\ÿnÿ|ÿyÿnÿqÿ|ÿÿlÿxÿÿ|ÿ}ÿrÿcÿkÿsÿrÿgÿpÿyÿoÿlÿlÿeÿOÿPÿ~ÿjÿpÿvÿgÿhÿlÿvÿvÿ|ÿ{ÿbÿjÿoÿsÿkÿpÿuÿfÿlÿqÿoÿpÿrÿyÿrÿlÿrÿnÿpÿkÿlÿsÿjÿrÿxÿkÿpÿmÿfÿvÿ{ÿjÿgÿ{ÿvÿnÿnÿvÿqÿuÿgÿgÿkÿqÿ}ÿ|ÿyÿyÿrÿpÿoÿgÿhÿwÿpÿqÿÿÿpÿzÿ{ÿhÿZÿ}ÿ|ÿrÿÿÿÿ|ÿiÿ{ÿrÿ~ÿrÿzÿzÿ~ÿzÿoÿ]ÿdÿsÿxÿÿÿÿ~ÿqÿqÿvÿxÿpÿvÿeÿÿsÿyÿlÿ\ÿiÿzÿkÿmÿsÿoÿfÿ}ÿÿÿuÿhÿgÿtÿtÿrÿnÿrÿrÿjÿtÿyÿ~ÿyÿ}ÿzÿpÿÿÿsÿzÿrÿgÿrÿzÿaÿÿzÿÿuÿrÿ{ÿÿuÿtÿÿÿ~ÿvÿzÿ~ÿpÿsÿoÿnÿÿ~ÿtÿsÿÿpÿnÿgÿmÿ]ÿ~ÿoÿ^ÿcÿpÿrÿxÿÿ}ÿÿwÿnÿxÿÿzÿzÿ}ÿsÿwÿÿuÿrÿsÿzÿzÿuÿÿrÿzÿÿqÿpÿaÿwÿmÿiÿgÿsÿuÿsÿ}ÿ}ÿzÿÿ~ÿxÿtÿsÿvÿrÿnÿoÿwÿqÿpÿÿuÿyÿrÿÿ]ÿhÿZÿhÿuÿ}ÿÿÿÿtÿpÿoÿqÿ{ÿÿyÿnÿlÿfÿwÿuÿoÿjÿnÿiÿÿtÿrÿ|ÿpÿpÿ|ÿjÿrÿrÿuÿuÿuÿyÿ{ÿ|ÿ|ÿtÿyÿÿvÿoÿqÿtÿÿÿÿlÿfÿqÿfÿvÿtÿÿ~ÿÿ~ÿlÿjÿ|ÿÿoÿqÿsÿlÿqÿkÿdÿsÿtÿ|ÿmÿmÿxÿ{ÿmÿmÿnÿjÿ~ÿpÿoÿgÿ{ÿxÿtÿ~ÿxÿeÿnÿrÿ`ÿmÿÿyÿdÿhÿzÿyÿsÿhÿnÿuÿoÿxÿpÿbÿzÿsÿrÿuÿ{ÿyÿfÿoÿ|ÿsÿnÿgÿtÿzÿ}ÿ|ÿwÿyÿzÿqÿÿkÿlÿgÿdÿpÿzÿÿwÿuÿÿÿzÿwÿ}ÿkÿwÿÿvÿ}ÿwÿnÿcÿxÿsÿwÿ|ÿuÿtÿpÿzÿÿÿÿÿwÿuÿvÿqÿhÿuÿzÿpÿwÿ~ÿuÿvÿ}ÿzÿyÿÿÿ{ÿyÿ~ÿxÿÿ¦ÿÿvÿÿ}ÿ|ÿ|ÿÿ|ÿzÿ|ÿÿÿvÿwÿyÿuÿuÿÿxÿsÿÿ{ÿrÿ}ÿÿyÿ~ÿ{ÿ~ÿnÿÿÿxÿwÿtÿ~ÿÿrÿnÿÿÿsÿvÿvÿÿ©ÿ¦ÿÿÿÿÿwÿÿ~ÿ}ÿtÿrÿ|ÿ~ÿ~ÿzÿ}ÿÿÿ|ÿxÿwÿ|ÿmÿ|ÿÿÿyÿsÿyÿzÿpÿxÿrÿjÿnÿuÿ¤ÿ®ÿÿ{ÿxÿÿÿÿÿÿÿÿwÿÿÿÿÿÿxÿmÿ|ÿÿrÿsÿtÿÿÿtÿ§ÿtÿ~ÿyÿªÿÿzÿ{ÿ~ÿ~ÿxÿzÿÿyÿ{ÿÿÿtÿÿÿÿ}ÿÿÿyÿxÿ~ÿrÿwÿÿÿÿÿÿÿÿsÿxÿÿÿ{ÿÿÿwÿÿsÿnÿrÿrÿ|ÿÿÿ}ÿÿÿbÿ§ÿ}ÿÿÿÿÿÿÿtÿuÿ|ÿ|ÿ¤ÿ¤ÿuÿrÿÿÿÿÿ{ÿrÿ¥ÿÿvÿxÿxÿÿ§ÿÿ|ÿvÿÿÿ~ÿÿÿ~ÿÿÿÿÿÿÿÿ{ÿÿÿÿÿÿ¤ÿrÿwÿÿ¥ÿyÿwÿ|ÿÿÿÿ~ÿÿ¤ÿÿxÿzÿ¤ÿÿÿÿÿÿ¥ÿÿ}ÿÿÿ{ÿÿÿ¦ÿ¨ÿÿªÿ¤ÿ§ÿÿÿÿÿ¨ÿ§ÿÿÿÿ¨ÿÿ¦ÿ¦ÿÿÿÿ¦ÿÿÿÿÿÿÿÿ¤ÿ±ÿÿrÿÿÿ§ÿÿÿÿ}ÿzÿÿÿÿÿ~ÿÿ¤ÿÿÿÿÿ{ÿÿ¤ÿÿÿ§ÿ{ÿ}ÿÿªÿ|ÿrÿÿÿÿÿ©ÿªÿ¨ÿÿrÿsÿjÿÿÿÿwÿ|ÿÿÿÿ|ÿÿ¤ÿ¦ÿÿÿvÿ±ÿÿwÿ|ÿÿÿÿzÿzÿÿÿÿÿ¥ÿÿÿzÿzÿÿÿÿ¤ÿ©ÿ§ÿ©ÿÿ¥ÿxÿzÿÿ¤ÿÿÿÿ~ÿÿ~ÿÿ~ÿvÿwÿÿÿÿÿÿÿÿ¥ÿ¦ÿ§ÿ§ÿÿÿrÿtÿyÿÿÿÿÿÿÿjÿÿ}ÿÿÿ¥ÿÿÿ§ÿÿÿvÿÿÿxÿÿ§ÿ«ÿ«ÿ©ÿ¤ÿ¥ÿ¤ÿÿ´ÿÿwÿsÿÿ¥ÿÿÿÿÿÿ~ÿ|ÿÿÿ­ÿÿ¤ÿ|ÿ¤ÿÿ{ÿÿÿ|ÿÿÿ}ÿÿÿ|ÿ~ÿÿÿÿ©ÿ¤ÿ~ÿÿÿ¨ÿ¦ÿ¦ÿÿ¤ÿ¥ÿÿÿ¥ÿÿ®ÿzÿÿÿ¤ÿÿÿÿÿÿxÿÿtÿÿ{ÿrÿÿÿwÿÿ¨ÿ¨ÿ¨ÿgÿ¬ÿyÿ|ÿ~ÿ}ÿvÿvÿ¤ÿÿÿ©ÿtÿxÿÿ|ÿ|ÿ¦ÿ©ÿÿ§ÿÿÿuÿ|ÿ~ÿ~ÿÿÿ{ÿrÿgÿxÿuÿÿ}ÿyÿÿuÿkÿ}ÿ¦ÿ}ÿnÿnÿ{ÿtÿÿ¦ÿxÿpÿyÿ{ÿÿÿ§ÿ}ÿ~ÿÿzÿwÿvÿyÿzÿ¬ÿ{ÿªÿÿ¤ÿÿyÿ|ÿwÿ|ÿ{ÿ{ÿÿ{ÿxÿ{ÿªÿ¬ÿ{ÿyÿ¥ÿ­ÿ|ÿyÿtÿ_ÿiÿ¥ÿuÿ|ÿkÿ§ÿzÿ¤ÿrÿtÿ¦ÿªÿ«ÿyÿgÿqÿzÿ§ÿ©ÿ¬ÿ¨ÿsÿnÿqÿ­ÿ©ÿsÿYÿfÿyÿzÿzÿ§ÿ¤ÿeÿpÿoÿ«ÿªÿyÿ§ÿ®ÿqÿ«ÿrÿwÿ¨ÿ©ÿ¦ÿtÿqÿuÿpÿuÿsÿ¥ÿªÿ¬ÿ§ÿ¤ÿ¥ÿuÿrÿ[ÿgÿ§ÿ®ÿ«ÿ¤ÿrÿ¤ÿ³ÿeÿ¬ÿ¤ÿ¥ÿªÿ§ÿnÿpÿqÿ±ÿ®ÿ¦ÿjÿmÿ«ÿ­ÿ¤ÿ±ÿ§ÿkÿ©ÿhÿdÿiÿiÿ¤ÿ¥ÿbÿ¨ÿ¨ÿ¨ÿ«ÿªÿhÿfÿ¨ÿªÿ¤ÿ³ÿfÿ¨ÿ²ÿ§ÿhÿFÿÐþMúWó3òønÿsÿmÿwÿ¤ÿuÿuÿ~ÿÿÿ}ÿÿÿÿÿÿ|ÿvÿuÿsÿpÿpÿoÿsÿpÿuÿwÿpÿmÿvÿÿ§ÿ|ÿ{ÿmÿ^ÿLÿ@ÿMÿaÿnÿVÿBÿJÿ^ÿsÿvÿiÿ[ÿzÿZÿZÿWÿ`ÿhÿmÿzÿyÿzÿ~ÿ{ÿwÿ}ÿzÿvÿwÿmÿ{ÿÿzÿvÿkÿXÿJÿRÿgÿ]ÿsÿkÿÿxÿÿÿtÿ~ÿ~ÿsÿ|ÿrÿWÿhÿxÿxÿvÿÿwÿnÿqÿÿ¤ÿÿÿÿyÿ}ÿÿrÿÿÿÿ|ÿ{ÿwÿrÿxÿÿ¨ÿÿÿÿnÿDÿý·û`ýÿÿÿeÿfÿuÿÿÿÿÿ¥ÿ¨ÿ¯ÿ®ÿÿÿÿ}ÿÿÿÿÿÿÿÿ{ÿÿÿzÿyÿÿÿ~ÿÿÿyÿÿ¥ÿÿÿÿÿÿjÿÿÿ¤ÿÿÿÿÿtÿÿÿxÿÿÿzÿÿÿÿÿ{ÿÿ¦ÿÿÿ«ÿ¤ÿÿ}ÿvÿ{ÿÿ}ÿoÿÿ|ÿ|ÿÿÿÿÿ¦ÿÿ|ÿ|ÿÿÿÿÿÿÿÿÿÿ©ÿ¥ÿÿ¤ÿÿ«ÿÿÿÿÿÿÿrÿzÿÿÿ|ÿÿÿÿ~ÿÿ¤ÿÿÿyÿqÿwÿyÿ}ÿÿÿ|ÿÿÿvÿÿsÿÿÿÿÿÿÿ}ÿÿÿÿÿÿÿkÿDÿUÿxÿÿÿÿ{ÿÿsÿÿÿÿzÿÿ}ÿÿÿÿÿÿÿÿÿÿÿÿÿÿÿ{ÿÿÿÿÿÿxÿÿÿÿÿÿÿÿ¤ÿÿÿ¨ÿÿ¥ÿÿÿ¤ÿ¥ÿÿÿÿÿ©ÿ¥ÿÿÿ©ÿÿÿÿÿ©ÿ¦ÿÿ¦ÿÿxÿÿÿÿÿÿ}ÿÿÿÿÿzÿsÿÿÿÿÿmÿqÿ{ÿÿ|ÿÿÿ{ÿÿÿ§ÿ«ÿÿÿÿÿÿÿÿÿÿÿÿ¤ÿ{ÿÿvÿÿÿÿÿÿÿ|ÿÿÿÿÿÿÿÿÿÿ¤ÿÿÿzÿ~ÿÿÿÿ©ÿÿÿÿÿÿÿÿÿÿÿÿÿÿÿ¤ÿ¨ÿ¥ÿ©ÿ¥ÿÿÿÿ¦ÿÿyÿyÿÿÿÿÿÿÿÿ«ÿÿÿÿÿÿÿÿÿwÿ{ÿÿÿÿÿxÿÿ¥ÿUÿ(þvþ'ÿ{ÿÿzÿ}ÿÿÿ¤ÿÿÿÿÿ~ÿ§ÿÿÿÿÿÿÿzÿÿÿÿ¦ÿ«ÿÿÿÿÿÿÿ§ÿÿÿÿÿÿÿ¤ÿÿ¦ÿÿÿ{ÿÿÿÿÿ¥ÿÿÿÿÿÿ}ÿÿÿ{ÿ§ÿÿÿ{ÿÿÿÿÿÿÿÿÿÿÿÿÿÿÿÿÿÿÿÿÿÿÿÿÿÿÿÿÿÿÿÿÿÿÿÿÿÿÿÿÿÿÿÿÿÿÿÿÿÿÿÿÿÿÿyÿÿÿÿÿÿÿÿÿ¤ÿÿ}ÿÿ©ÿÿÿÿÿÿÿÿÿÿÿ}ÿ}ÿÿÿ{ÿÿÿÿuÿsÿÿÿ}ÿlÿtÿÿÿ¦ÿÿÿÿzÿzÿÿ¥ÿÿÿÿÿ~ÿÿÿÿÿ{ÿÿÿÿÿÿÿÿÿÿuÿ|ÿÿÿÿ|ÿzÿuÿÿvÿvÿÿ{ÿzÿ|ÿÿvÿyÿÿuÿ~ÿ|ÿÿÿÿzÿ}ÿÿÿÿÿÿÿzÿ}ÿ|ÿ}ÿ{ÿÿÿÿuÿ~ÿÿ~ÿÿÿÿÿÿ¥ÿÿÿÿÿÿÿÿÿÿÿÿÿ~ÿsÿvÿÿÿ|ÿÿÿÿÿÿÿ{ÿwÿuÿÿÿ}ÿ}ÿ}ÿÿÿyÿÿÿÿÿÿ|ÿgÿ|ÿuÿÿÿ{ÿwÿoÿmÿwÿxÿtÿ|ÿÿÿxÿoÿzÿwÿtÿÿzÿÿÿ~ÿ|ÿÿÿwÿ}ÿrÿ~ÿÿ{ÿyÿÿÿÿ}ÿÿÿÿÿÿÿmÿ}ÿkÿpÿÿlÿÿÿ¦ÿÿ|ÿÿÿ|ÿxÿxÿxÿtÿmÿrÿ}ÿ~ÿ}ÿwÿmÿuÿsÿyÿdÿxÿgÿmÿaÿmÿzÿsÿnÿpÿkÿtÿ~ÿmÿhÿ{ÿ{ÿrÿzÿxÿsÿÿÿtÿkÿtÿiÿkÿxÿ}ÿÿkÿbÿÿoÿuÿkÿkÿÿÿÿ|ÿzÿzÿvÿÿÿ{ÿuÿÿ~ÿÿÿtÿzÿÿ{ÿuÿÿtÿ|ÿvÿuÿpÿyÿ{ÿzÿsÿpÿ|ÿÿÿÿ{ÿoÿsÿzÿyÿuÿÿÿuÿsÿÿ~ÿiÿ{ÿvÿpÿ{ÿrÿiÿmÿsÿyÿyÿvÿÿÿwÿqÿzÿpÿpÿzÿÿsÿgÿ|ÿyÿ|ÿwÿwÿvÿÿpÿuÿ~ÿwÿxÿÿxÿvÿ~ÿ}ÿuÿrÿÿÿpÿgÿxÿÿxÿuÿzÿ}ÿ|ÿoÿ}ÿwÿÿpÿ|ÿÿaÿÿpÿqÿtÿsÿÿiÿÿzÿtÿjÿdÿxÿ{ÿjÿjÿ{ÿ~ÿvÿÿÿzÿlÿqÿ}ÿnÿxÿÿ~ÿÿ}ÿuÿoÿÿ~ÿvÿvÿkÿmÿiÿfÿrÿ~ÿyÿqÿtÿ|ÿ}ÿvÿxÿzÿlÿyÿÿÿxÿÿÿÿzÿyÿÿÿjÿ|ÿgÿwÿÿÿ|ÿxÿvÿpÿmÿÿ|ÿrÿxÿwÿÿyÿdÿrÿyÿwÿ|ÿ}ÿeÿ}ÿsÿ~ÿ{ÿlÿ`ÿdÿlÿÿÿmÿzÿrÿÿmÿyÿ~ÿ~ÿÿzÿnÿtÿnÿhÿsÿtÿpÿvÿxÿlÿfÿtÿ{ÿzÿÿÿtÿqÿzÿlÿuÿuÿtÿrÿyÿsÿxÿxÿoÿÿ}ÿÿuÿtÿuÿiÿlÿhÿdÿlÿpÿ}ÿÿsÿlÿmÿnÿyÿsÿtÿÿxÿjÿnÿ~ÿwÿkÿhÿuÿ~ÿzÿnÿpÿbÿmÿaÿxÿoÿmÿfÿcÿhÿ~ÿÿ~ÿoÿ\ÿiÿ~ÿxÿsÿtÿmÿkÿtÿtÿlÿiÿsÿuÿnÿfÿnÿlÿÿqÿrÿmÿuÿxÿrÿmÿnÿbÿsÿmÿ{ÿmÿqÿ}ÿÿtÿqÿoÿtÿzÿ|ÿwÿvÿuÿuÿuÿjÿkÿuÿ{ÿpÿlÿ{ÿtÿpÿrÿ~ÿlÿ`ÿhÿuÿhÿ]ÿnÿiÿgÿtÿrÿYÿyÿoÿhÿqÿnÿyÿsÿsÿnÿyÿvÿqÿpÿkÿpÿsÿoÿhÿdÿuÿuÿtÿjÿfÿjÿ^ÿwÿ}ÿdÿrÿoÿmÿlÿvÿ~ÿ}ÿnÿwÿtÿvÿqÿ`ÿjÿkÿoÿqÿnÿhÿrÿoÿnÿuÿtÿjÿvÿyÿoÿqÿlÿsÿoÿnÿvÿzÿ|ÿ{ÿzÿvÿÿÿÿ`ÿ`ÿmÿrÿiÿ|ÿjÿjÿoÿkÿqÿiÿÿ|ÿzÿqÿlÿ_ÿfÿpÿdÿiÿvÿvÿ{ÿÿxÿpÿpÿlÿdÿoÿ~ÿfÿmÿkÿkÿvÿÿqÿxÿkÿxÿsÿoÿaÿnÿVÿrÿYÿrÿrÿrÿyÿ|ÿgÿaÿrÿkÿtÿfÿeÿkÿjÿtÿfÿbÿaÿaÿ}ÿÿvÿkÿ`ÿvÿrÿsÿ|ÿyÿxÿwÿÿyÿxÿ`ÿÿnÿ`ÿVÿnÿfÿpÿsÿvÿjÿsÿsÿ|ÿqÿmÿwÿÿvÿnÿhÿxÿsÿoÿuÿnÿbÿcÿwÿtÿwÿÿ}ÿgÿfÿaÿnÿjÿjÿpÿfÿ_ÿ]ÿtÿ\ÿoÿoÿnÿbÿ`ÿ\ÿnÿoÿ_ÿeÿqÿÿsÿsÿnÿzÿvÿmÿjÿhÿjÿkÿoÿ{ÿvÿ`ÿWÿ[ÿqÿyÿvÿyÿ|ÿuÿjÿoÿ]ÿbÿlÿoÿ^ÿ[ÿjÿnÿoÿpÿjÿqÿfÿiÿeÿdÿlÿpÿlÿlÿoÿrÿyÿtÿvÿyÿjÿ[ÿiÿpÿiÿrÿdÿfÿlÿfÿ\ÿlÿoÿcÿÿyÿÿoÿoÿhÿhÿ}ÿjÿsÿeÿcÿiÿqÿqÿuÿuÿtÿsÿuÿuÿiÿhÿqÿrÿjÿcÿpÿzÿoÿrÿwÿlÿhÿnÿjÿnÿiÿ\ÿZÿpÿmÿvÿpÿÿYÿÿiÿÿoÿqÿqÿyÿ{ÿyÿuÿvÿ{ÿlÿ{ÿqÿnÿoÿyÿwÿgÿnÿvÿwÿvÿjÿrÿ{ÿvÿwÿoÿpÿuÿpÿlÿyÿpÿÿ[ÿgÿjÿyÿdÿÿ}ÿgÿ`ÿmÿÿnÿcÿuÿÿ}ÿvÿxÿmÿgÿjÿeÿpÿ}ÿwÿwÿ~ÿ{ÿlÿjÿoÿyÿkÿuÿaÿ7ÿêþeÿhÿkÿkÿ|ÿpÿ}ÿwÿuÿsÿrÿoÿlÿuÿqÿoÿuÿuÿmÿoÿjÿcÿjÿlÿqÿ{ÿxÿpÿlÿuÿrÿhÿpÿpÿmÿjÿrÿlÿpÿ`ÿfÿ~ÿuÿkÿeÿnÿ}ÿjÿqÿ{ÿrÿxÿkÿjÿlÿhÿvÿsÿjÿuÿuÿlÿrÿqÿuÿxÿmÿ}ÿÿkÿtÿÿÿmÿeÿlÿuÿÿbÿtÿrÿ~ÿlÿsÿÿwÿÿÿÿÿÿ|ÿtÿyÿ}ÿ{ÿcÿcÿÿ}ÿ~ÿrÿpÿgÿkÿhÿ`ÿlÿÿÿRÿøþJÿnÿkÿmÿaÿyÿhÿ}ÿ~ÿ}ÿzÿnÿbÿiÿmÿoÿrÿsÿpÿlÿuÿ}ÿzÿuÿwÿÿnÿsÿxÿxÿÿsÿdÿ~ÿoÿsÿoÿ~ÿuÿ|ÿsÿyÿzÿtÿyÿ}ÿyÿuÿzÿtÿmÿsÿrÿrÿÿÿ{ÿÿsÿiÿpÿyÿpÿlÿpÿ}ÿuÿdÿeÿxÿlÿtÿÿ}ÿvÿsÿfÿrÿ}ÿsÿqÿtÿoÿtÿÿoÿ\ÿmÿyÿvÿ}ÿÿzÿjÿxÿiÿqÿoÿlÿnÿ~ÿ~ÿÿÿ}ÿ|ÿnÿmÿ|ÿqÿcÿsÿyÿvÿzÿlÿbÿdÿxÿ¤ÿÿcÿhÿÿÿ~ÿoÿwÿxÿtÿrÿkÿpÿÿzÿnÿnÿÿÿuÿpÿyÿzÿoÿsÿsÿ|ÿqÿdÿnÿÿÿkÿ|ÿvÿzÿ|ÿoÿyÿrÿyÿuÿ{ÿÿÿzÿ{ÿ~ÿÿ~ÿ{ÿyÿpÿlÿuÿ{ÿÿpÿcÿZÿeÿ~ÿhÿkÿqÿzÿkÿoÿfÿiÿkÿvÿÿ~ÿuÿpÿtÿpÿqÿxÿ{ÿdÿsÿnÿ{ÿoÿmÿsÿ]ÿnÿtÿiÿiÿrÿoÿmÿnÿjÿcÿiÿzÿoÿYÿmÿnÿ_ÿtÿtÿrÿbÿ\ÿÿiÿtÿrÿrÿoÿmÿtÿxÿzÿxÿnÿeÿoÿvÿoÿlÿlÿoÿtÿÿÿlÿjÿ|ÿrÿuÿyÿtÿmÿtÿjÿoÿqÿkÿwÿÿ|ÿjÿsÿxÿ|ÿÿuÿÿÿuÿoÿtÿ_ÿeÿvÿÿ«ÿÿwÿuÿpÿqÿ}ÿ{ÿqÿtÿpÿmÿwÿzÿ|ÿwÿhÿzÿvÿ}ÿÿÿÿÿ}ÿuÿsÿxÿwÿsÿ{ÿÿÿÿvÿsÿmÿÿÿ}ÿ{ÿ©ÿÿwÿuÿ~ÿ~ÿÿÿ|ÿpÿvÿ|ÿuÿuÿ~ÿ}ÿ~ÿrÿuÿmÿÿÿyÿvÿÿ{ÿÿÿvÿ{ÿÿÿ~ÿvÿ}ÿ|ÿsÿ{ÿ~ÿÿsÿ~ÿsÿyÿ|ÿ~ÿxÿ}ÿsÿzÿxÿyÿÿÿ}ÿ}ÿ|ÿÿvÿÿÿÿ}ÿÿyÿÿÿ|ÿ}ÿ|ÿÿ~ÿiÿxÿÿuÿyÿÿ{ÿ}ÿ~ÿÿÿ|ÿxÿyÿzÿyÿÿÿxÿqÿ|ÿ~ÿwÿ~ÿxÿqÿ|ÿyÿÿnÿ~ÿ}ÿÿÿ|ÿtÿÿÿoÿzÿÿÿÿÿÿ¦ÿ«ÿÿzÿÿÿ}ÿÿ}ÿÿrÿÿÿÿÿÿÿÿ~ÿÿÿÿ¦ÿÿÿÿmÿuÿ|ÿÿÿÿÿvÿ}ÿ~ÿÿ~ÿwÿÿ~ÿÿÿÿÿÿÿÿ~ÿtÿ~ÿÿÿÿÿ¤ÿÿÿÿyÿÿÿtÿÿÿÿ{ÿ}ÿÿÿxÿ]ÿ{ÿ}ÿ{ÿuÿ|ÿÿÿÿÿÿÿyÿyÿÿÿÿÿ|ÿ¥ÿÿÿÿÿ«ÿªÿ©ÿÿÿÿÿ}ÿÿÿÿÿÿÿÿÿxÿÿ¨ÿ¤ÿÿÿÿÿzÿnÿÿÿªÿ¥ÿÿ¬ÿ¥ÿÿ~ÿÿ¥ÿ|ÿ|ÿÿÿÿ~ÿ¥ÿÿÿ}ÿÿÿÿÿÿ¥ÿ¦ÿÿÿsÿÿyÿÿÿzÿ}ÿrÿ}ÿÿÿ~ÿuÿ~ÿÿ¤ÿfÿÿÿzÿÿ¨ÿÿÿÿÿÿÿÿwÿvÿnÿÿ|ÿÿ|ÿÿÿÿÿÿ|ÿvÿwÿ}ÿiÿvÿwÿxÿ{ÿÿÿÿÿÿÿ©ÿ¥ÿwÿÿxÿ¥ÿ¨ÿ¤ÿ©ÿ§ÿÿÿ¥ÿÿÿªÿÿÿ§ÿÿÿwÿ}ÿÿÿÿÿ«ÿÿÿÿÿzÿÿÿ}ÿÿÿ}ÿÿÿÿ¨ÿÿzÿÿÿ¦ÿÿÿÿ¥ÿ¥ÿ¥ÿ©ÿªÿ­ÿ¤ÿ¦ÿÿÿªÿÿ{ÿÿ§ÿÿxÿxÿxÿÿÿÿ~ÿÿ¨ÿÿ}ÿÿÿÿwÿ«ÿ©ÿ¨ÿ§ÿÿÿÿÿ§ÿ«ÿ°ÿ¥ÿ¥ÿÿ¥ÿ§ÿÿÿ®ÿ­ÿÿÿÿvÿÿªÿ¨ÿ©ÿÿ¦ÿÿÿ¦ÿÿÿ¦ÿ¥ÿ¦ÿÿxÿÿÿ§ÿ¨ÿ¤ÿ¤ÿ~ÿuÿÿÿÿÿÿ~ÿ~ÿÿÿÿ·ÿªÿ¦ÿÿ¥ÿ©ÿ¥ÿÿ{ÿÿ¥ÿ|ÿ~ÿÿ}ÿ¥ÿÿwÿÿÿÿ§ÿ«ÿ®ÿ¤ÿyÿhÿÿ¤ÿ¨ÿ©ÿ§ÿ¥ÿ¤ÿÿ¥ÿ¦ÿÿÿ¥ÿxÿxÿ~ÿ{ÿÿ¯ÿ¦ÿ{ÿeÿxÿ§ÿÿvÿÿ¦ÿvÿxÿÿ~ÿ|ÿyÿÿ{ÿqÿnÿxÿÿÿvÿuÿwÿÿ¤ÿxÿ{ÿ~ÿsÿwÿwÿwÿ¤ÿ¤ÿ¨ÿzÿvÿ~ÿÿvÿoÿtÿ¬ÿ¤ÿÿ¤ÿ¥ÿ¨ÿ¥ÿzÿ¨ÿ¦ÿgÿwÿ¦ÿ~ÿ~ÿ¦ÿ¨ÿ¨ÿ§ÿªÿÿqÿrÿyÿeÿvÿªÿ¦ÿ²ÿ|ÿ§ÿ§ÿ®ÿ§ÿ¥ÿ¥ÿ¥ÿ§ÿ©ÿwÿxÿ¥ÿ¥ÿ§ÿ¦ÿ¥ÿ¥ÿ¥ÿzÿuÿ¦ÿ¨ÿ¦ÿ¨ÿ¨ÿªÿ«ÿªÿ©ÿlÿeÿsÿªÿ©ÿ¦ÿ­ÿ°ÿ¨ÿªÿlÿ§ÿ©ÿ³ÿ²ÿ¥ÿ¤ÿªÿbÿaÿ¦ÿ¤ÿ¯ÿ®ÿ¤ÿtÿ¦ÿrÿpÿnÿhÿtÿ¦ÿ¥ÿqÿdÿdÿ¬ÿaÿhÿ¥ÿªÿ°ÿ¨ÿgÿkÿ¬ÿ©ÿdÿnÿ¤ÿ©ÿ«ÿ«ÿ«ÿ©ÿ³ÿ«ÿ§ÿhÿ¤ÿ©ÿ«ÿ«ÿ©ÿgÿkÿ¥ÿkÿªÿ®ÿªÿ¥ÿ¦ÿ©ÿ®ÿ¤ÿ¦ÿfÿZÿbÿ¥ÿ]ÿ5ÿþhûJüþ_ÿwÿzÿrÿÿÿuÿxÿsÿmÿrÿsÿ|ÿÿÿ¤ÿ~ÿyÿvÿjÿiÿtÿpÿqÿxÿvÿrÿtÿoÿ`ÿzÿjÿhÿvÿzÿiÿQÿDÿXÿ\ÿjÿAÿ%ÿ=ÿYÿfÿqÿZÿSÿÿkÿVÿlÿ|ÿsÿgÿoÿxÿtÿwÿ}ÿ{ÿÿ¥ÿÿuÿhÿpÿkÿ~ÿqÿvÿ\ÿKÿoÿ|ÿqÿ~ÿwÿyÿuÿ|ÿyÿsÿ~ÿyÿpÿÿwÿyÿ¤ÿÿtÿsÿrÿÿuÿ{ÿÿÿÿÿÿÿÿÿ{ÿÿ¦ÿÿÿÿÿÿ{ÿÿÿÿÿlÿÿÒý5üùûHþfÿÿÿÿ}ÿ}ÿÿ¥ÿÿÿÿ¦ÿÿ®ÿÿÿÿÿ~ÿÿ|ÿÿÿÿÿ~ÿÿÿÿÿ¨ÿxÿÿÿÿÿÿÿÿwÿÿ§ÿÿwÿÿÿÿÿÿÿÿhÿÿÿÿÿyÿÿÿÿÿÿuÿÿ¥ÿÿÿ§ÿÿÿÿÿÿ¨ÿÿzÿÿÿÿÿ¥ÿ©ÿÿÿÿÿvÿ¤ÿ¨ÿÿÿÿ{ÿÿÿÿÿ¥ÿ¥ÿÿÿ®ÿ«ÿÿÿ~ÿÿ¦ÿÿÿ¦ÿÿÿÿÿ~ÿyÿÿ¨ÿ§ÿÿÿÿÿ~ÿvÿxÿ~ÿÿÿÿÿ¤ÿÿÿÿÿÿÿÿÿÿÿÿ~ÿÿÿxÿnÿzÿÿÿÿ}ÿtÿÿÿÿwÿÿ|ÿzÿxÿ}ÿÿÿÿzÿvÿÿÿÿ~ÿÿÿÿÿ}ÿÿ¤ÿÿÿÿÿÿlÿ~ÿÿÿÿÿ¬ÿ«ÿÿÿÿÿÿÿÿ§ÿ©ÿÿÿÿÿÿÿÿÿÿÿÿÿÿÿÿÿÿxÿ¤ÿÿ{ÿÿÿ|ÿÿÿ|ÿ}ÿ{ÿuÿ{ÿÿÿÿ}ÿqÿ}ÿÿ¨ÿÿsÿÿÿÿÿÿÿÿÿÿÿ¤ÿ§ÿÿzÿÿÿ¤ÿ|ÿÿÿ°ÿÿÿ§ÿ¤ÿÿÿÿÿÿÿÿÿ|ÿÿªÿÿÿÿÿ{ÿ~ÿÿÿÿ¦ÿÿÿ¤ÿÿÿÿÿÿÿÿÿªÿÿÿÿÿzÿ¤ÿÿÿ¤ÿ¨ÿÿÿÿÿÿÿÿÿÿÿÿ¦ÿ~ÿ{ÿÿÿÿ¤ÿÿÿÿ«ÿÿÿÿÿÿÿgÿ´þúþmÿÿÿ|ÿÿÿÿªÿ§ÿÿÿÿlÿÿÿÿÿÿÿÿ}ÿÿ¦ÿÿÿ¤ÿÿÿÿ¥ÿÿÿÿ¥ÿÿÿÿÿÿÿÿÿªÿÿÿÿÿÿÿÿÿÿÿÿÿÿÿÿÿ§ÿ§ÿÿÿwÿÿÿÿÿÿÿÿÿÿÿ¦ÿÿÿÿÿªÿ¥ÿÿÿÿÿÿÿÿ¥ÿÿÿ{ÿÿÿÿÿÿ¦ÿÿÿÿÿÿÿÿÿÿ¤ÿ¥ÿÿÿÿyÿÿ«ÿÿÿÿÿÿÿÿÿÿ~ÿÿÿÿÿ¤ÿÿ{ÿÿÿÿÿÿÿÿÿ|ÿ{ÿvÿÿÿÿÿÿÿsÿ}ÿÿÿjÿÿÿÿÿÿÿÿÿrÿ}ÿÿzÿzÿÿÿÿ~ÿ¥ÿÿÿÿÿ|ÿÿ~ÿ}ÿ~ÿ~ÿÿÿÿÿ|ÿÿ¨ÿÿwÿ~ÿÿ}ÿ¥ÿ¤ÿÿÿÿÿÿÿzÿÿÿÿÿÿÿÿÿÿÿÿÿÿzÿÿÿÿÿÿÿÿÿÿ|ÿyÿÿÿzÿÿvÿÿtÿÿÿÿ©ÿÿÿ~ÿÿÿÿÿÿÿÿÿ{ÿ~ÿÿwÿÿÿÿÿÿÿÿvÿ~ÿÿ{ÿxÿwÿ{ÿÿÿÿÿÿ|ÿzÿqÿxÿbÿÿ|ÿ§ÿÿ|ÿÿÿÿqÿoÿuÿ}ÿÿÿ|ÿpÿ}ÿÿ}ÿÿÿÿxÿ}ÿ{ÿvÿqÿpÿwÿ}ÿ~ÿÿ}ÿÿzÿwÿyÿ|ÿÿÿÿuÿnÿÿÿyÿ|ÿÿÿ¨ÿ|ÿÿ§ÿ|ÿsÿÿyÿuÿtÿ~ÿÿÿrÿnÿyÿtÿqÿnÿsÿyÿvÿzÿiÿjÿmÿlÿdÿfÿsÿtÿtÿwÿtÿ}ÿÿnÿlÿ~ÿ{ÿsÿwÿrÿsÿÿÿzÿsÿzÿaÿyÿ_ÿqÿmÿfÿtÿnÿÿwÿzÿyÿxÿtÿxÿ~ÿÿÿÿyÿvÿÿ}ÿÿ}ÿyÿiÿkÿuÿ~ÿ|ÿÿÿqÿuÿzÿrÿ~ÿxÿvÿxÿgÿfÿvÿ~ÿÿ{ÿpÿxÿsÿxÿtÿÿÿÿÿÿuÿ{ÿxÿtÿÿsÿÿxÿvÿxÿxÿ{ÿÿzÿ|ÿÿzÿvÿzÿtÿkÿvÿvÿhÿwÿÿgÿmÿzÿuÿoÿÿuÿwÿÿsÿ{ÿzÿoÿtÿ|ÿÿwÿ{ÿÿÿtÿjÿzÿÿ{ÿÿÿkÿkÿ{ÿqÿjÿqÿsÿÿdÿwÿÿkÿjÿsÿoÿsÿqÿqÿkÿqÿeÿoÿvÿuÿzÿvÿyÿuÿmÿpÿkÿqÿpÿvÿzÿtÿqÿÿwÿÿxÿ|ÿrÿ}ÿÿvÿuÿ¶þÓþNÿlÿqÿxÿvÿxÿ~ÿÿ{ÿxÿÿÿsÿ}ÿ~ÿvÿvÿÿpÿpÿnÿÿxÿmÿhÿvÿvÿrÿÿsÿkÿjÿrÿwÿpÿkÿvÿyÿoÿeÿwÿÿÿ}ÿgÿkÿ{ÿmÿoÿoÿÿvÿ{ÿÿuÿxÿuÿÿyÿtÿyÿwÿÿgÿnÿqÿlÿÿzÿnÿnÿiÿmÿsÿrÿmÿnÿsÿnÿlÿuÿwÿsÿ~ÿÿoÿqÿ}ÿlÿlÿzÿxÿxÿtÿwÿlÿtÿmÿuÿrÿ~ÿpÿrÿqÿjÿfÿmÿkÿgÿmÿ|ÿ|ÿsÿkÿjÿxÿyÿmÿwÿzÿhÿeÿeÿzÿ~ÿ{ÿuÿuÿÿeÿaÿdÿ[ÿ\ÿxÿxÿ^ÿ|ÿhÿyÿlÿqÿwÿsÿkÿzÿÿzÿfÿkÿxÿrÿxÿmÿ_ÿmÿpÿ|ÿÿrÿgÿsÿlÿtÿlÿmÿtÿ~ÿuÿwÿkÿtÿnÿrÿiÿpÿvÿhÿ|ÿsÿvÿwÿjÿpÿxÿsÿdÿiÿsÿtÿvÿrÿpÿsÿsÿlÿdÿuÿzÿ|ÿiÿuÿmÿ[ÿaÿrÿgÿhÿuÿcÿoÿpÿpÿdÿvÿpÿmÿmÿiÿuÿvÿyÿsÿtÿxÿvÿvÿsÿoÿpÿqÿqÿpÿtÿwÿiÿeÿkÿpÿ`ÿtÿ_ÿeÿwÿfÿpÿjÿvÿÿnÿcÿpÿlÿÿoÿcÿvÿqÿiÿqÿvÿ|ÿÿoÿjÿuÿtÿpÿmÿuÿ}ÿzÿyÿwÿ{ÿqÿqÿvÿoÿpÿzÿ~ÿ|ÿ{ÿvÿhÿzÿ}ÿ~ÿpÿÿÿvÿmÿfÿiÿ_ÿvÿtÿuÿwÿuÿuÿnÿ{ÿwÿ{ÿ~ÿtÿoÿvÿoÿhÿlÿeÿ`ÿnÿÿÿqÿpÿdÿ_ÿqÿdÿfÿqÿeÿ{ÿxÿ[ÿÿZÿ_ÿQÿeÿaÿlÿWÿnÿ}ÿ§ÿrÿjÿpÿdÿ`ÿeÿ[ÿ`ÿ_ÿ[ÿsÿÿlÿ]ÿkÿjÿfÿfÿ[ÿnÿtÿxÿqÿjÿeÿuÿ\ÿjÿdÿyÿdÿpÿ~ÿ{ÿwÿhÿtÿqÿsÿmÿeÿlÿmÿpÿyÿwÿhÿ`ÿfÿmÿfÿlÿÿÿkÿaÿhÿsÿwÿsÿlÿtÿ{ÿXÿsÿlÿrÿ{ÿWÿyÿ^ÿeÿuÿcÿoÿhÿqÿXÿcÿhÿsÿÿsÿjÿsÿkÿaÿdÿnÿhÿeÿpÿ|ÿxÿtÿsÿgÿkÿsÿkÿWÿMÿiÿqÿÿqÿtÿcÿtÿvÿhÿÿvÿ^ÿ}ÿwÿ{ÿ{ÿkÿ|ÿkÿlÿvÿlÿrÿvÿzÿyÿiÿpÿqÿpÿwÿpÿlÿlÿjÿoÿoÿiÿcÿqÿtÿeÿiÿaÿfÿpÿnÿzÿuÿ|ÿvÿiÿkÿ|ÿnÿoÿiÿnÿwÿzÿoÿtÿsÿpÿhÿsÿsÿoÿzÿÿÿvÿgÿlÿtÿrÿwÿyÿpÿkÿvÿqÿfÿhÿaÿ`ÿjÿnÿgÿjÿkÿeÿuÿvÿ{ÿnÿnÿqÿkÿqÿuÿpÿnÿtÿhÿvÿ}ÿuÿsÿtÿpÿqÿuÿtÿqÿoÿpÿwÿqÿqÿzÿqÿ~ÿ|ÿsÿjÿpÿ{ÿxÿlÿkÿaÿÿ~ÿÿyÿkÿ_ÿyÿyÿfÿoÿvÿuÿzÿuÿpÿqÿtÿrÿpÿwÿwÿ|ÿÿwÿ{ÿÿsÿ`ÿdÿpÿpÿdÿzÿXÿpÿrÿÿtÿqÿdÿjÿÿpÿwÿqÿmÿwÿuÿnÿcÿÿvÿpÿwÿfÿ_ÿlÿfÿjÿvÿpÿjÿlÿ}ÿ{ÿvÿuÿlÿkÿfÿfÿpÿqÿhÿpÿÿrÿvÿvÿsÿ|ÿlÿwÿxÿmÿxÿsÿoÿpÿoÿsÿmÿhÿwÿqÿoÿ{ÿrÿrÿuÿwÿxÿÿzÿqÿlÿoÿkÿlÿoÿÿpÿpÿÿaÿyÿhÿÿmÿvÿyÿÿ{ÿÿÿÿ|ÿqÿlÿtÿvÿrÿÿÿwÿ|ÿqÿUÿeÿ{ÿpÿuÿÿ|ÿeÿ0ÿPÿxÿrÿlÿkÿ}ÿgÿhÿnÿwÿÿ{ÿsÿqÿtÿwÿyÿzÿ}ÿwÿrÿyÿrÿyÿzÿÿxÿdÿwÿrÿÿÿwÿqÿyÿmÿ[ÿyÿsÿÿÿxÿzÿwÿuÿuÿyÿzÿzÿnÿhÿgÿ_ÿnÿÿÿtÿlÿsÿsÿ|ÿwÿrÿmÿrÿ}ÿpÿwÿÿÿ}ÿgÿsÿÿsÿxÿnÿsÿ~ÿwÿsÿÿyÿrÿÿqÿmÿqÿtÿyÿÿÿ}ÿaÿcÿdÿÿ}ÿhÿkÿÿ|ÿxÿÿÿxÿyÿ|ÿxÿ~ÿxÿqÿ|ÿ}ÿsÿpÿtÿxÿ|ÿÿvÿ~ÿyÿÿnÿÿÿÿjÿzÿÿÿuÿpÿwÿpÿxÿxÿvÿoÿpÿ{ÿyÿuÿtÿsÿÿ|ÿtÿqÿÿÿeÿqÿzÿsÿsÿÿ~ÿvÿ~ÿuÿxÿzÿsÿoÿpÿsÿqÿsÿ{ÿwÿnÿ{ÿÿÿ{ÿvÿ|ÿtÿ|ÿXÿÿÿÿiÿÿÿzÿpÿdÿoÿpÿxÿÿ{ÿ{ÿuÿoÿsÿrÿpÿrÿhÿxÿpÿmÿxÿlÿiÿmÿnÿsÿzÿwÿnÿwÿoÿgÿlÿsÿsÿoÿmÿgÿ]ÿnÿ{ÿbÿaÿaÿzÿjÿeÿuÿiÿwÿyÿÿ~ÿmÿpÿuÿoÿ{ÿÿxÿ{ÿuÿhÿhÿoÿzÿIÿ(ÿ{ÿuÿnÿÿ{ÿ|ÿzÿoÿwÿzÿqÿ|ÿÿoÿeÿrÿgÿ`ÿvÿrÿpÿÿzÿeÿeÿtÿÿlÿfÿyÿmÿoÿlÿcÿuÿÿ|ÿvÿrÿuÿ}ÿÿ{ÿlÿ|ÿ{ÿtÿ|ÿ{ÿwÿzÿzÿzÿ}ÿ~ÿsÿ~ÿÿ{ÿ{ÿxÿ|ÿ|ÿwÿvÿlÿ|ÿfÿÿrÿsÿqÿgÿwÿ}ÿÿÿÿÿÿzÿwÿvÿuÿÿÿÿsÿjÿrÿ~ÿÿqÿÿ~ÿmÿÿÿ~ÿÿ{ÿxÿ|ÿÿÿ|ÿ~ÿÿnÿÿlÿyÿrÿjÿÿyÿiÿrÿwÿtÿÿÿÿÿyÿzÿxÿyÿxÿÿ}ÿÿÿ¤ÿÿvÿ}ÿqÿyÿuÿÿÿÿzÿ}ÿyÿrÿÿzÿÿÿÿÿjÿÿÿÿÿÿ~ÿrÿwÿÿ{ÿ}ÿÿ}ÿvÿ}ÿ~ÿÿÿtÿxÿÿÿÿ|ÿÿ|ÿqÿsÿyÿ}ÿzÿzÿÿyÿ¤ÿuÿ|ÿnÿyÿÿÿ~ÿ}ÿÿÿÿÿ|ÿyÿÿÿvÿÿÿpÿÿrÿÿvÿwÿuÿsÿ{ÿÿÿvÿqÿiÿ{ÿÿÿ~ÿÿ¥ÿvÿÿÿ{ÿ~ÿÿ¥ÿÿÿÿÿÿÿÿ¥ÿÿ¤ÿÿÿÿ|ÿwÿzÿÿ¦ÿÿÿÿÿÿÿÿ{ÿ}ÿvÿuÿÿvÿÿÿÿÿvÿ~ÿÿÿÿ|ÿÿÿqÿÿÿ|ÿ¥ÿ¥ÿÿÿÿÿ§ÿÿÿÿ¥ÿ¥ÿ¥ÿÿÿÿ|ÿÿ¨ÿÿÿÿÿ¥ÿ}ÿyÿ{ÿÿÿÿxÿÿÿ¤ÿÿÿÿÿvÿtÿÿÿÿÿÿÿwÿÿÿÿÿÿÿÿÿÿÿÿÿÿ{ÿ|ÿÿÿÿÿÿoÿÿ§ÿÿÿuÿÿÿÿÿ¦ÿ§ÿ¦ÿÿÿÿÿ|ÿ~ÿÿÿÿ~ÿÿÿ±ÿ§ÿÿÿ{ÿrÿÿÿÿÿrÿ|ÿ{ÿ{ÿqÿrÿÿÿ¤ÿ¨ÿªÿ¥ÿÿÿsÿÿ¬ÿÿÿÿ~ÿÿÿÿÿÿtÿ¥ÿÿÿÿÿÿÿÿÿÿÿÿÿ{ÿªÿÿÿÿÿ¨ÿ¤ÿÿÿÿÿ¬ÿÿ­ÿÿ®ÿ¥ÿÿÿÿÿÿÿ©ÿªÿ­ÿ®ÿÿÿÿªÿÿ§ÿÿoÿÿ¤ÿ¥ÿÿ¦ÿÿyÿÿ¤ÿÿÿÿ¥ÿÿÿ~ÿ©ÿÿnÿXÿeÿzÿÿÿÿ«ÿ¤ÿ|ÿsÿ¥ÿ¦ÿ©ÿÿÿ¦ÿ¤ÿ{ÿÿ¥ÿnÿ~ÿÿ¦ÿ¦ÿ§ÿ¥ÿ¤ÿªÿªÿ¦ÿÿvÿ¨ÿ«ÿÿÿÿÿ¥ÿÿ}ÿ|ÿ}ÿsÿÿÿ|ÿÿÿxÿ~ÿÿÿÿ§ÿ«ÿÿsÿ¥ÿ©ÿ¨ÿ©ÿ©ÿ©ÿÿyÿ¨ÿÿÿÿ§ÿÿ¦ÿÿÿ§ÿ¨ÿ§ÿÿuÿxÿÿªÿqÿuÿ¤ÿªÿ­ÿªÿ¬ÿuÿ¤ÿ«ÿ¤ÿÿÿ~ÿwÿÿ¬ÿ¦ÿÿ}ÿ¦ÿÿ¤ÿ¤ÿ¥ÿ¥ÿÿÿ¬ÿÿxÿuÿÿ{ÿÿÿ}ÿ¤ÿ¨ÿ¤ÿ|ÿÿÿ}ÿ¤ÿ¨ÿ­ÿ¨ÿiÿÿÿ©ÿ§ÿ«ÿªÿ¥ÿªÿ­ÿ~ÿvÿyÿ«ÿzÿqÿtÿÿ{ÿuÿÿÿ¦ÿlÿzÿÿ¦ÿ¨ÿzÿzÿ®ÿ­ÿyÿ¥ÿyÿoÿ}ÿiÿ{ÿ¨ÿwÿ¨ÿ­ÿ¥ÿ±ÿ}ÿzÿ¤ÿ©ÿ¤ÿwÿ{ÿ¥ÿtÿ¨ÿ|ÿ¦ÿuÿ|ÿ¦ÿsÿwÿuÿªÿ©ÿ«ÿ¥ÿyÿvÿ¥ÿ§ÿeÿqÿoÿoÿ¨ÿ¤ÿyÿ¨ÿªÿªÿ¯ÿoÿmÿ¥ÿ¬ÿ®ÿ¬ÿ¦ÿqÿwÿ¬ÿ±ÿ¤ÿ¨ÿvÿkÿqÿ¦ÿ¦ÿuÿ¤ÿ©ÿtÿ§ÿ¥ÿoÿ[ÿMÿ¦ÿmÿ¤ÿ¨ÿrÿªÿ®ÿmÿZÿ¤ÿmÿeÿ©ÿ§ÿ¦ÿ¨ÿ¦ÿpÿ©ÿ¸ÿoÿlÿ¹ÿ´ÿ¤ÿgÿlÿ¥ÿhÿjÿiÿiÿ¨ÿªÿ¤ÿgÿ¨ÿ¨ÿ±ÿ²ÿZÿ^ÿdÿcÿiÿbÿcÿ=ÿÐþ÷þ+ÿiÿ}ÿ}ÿÿrÿ|ÿiÿoÿuÿuÿ{ÿkÿoÿ¥ÿÿ~ÿvÿtÿ{ÿ}ÿtÿoÿoÿbÿlÿwÿzÿxÿoÿsÿ{ÿwÿuÿ~ÿ}ÿuÿfÿUÿbÿ`ÿcÿ9ÿGÿ^ÿjÿvÿzÿ_ÿ_ÿWÿ]ÿdÿmÿtÿtÿwÿxÿpÿoÿnÿwÿzÿ~ÿÿÿcÿdÿyÿvÿtÿsÿxÿsÿeÿuÿÿnÿzÿÿyÿxÿyÿxÿ{ÿÿ}ÿÿÿoÿ{ÿÿÿÿÿwÿwÿlÿÿÿ}ÿ}ÿÿÿÿÿÿ©ÿÿÿÿ}ÿÿ¤ÿÿ|ÿ¤ÿ`ÿ{ÿaÿ^þ+ý¨üéüõýSÿqÿÿÿÿÿÿ}ÿ~ÿÿÿ°ÿ}ÿÿ¤ÿÿÿÿÿÿÿÿÿÿÿÿÿÿÿ¦ÿÿ¥ÿÿÿuÿvÿ}ÿÿÿÿÿvÿÿÿÿÿÿÿÿÿÿÿ}ÿsÿyÿ§ÿÿÿ¦ÿ©ÿÿÿ~ÿÿ}ÿÿwÿÿÿÿÿÿ§ÿÿ§ÿ§ÿÿ|ÿÿ¦ÿÿÿÿ¦ÿÿÿÿzÿÿ¥ÿÿÿÿÿÿÿ{ÿxÿÿ¦ÿÿ}ÿÿ§ÿ¥ÿ¤ÿ¨ÿÿÿÿÿÿÿÿ¦ÿ¤ÿÿÿÿÿÿxÿÿÿÿÿÿzÿ|ÿÿÿ|ÿÿzÿÿÿ©ÿÿÿÿÿÿÿwÿÿqÿÿÿ¥ÿÿ{ÿzÿwÿxÿÿvÿÿÿ¥ÿÿÿ}ÿvÿÿ¤ÿ¥ÿÿÿ{ÿvÿÿÿÿÿÿÿÿÿ~ÿÿ§ÿÿÿÿÿÿtÿ|ÿÿÿÿ¤ÿ§ÿÿÿÿÿÿÿÿÿÿÿÿÿÿÿxÿÿ¨ÿ«ÿÿÿÿÿÿÿÿÿÿÿ§ÿÿÿÿÿÿÿÿÿÿ|ÿpÿnÿÿnÿsÿrÿÿÿÿÿÿ|ÿ¤ÿÿÿÿÿÿÿ}ÿÿÿÿ¤ÿÿÿ¥ÿÿÿÿÿÿ~ÿÿ¦ÿÿÿÿÿÿÿÿÿÿÿqÿ~ÿ©ÿÿÿÿÿÿÿÿÿuÿ{ÿxÿÿzÿÿ®ÿ§ÿÿÿÿÿÿÿÿÿÿÿ}ÿ®ÿÿÿ¥ÿÿÿÿÿÿ¤ÿÿ|ÿÿ¦ÿÿÿÿÿÿ¨ÿ¸ÿªÿ~ÿÿÿÿÿÿÿÿªÿÿ~ÿ~ÿvÿ~ÿÿÿÿÿ§ÿ¬ÿ¤ÿÿwÿ{ÿÿÿ~ÿ©ÿ¥ÿÿzÿwÿÿÿ~ÿ|ÿÿÿÿÿÿÿÿ¥ÿÿÿÿÿÿÿÿÿ}ÿ|ÿÿÿÿÿÿ{ÿÿÿÿÿÿÿÿÿÿÿÿÿÿÿÿÿÿ~ÿÿÿÿÿÿÿÿÿÿÿ¨ÿÿÿÿÿÿÿÿ§ÿ¶ÿ§ÿÿÿÿÿrÿÿÿÿÿÿzÿÿ¨ÿÿÿÿÿÿÿxÿrÿÿÿÿÿÿÿÿ¥ÿÿyÿÿÿÿÿÿÿÿ~ÿÿÿÿÿÿÿnÿzÿÿÿ{ÿÿÿÿÿÿÿÿÿÿÿÿ{ÿxÿÿzÿÿÿ©ÿvÿÿÿÿÿÿÿÿÿuÿzÿÿyÿvÿ}ÿÿ|ÿ}ÿ¥ÿÿÿÿÿ{ÿ{ÿÿÿÿ|ÿvÿzÿÿ{ÿÿÿÿÿuÿÿuÿÿÿÿÿÿÿÿÿzÿÿÿÿÿÿÿÿuÿÿÿÿÿÿÿyÿzÿÿÿÿÿ|ÿ|ÿÿÿÿÿÿÿÿnÿ|ÿsÿzÿ|ÿ|ÿÿÿÿÿÿÿ|ÿÿÿÿÿÿÿÿÿ}ÿsÿÿÿÿÿ|ÿ~ÿÿÿÿÿÿÿÿÿÿÿÿÿzÿÿÿÿkÿuÿÿÿÿÿ¨ÿÿÿÿrÿrÿ{ÿÿ}ÿ|ÿ}ÿwÿÿÿÿÿvÿÿ|ÿÿÿwÿrÿuÿ}ÿ{ÿ|ÿÿÿÿ|ÿuÿÿÿÿÿÿÿÿÿuÿÿÿÿÿiÿsÿÿÿ}ÿoÿÿÿvÿÿÿÿÿyÿpÿyÿvÿpÿlÿqÿrÿvÿkÿpÿrÿoÿmÿlÿmÿeÿZÿfÿmÿxÿ}ÿxÿlÿfÿlÿvÿwÿsÿlÿfÿlÿnÿzÿkÿmÿmÿzÿYÿmÿjÿqÿÿjÿhÿtÿ{ÿxÿyÿsÿ}ÿÿÿÿuÿnÿyÿÿÿyÿxÿwÿqÿxÿiÿwÿlÿÿwÿtÿiÿdÿiÿyÿuÿxÿwÿkÿhÿlÿuÿÿÿtÿjÿ~ÿjÿyÿÿÿÿjÿoÿpÿuÿyÿxÿÿuÿÿÿyÿsÿsÿxÿuÿzÿÿÿyÿsÿxÿsÿrÿ{ÿtÿmÿzÿÿcÿ^ÿ{ÿrÿoÿvÿÿzÿÿpÿ}ÿwÿoÿqÿpÿwÿ{ÿyÿwÿ{ÿsÿdÿhÿnÿzÿ|ÿÿtÿ}ÿwÿwÿuÿÿ|ÿtÿtÿwÿzÿsÿ_ÿnÿuÿ{ÿÿ|ÿqÿnÿhÿzÿÿwÿqÿkÿtÿÿtÿmÿrÿqÿrÿ~ÿrÿxÿ|ÿ~ÿxÿwÿeÿÿ{ÿxÿxÿvÿmÿeþþ<ÿxÿyÿsÿkÿyÿÿ}ÿuÿoÿ{ÿwÿlÿxÿlÿsÿ{ÿyÿlÿqÿqÿsÿqÿxÿvÿiÿ~ÿÿsÿÿlÿqÿmÿ~ÿxÿ`ÿpÿyÿrÿvÿvÿxÿÿÿÿrÿoÿuÿgÿpÿ{ÿwÿÿ~ÿlÿÿ}ÿrÿvÿkÿmÿsÿnÿzÿzÿqÿnÿsÿ~ÿxÿnÿvÿwÿwÿuÿoÿlÿoÿsÿoÿnÿqÿnÿlÿ}ÿrÿ~ÿxÿmÿrÿÿÿ}ÿzÿmÿjÿrÿtÿrÿmÿnÿ|ÿjÿpÿnÿjÿaÿpÿrÿiÿfÿaÿfÿgÿdÿgÿgÿsÿqÿgÿvÿrÿUÿfÿXÿqÿlÿxÿlÿ\ÿwÿ}ÿ\ÿÿoÿ`ÿZÿeÿsÿkÿoÿcÿgÿhÿnÿeÿhÿxÿmÿeÿsÿnÿfÿqÿpÿsÿnÿgÿqÿ|ÿcÿqÿxÿlÿrÿnÿ{ÿwÿÿuÿhÿxÿhÿxÿoÿoÿ]ÿdÿsÿjÿvÿsÿdÿiÿrÿnÿfÿcÿmÿtÿsÿmÿgÿlÿqÿwÿrÿoÿwÿzÿhÿrÿsÿqÿmÿhÿnÿtÿÿuÿxÿpÿwÿhÿnÿxÿtÿnÿnÿmÿsÿxÿsÿoÿnÿsÿsÿpÿlÿnÿvÿsÿqÿ}ÿ|ÿgÿaÿ]ÿtÿnÿuÿbÿuÿnÿtÿuÿTÿÿlÿnÿdÿjÿpÿÿgÿjÿzÿtÿwÿwÿkÿtÿÿzÿoÿqÿjÿ[ÿ^ÿoÿyÿtÿpÿwÿtÿpÿhÿdÿsÿfÿmÿeÿrÿxÿqÿeÿzÿ}ÿuÿhÿkÿÿ_ÿvÿiÿhÿkÿYÿOÿlÿoÿ_ÿnÿxÿÿ{ÿÿÿoÿ]ÿdÿwÿwÿÿÿoÿvÿrÿwÿlÿ^ÿoÿnÿdÿlÿlÿyÿuÿ|ÿÿ^ÿyÿwÿpÿYÿlÿÿxÿpÿfÿwÿqÿlÿdÿgÿwÿsÿmÿlÿmÿjÿgÿyÿwÿdÿpÿxÿuÿyÿ{ÿrÿkÿUÿVÿeÿ{ÿuÿsÿÿkÿuÿlÿrÿ]ÿxÿvÿeÿ_ÿ~ÿmÿtÿjÿsÿÿeÿxÿrÿwÿlÿtÿtÿtÿqÿeÿ]ÿ`ÿnÿvÿsÿsÿqÿkÿeÿrÿqÿmÿlÿfÿqÿrÿmÿ\ÿ[ÿOÿWÿ{ÿbÿjÿuÿ{ÿtÿjÿgÿUÿkÿdÿtÿhÿdÿtÿoÿ_ÿhÿ_ÿ\ÿmÿsÿuÿnÿnÿ{ÿxÿ~ÿsÿkÿqÿqÿ{ÿÿoÿ©ÿÿcÿ\ÿqÿtÿÿvÿÿeÿiÿoÿ`ÿeÿpÿzÿwÿuÿjÿfÿjÿ{ÿyÿlÿpÿqÿjÿtÿnÿ`ÿlÿqÿ{ÿvÿnÿnÿgÿuÿvÿuÿ`ÿtÿnÿÿÿÿnÿoÿtÿjÿwÿyÿpÿwÿzÿÿiÿiÿnÿeÿqÿvÿyÿvÿvÿvÿvÿoÿlÿtÿvÿzÿzÿsÿwÿÿlÿkÿpÿqÿoÿ{ÿiÿjÿfÿjÿuÿ|ÿwÿwÿnÿ{ÿhÿfÿtÿcÿeÿuÿmÿkÿtÿ~ÿ|ÿpÿoÿyÿtÿqÿpÿoÿqÿkÿpÿvÿxÿ}ÿ}ÿvÿwÿgÿoÿuÿkÿpÿÿtÿwÿÿÿpÿoÿiÿ~ÿ~ÿaÿpÿzÿÿ|ÿnÿgÿpÿxÿÿÿÿuÿtÿtÿpÿzÿpÿmÿwÿoÿbÿjÿÿ~ÿÿnÿlÿ|ÿyÿlÿÿnÿÿZÿvÿdÿ`ÿcÿpÿuÿyÿÿlÿcÿoÿrÿuÿuÿtÿzÿ{ÿpÿiÿnÿ|ÿ|ÿvÿqÿkÿpÿfÿjÿgÿrÿrÿrÿvÿuÿuÿÿÿzÿoÿ~ÿvÿqÿuÿsÿpÿrÿ{ÿrÿiÿrÿvÿmÿwÿÿvÿkÿkÿzÿyÿÿ}ÿwÿnÿgÿnÿmÿqÿpÿxÿ{ÿ|ÿmÿÿ`ÿnÿyÿlÿyÿgÿpÿÿnÿvÿyÿjÿaÿwÿ}ÿlÿmÿnÿrÿuÿkÿkÿvÿÿ{ÿlÿ|ÿÿqÿnÿnÿuÿjÿkÿwÿwÿhÿmÿlÿnÿ{ÿxÿgÿtÿÿ|ÿ~ÿÿÿwÿjÿnÿoÿ|ÿ~ÿÿwÿiÿ|ÿnÿ}ÿÿÿaÿÿjÿfÿoÿnÿqÿxÿtÿ~ÿÿzÿxÿxÿoÿzÿÿÿ~ÿyÿxÿrÿÿwÿmÿnÿcÿbÿRÿuÿ|ÿÿiÿÿ|ÿjÿtÿÿlÿiÿsÿ}ÿyÿsÿqÿoÿpÿtÿÿ}ÿmÿpÿyÿÿ}ÿgÿlÿ~ÿtÿ|ÿiÿfÿkÿ}ÿ|ÿkÿrÿxÿrÿwÿvÿxÿvÿ}ÿÿtÿvÿnÿgÿqÿvÿmÿeÿxÿwÿqÿnÿvÿ¥ÿzÿ|ÿ|ÿlÿ~ÿ|ÿRÿiÿlÿ}ÿÿxÿsÿtÿrÿoÿwÿ}ÿ{ÿyÿsÿnÿqÿpÿyÿvÿ~ÿoÿsÿmÿjÿrÿpÿnÿkÿ{ÿuÿoÿyÿxÿuÿ{ÿtÿoÿjÿfÿeÿ`ÿpÿÿyÿtÿÿÿÿ{ÿsÿ`ÿvÿqÿdÿpÿpÿzÿvÿ{ÿvÿmÿÿ~ÿtÿuÿuÿpÿhÿkÿkÿbÿtÿtÿaÿeÿgÿrÿjÿwÿyÿjÿlÿqÿsÿwÿzÿlÿxÿtÿiÿtÿtÿlÿxÿ~ÿmÿjÿnÿcÿdÿnÿnÿÿuÿbÿmÿxÿÿqÿtÿ~ÿjÿ]ÿeÿnÿuÿ}ÿÿÿÿnÿoÿxÿsÿHÿÿzÿzÿqÿÿtÿÿÿÿ}ÿÿpÿpÿ|ÿuÿoÿwÿwÿ{ÿÿÿqÿrÿ{ÿÿiÿfÿÿqÿÿvÿiÿÿÿtÿÿÿÿuÿoÿyÿÿÿÿiÿ}ÿ§ÿ|ÿ{ÿzÿyÿtÿpÿpÿÿÿ|ÿÿÿ{ÿ{ÿÿ}ÿ}ÿÿzÿÿÿÿrÿzÿÿÿxÿ{ÿjÿÿÿÿÿÿvÿzÿÿÿÿÿÿ{ÿmÿoÿsÿuÿhÿÿzÿwÿsÿÿÿÿ}ÿÿÿÿÿÿqÿvÿÿÿvÿÿ~ÿ~ÿ®ÿ{ÿkÿÿÿ©ÿÿÿ}ÿvÿsÿvÿxÿvÿmÿwÿyÿ|ÿÿ~ÿ{ÿ|ÿÿoÿxÿyÿÿÿÿÿxÿnÿtÿxÿoÿpÿÿ¨ÿ|ÿÿÿÿÿÿrÿ{ÿvÿÿÿ{ÿÿÿÿ}ÿ{ÿ|ÿÿÿ{ÿyÿÿÿÿÿwÿyÿ~ÿzÿzÿÿÿmÿhÿÿÿÿÿ}ÿ}ÿ®ÿÿ|ÿÿÿÿÿÿzÿuÿÿÿsÿuÿuÿtÿÿiÿyÿÿÿÿÿÿÿ{ÿqÿqÿÿÿÿgÿuÿÿÿÿÿÿzÿwÿwÿÿÿÿÿÿÿ{ÿ|ÿÿpÿÿÿÿÿÿvÿÿÿÿÿÿÿ¦ÿÿvÿwÿÿÿvÿÿ¤ÿxÿÿÿÿÿÿÿÿ}ÿÿÿÿÿfÿÿ{ÿ{ÿ}ÿÿÿÿÿÿ~ÿÿÿÿÿxÿ~ÿ~ÿÿÿÿ¦ÿ¤ÿ|ÿyÿÿÿÿÿ~ÿsÿzÿsÿÿ~ÿÿÿÿÿ¤ÿ«ÿÿÿ§ÿÿÿÿ{ÿÿÿÿÿ{ÿÿÿÿÿÿÿÿÿzÿÿ|ÿÿ}ÿ}ÿ}ÿÿ}ÿ{ÿÿÿÿÿÿÿÿ~ÿÿ¤ÿÿ§ÿÿ{ÿÿÿ{ÿyÿÿÿÿÿ~ÿÿÿÿ}ÿÿwÿvÿ}ÿxÿÿÿÿzÿxÿÿ|ÿxÿuÿzÿÿ¤ÿ¨ÿÿ¤ÿÿÿÿ¥ÿ¦ÿÿÿÿwÿjÿlÿÿÿÿ{ÿÿÿ¤ÿ~ÿÿÿÿÿÿÿÿÿÿ¥ÿ®ÿÿÿxÿÿÿÿ§ÿ§ÿÿ¥ÿ}ÿ¥ÿÿÿÿ~ÿÿÿÿ~ÿÿÿ©ÿ«ÿ©ÿªÿÿÿÿxÿ~ÿÿÿÿÿ¤ÿ¥ÿÿyÿµÿÿ~ÿ~ÿsÿÿ¬ÿ¨ÿÿÿÿÿÿmÿ)ÿiÿÿÿÿ{ÿ|ÿ}ÿÿ¬ÿµÿ¬ÿÿ}ÿuÿÿªÿ¤ÿÿ¤ÿÿ¨ÿÿÿ|ÿÿÿÿÿÿ~ÿÿÿ¤ÿ©ÿ|ÿÿ¯ÿ}ÿÿÿxÿ|ÿ~ÿ~ÿÿÿ~ÿÿÿxÿ|ÿÿyÿ|ÿ¦ÿÿÿzÿ©ÿzÿ¥ÿ²ÿ®ÿ¦ÿÿÿÿ}ÿ¤ÿ|ÿÿ©ÿ¨ÿÿ¥ÿ©ÿ§ÿ¤ÿÿ¨ÿ¤ÿÿ§ÿÿªÿ­ÿ¤ÿÿ¤ÿ®ÿxÿÿÿ~ÿ¥ÿ¦ÿ¥ÿÿÿ¥ÿ¦ÿ©ÿ«ÿ¥ÿ§ÿ¨ÿÿ¤ÿÿvÿsÿ}ÿ¦ÿ¨ÿpÿwÿÿ«ÿ«ÿ¨ÿ¬ÿ­ÿ§ÿ§ÿ§ÿ¥ÿ«ÿ«ÿÿÿ¨ÿ¨ÿÿ±ÿeÿ¥ÿ}ÿ§ÿ«ÿ®ÿ©ÿ¦ÿªÿÿyÿxÿmÿzÿ¤ÿ¦ÿÿ|ÿ©ÿ¬ÿ®ÿhÿ±ÿ¦ÿ¨ÿÿ§ÿ±ÿ¬ÿ|ÿ¬ÿ©ÿÿ¨ÿ|ÿ~ÿ{ÿsÿtÿ¨ÿ¦ÿ­ÿxÿ¥ÿ±ÿ¥ÿ¥ÿ©ÿxÿzÿmÿ|ÿ¦ÿ©ÿyÿ¦ÿwÿmÿzÿuÿgÿ±ÿ¦ÿvÿ¥ÿtÿsÿ¦ÿ¥ÿ®ÿ¨ÿhÿxÿyÿ§ÿ¦ÿwÿyÿxÿuÿiÿ¨ÿxÿ¥ÿ¨ÿ¤ÿ¤ÿ¦ÿ_ÿhÿpÿsÿaÿvÿ¦ÿuÿ©ÿrÿ¥ÿ¯ÿ¤ÿ¦ÿeÿoÿ¤ÿjÿ¤ÿmÿ°ÿªÿqÿoÿ¥ÿoÿlÿ¥ÿ¤ÿqÿ¯ÿ¤ÿ¥ÿ¤ÿmÿnÿ©ÿ·ÿ¦ÿ¦ÿeÿcÿ¤ÿ¤ÿnÿ§ÿ`ÿhÿ¦ÿcÿ¥ÿ¦ÿeÿgÿ§ÿdÿ§ÿ¤ÿgÿ¦ÿ¨ÿ«ÿ©ÿbÿSÿ7ÿOÿJÿ`ÿwÿnÿmÿÿtÿrÿiÿdÿhÿsÿÿgÿoÿÿwÿjÿbÿeÿyÿzÿgÿWÿsÿxÿeÿiÿoÿfÿyÿsÿªÿÿxÿ~ÿ|ÿsÿqÿcÿUÿxÿjÿiÿoÿrÿfÿTÿVÿhÿtÿRÿRÿdÿcÿbÿoÿwÿyÿrÿrÿoÿeÿdÿiÿpÿvÿ}ÿ~ÿzÿxÿcÿ^ÿeÿlÿtÿÿÿnÿnÿwÿwÿ|ÿ}ÿ{ÿÿÿÿÿ{ÿrÿ|ÿ©ÿ¥ÿuÿyÿÿÿvÿ¤ÿÿyÿyÿÿÿÿÿÿÿÿ|ÿpÿxÿÿÿsÿmÿÿÿ~ÿ!ÿÿýýdý¡þVÿqÿzÿÿÿÿÿdÿ?ÿGÿÿ~ÿÿvÿÿ¦ÿ§ÿ¥ÿÿÿÿ¤ÿÿÿÿÿÿÿÿÿ|ÿÿÿÿ¦ÿÿ}ÿÿ¥ÿ©ÿ¨ÿÿÿÿÿÿÿÿÿÿÿÿnÿxÿÿÿ©ÿÿÿÿÿ¥ÿÿ}ÿÿzÿÿrÿÿÿÿÿÿ©ÿ|ÿÿ¥ÿwÿÿÿÿÿzÿ{ÿÿ¤ÿ©ÿvÿyÿÿ¦ÿÿÿÿÿÿÿÿÿÿÿÿÿÿÿÿÿÿÿÿÿÿ~ÿÿÿÿ§ÿÿÿÿÿ}ÿuÿÿ¥ÿÿÿÿÿ~ÿÿÿÿÿÿ}ÿÿÿ|ÿvÿÿÿÿwÿ|ÿÿwÿÿÿÿÿ}ÿÿ}ÿ{ÿÿÿÿ¨ÿÿuÿ|ÿÿÿÿÿÿ¤ÿÿzÿvÿ~ÿzÿÿÿÿÿÿÿrÿlÿsÿxÿ~ÿzÿÿkÿuÿÿÿÿÿÿÿÿªÿÿ~ÿÿÿÿÿÿÿÿÿÿÿvÿÿÿÿÿÿÿÿÿÿ¦ÿÿÿÿ¦ÿÿ|ÿÿÿÿÿÿÿÿÿÿsÿÿÿuÿsÿÿ¤ÿÿÿÿÿÿÿÿÿÿÿÿÿÿÿÿÿÿ~ÿ{ÿzÿ~ÿ§ÿÿÿÿÿ¤ÿ¤ÿÿÿÿ{ÿÿ¤ÿÿÿ~ÿÿÿÿÿÿÿÿÿÿÿ}ÿwÿÿkÿÿyÿ~ÿ{ÿ¤ÿ§ÿÿÿÿÿÿÿÿÿ~ÿÿ©ÿÿÿÿÿÿÿÿ«ÿ°ÿÿ}ÿÿÿ©ÿÿÿÿ¦ÿ¨ÿÿÿÿÿ~ÿÿÿÿ¥ÿÿ¨ÿÿÿÿÿÿÿÿÿÿÿÿÿÿwÿzÿÿÿ©ÿÿ¯ÿ«ÿÿ|ÿ|ÿÿÿÿÿ§ÿÿ¥ÿÿÿÿÿÿÿÿÿÿ¨ÿ¦ÿÿ|ÿÿÿÿÿÿÿÿÿÿÿÿÿÿÿ~ÿÿ¥ÿÿÿÿÿÿÿÿÿÿÿÿÿ~ÿÿÿÿÿÿ¦ÿ§ÿvÿÿÿÿÿÿÿÿÿÿ~ÿÿÿÿÿÿÿÿÿÿÿÿÿÿÿÿÿÿÿ{ÿÿ{ÿÿÿ~ÿÿÿÿÿÿÿÿÿÿÿÿÿÿÿÿÿÿÿÿrÿÿ{ÿÿxÿÿÿÿÿÿÿÿÿÿÿsÿÿ~ÿ~ÿÿÿzÿÿzÿÿ{ÿyÿÿÿÿÿÿÿÿÿÿyÿ|ÿyÿ{ÿÿÿÿÿÿÿzÿÿ¦ÿ§ÿÿzÿqÿÿ~ÿoÿÿÿÿ}ÿÿÿÿsÿÿÿÿÿÿÿ~ÿÿÿÿÿÿÿÿÿsÿÿzÿÿÿÿxÿÿÿzÿÿÿÿÿÿÿÿÿÿÿÿÿÿÿÿÿvÿÿ|ÿÿÿÿ}ÿÿÿÿ}ÿ|ÿxÿ|ÿwÿÿÿvÿyÿÿ|ÿ{ÿvÿÿÿÿÿÿÿ{ÿ~ÿÿ|ÿvÿvÿÿÿÿoÿjÿÿ¥ÿoÿtÿÿxÿÿÿÿÿÿuÿxÿÿ}ÿxÿÿ}ÿnÿzÿ{ÿtÿÿjÿÿtÿÿÿÿ|ÿÿÿuÿÿuÿ{ÿÿxÿqÿÿÿqÿÿÿ|ÿÿÿÿ|ÿxÿhÿ~ÿvÿÿÿÿvÿuÿÿ{ÿ|ÿÿ}ÿ}ÿ~ÿxÿrÿ|ÿyÿsÿrÿoÿxÿqÿkÿvÿ{ÿÿkÿtÿÿtÿaÿqÿgÿqÿxÿjÿ`ÿjÿ|ÿ}ÿyÿÿÿrÿÿjÿ~ÿyÿkÿmÿÿÿzÿpÿqÿrÿnÿxÿÿyÿkÿtÿ{ÿyÿ}ÿ{ÿyÿuÿuÿÿ{ÿÿpÿsÿyÿvÿÿsÿtÿnÿÿxÿ}ÿoÿbÿbÿgÿxÿyÿyÿtÿwÿzÿzÿxÿhÿmÿhÿmÿpÿÿÿÿÿoÿlÿÿyÿzÿÿxÿwÿ~ÿÿ~ÿsÿkÿlÿrÿxÿÿ~ÿoÿnÿsÿuÿ|ÿ~ÿvÿoÿnÿ}ÿsÿ`ÿyÿdÿnÿlÿyÿnÿÿÿvÿzÿvÿpÿdÿpÿtÿuÿ}ÿ|ÿzÿoÿhÿyÿÿÿ|ÿnÿnÿzÿuÿtÿgÿqÿnÿvÿjÿmÿ}ÿoÿqÿuÿÿwÿzÿ}ÿsÿhÿzÿÿÿ}ÿ|ÿÿÿ{ÿyÿ}ÿ~ÿnÿzÿsÿ~ÿÿÿxÿuÿcÿxÿwÿrÿoÿ{ÿeÿÿ@ÿoÿ~ÿyÿwÿxÿ|ÿvÿrÿyÿvÿyÿvÿgÿqÿuÿÿ}ÿpÿyÿÿ{ÿrÿ]ÿkÿqÿlÿpÿuÿfÿlÿpÿ{ÿ|ÿeÿyÿyÿuÿlÿuÿÿyÿkÿjÿxÿ~ÿoÿlÿtÿhÿsÿ~ÿwÿ|ÿrÿiÿuÿoÿiÿuÿlÿiÿyÿjÿtÿxÿsÿzÿpÿtÿxÿxÿ}ÿtÿmÿmÿrÿtÿqÿqÿkÿfÿjÿqÿpÿ|ÿsÿ}ÿdÿhÿÿÿÿtÿrÿlÿqÿsÿvÿqÿuÿiÿeÿgÿrÿjÿdÿfÿdÿoÿqÿoÿxÿ{ÿpÿkÿkÿ`ÿfÿjÿdÿfÿdÿiÿYÿdÿÿtÿsÿ{ÿ`ÿsÿÿÿzÿfÿmÿ{ÿÿÿ~ÿtÿlÿkÿmÿnÿwÿzÿzÿmÿfÿnÿrÿsÿjÿdÿrÿsÿgÿbÿÿqÿvÿÿpÿrÿrÿzÿkÿmÿoÿnÿ}ÿnÿoÿoÿlÿ[ÿhÿmÿjÿrÿuÿjÿpÿsÿlÿmÿhÿmÿtÿmÿlÿlÿmÿiÿwÿ}ÿtÿrÿtÿmÿqÿ{ÿ~ÿzÿiÿgÿuÿkÿ}ÿzÿlÿzÿkÿhÿwÿxÿÿ{ÿmÿrÿvÿÿyÿsÿwÿtÿjÿoÿÿÿzÿuÿuÿpÿ_ÿbÿkÿyÿyÿoÿiÿiÿÿpÿÿKÿpÿoÿhÿqÿvÿpÿÿmÿpÿwÿ{ÿtÿiÿtÿrÿxÿtÿmÿcÿcÿnÿsÿzÿuÿ_ÿdÿsÿiÿeÿqÿ{ÿvÿsÿaÿ\ÿyÿkÿkÿrÿZÿcÿeÿnÿ}ÿdÿ\ÿ^ÿ}ÿÿ|ÿvÿwÿnÿxÿÿ{ÿpÿlÿÿÿzÿwÿjÿiÿtÿqÿjÿhÿiÿ{ÿoÿeÿwÿkÿdÿlÿ|ÿdÿfÿSÿYÿmÿdÿUÿaÿÿsÿwÿuÿTÿgÿfÿmÿpÿpÿrÿuÿrÿsÿuÿyÿ|ÿuÿmÿbÿgÿpÿkÿgÿhÿdÿSÿ`ÿdÿ^ÿ`ÿlÿpÿvÿuÿÿ|ÿsÿlÿkÿrÿiÿ|ÿxÿjÿmÿsÿyÿvÿmÿhÿ~ÿlÿkÿ}ÿtÿ|ÿtÿnÿwÿpÿlÿgÿaÿgÿnÿsÿyÿ~ÿkÿxÿ|ÿvÿsÿkÿqÿkÿgÿzÿ}ÿZÿmÿmÿnÿaÿlÿpÿxÿmÿmÿ_ÿnÿvÿpÿ{ÿ}ÿuÿ{ÿyÿfÿjÿuÿxÿ{ÿrÿlÿrÿpÿnÿgÿiÿnÿ{ÿuÿhÿ~ÿyÿmÿqÿxÿgÿxÿuÿjÿÿsÿÿ{ÿtÿoÿ]ÿsÿjÿeÿpÿpÿ]ÿqÿ|ÿ}ÿÿvÿpÿvÿvÿqÿjÿkÿuÿyÿyÿpÿhÿpÿiÿhÿÿÿvÿtÿ~ÿ|ÿÿ|ÿqÿwÿxÿÿ~ÿqÿjÿxÿvÿiÿiÿxÿ{ÿkÿoÿxÿtÿuÿqÿlÿvÿtÿjÿcÿ_ÿjÿyÿuÿtÿyÿoÿtÿtÿuÿnÿÿoÿtÿwÿbÿÿ|ÿÿÿzÿÿuÿpÿ|ÿeÿqÿuÿsÿhÿhÿÿ~ÿpÿtÿwÿyÿ}ÿ{ÿwÿkÿcÿtÿwÿzÿÿvÿpÿwÿzÿwÿoÿ}ÿxÿÿjÿpÿmÿÿoÿ|ÿvÿtÿpÿvÿ{ÿpÿtÿÿuÿqÿqÿkÿrÿÿvÿoÿÿ|ÿqÿkÿZÿZÿrÿjÿeÿpÿÿlÿlÿwÿgÿaÿ^ÿfÿeÿpÿÿuÿiÿqÿwÿfÿtÿwÿfÿvÿÿvÿtÿnÿiÿwÿqÿeÿuÿ}ÿnÿcÿhÿzÿÿ{ÿuÿoÿpÿwÿhÿgÿlÿnÿpÿtÿlÿwÿxÿqÿuÿ}ÿ{ÿqÿxÿxÿuÿxÿzÿqÿiÿqÿpÿlÿvÿ|ÿzÿrÿlÿkÿqÿwÿnÿoÿÿ{ÿqÿ{ÿxÿpÿ}ÿxÿwÿfÿÿzÿvÿjÿuÿsÿoÿxÿuÿfÿxÿÿ|ÿlÿxÿ|ÿoÿsÿ{ÿwÿuÿÿ}ÿÿzÿsÿzÿuÿwÿoÿÿÿxÿpÿ~ÿsÿhÿpÿwÿuÿÿqÿvÿrÿtÿsÿnÿlÿkÿiÿjÿmÿwÿ}ÿsÿrÿoÿiÿwÿ}ÿzÿzÿÿxÿkÿrÿrÿmÿaÿgÿbÿqÿtÿ|ÿÿÿsÿzÿxÿrÿnÿtÿqÿhÿtÿzÿxÿqÿoÿnÿxÿxÿrÿyÿhÿwÿiÿhÿ~ÿiÿsÿÿ{ÿxÿsÿ{ÿmÿÿwÿkÿvÿrÿsÿ}ÿrÿlÿvÿ~ÿÿkÿbÿyÿlÿ~ÿxÿsÿqÿlÿwÿnÿyÿnÿyÿ{ÿnÿnÿrÿvÿwÿtÿwÿrÿqÿqÿrÿsÿfÿjÿyÿvÿrÿ|ÿÿ|ÿeÿgÿtÿwÿkÿWÿ}ÿwÿÿÿqÿlÿsÿxÿkÿjÿoÿmÿiÿdÿhÿjÿmÿrÿjÿtÿmÿfÿtÿiÿÿhÿvÿpÿsÿtÿtÿvÿ~ÿuÿxÿvÿ{ÿrÿmÿpÿpÿ{ÿÿtÿvÿzÿxÿqÿpÿÿ~ÿÿ}ÿuÿÿ~ÿÿzÿdÿsÿmÿnÿjÿkÿuÿpÿhÿmÿtÿnÿgÿhÿbÿdÿoÿ[ÿdÿgÿqÿyÿiÿsÿrÿiÿmÿsÿmÿmÿdÿkÿvÿwÿrÿxÿÿwÿsÿyÿtÿzÿlÿÿÿÿgÿxÿqÿyÿmÿcÿlÿoÿÿ{ÿuÿ{ÿ~ÿwÿsÿzÿzÿvÿ}ÿÿzÿnÿ{ÿ}ÿvÿsÿuÿÿÿÿÿÿyÿvÿyÿvÿsÿzÿÿzÿÿÿcÿfÿzÿÿuÿlÿ{ÿÿÿwÿkÿsÿ|ÿyÿuÿÿuÿsÿÿÿvÿÿ¥ÿoÿyÿÿÿ|ÿyÿlÿvÿyÿpÿÿ}ÿzÿÿ}ÿ}ÿÿ{ÿvÿwÿzÿÿÿÿuÿzÿdÿÿÿ{ÿÿ}ÿpÿrÿ|ÿoÿtÿqÿzÿÿuÿrÿÿÿÿÿrÿpÿrÿqÿÿwÿ|ÿvÿxÿzÿ|ÿÿÿ¥ÿÿzÿzÿÿÿwÿÿÿÿÿÿÿÿ«ÿlÿÿÿwÿÿwÿwÿyÿ}ÿÿÿxÿvÿ~ÿ|ÿÿqÿÿ~ÿÿyÿtÿnÿÿ}ÿÿÿzÿÿÿtÿoÿ|ÿÿÿnÿrÿvÿ~ÿÿyÿ`ÿiÿÿÿ{ÿ|ÿ{ÿxÿ~ÿÿxÿuÿ~ÿ|ÿxÿxÿÿ|ÿxÿÿÿ}ÿ~ÿ~ÿÿÿ~ÿÿ}ÿÿwÿoÿÿtÿyÿÿÿxÿ~ÿ~ÿ~ÿÿÿ|ÿ|ÿÿÿsÿ~ÿtÿ{ÿzÿrÿyÿÿ¤ÿwÿ|ÿÿÿÿÿxÿxÿÿ}ÿrÿoÿ¤ÿ{ÿÿÿÿnÿ|ÿ~ÿÿÿzÿqÿvÿÿ{ÿ{ÿÿeÿÿÿ¥ÿÿÿÿÿÿÿÿÿÿÿ}ÿzÿÿÿ|ÿ|ÿ¥ÿ{ÿzÿÿsÿmÿ{ÿÿÿzÿsÿÿ¤ÿÿÿÿÿÿÿ|ÿÿÿÿÿÿÿyÿÿÿvÿ~ÿ´ÿÿÿvÿÿ¥ÿÿwÿsÿÿÿÿÿ~ÿzÿxÿ}ÿÿ¤ÿÿ{ÿÿÿ¥ÿÿ}ÿÿ~ÿÿÿÿ~ÿtÿvÿÿÿ|ÿÿÿ¥ÿªÿÿÿÿÿÿÿÿÿÿxÿÿÿ{ÿÿÿÿÿ|ÿ|ÿÿ¥ÿ­ÿÿÿÿzÿÿÿÿyÿxÿ{ÿÿÿ¨ÿÿÿÿÿrÿzÿzÿ}ÿÿÿÿ|ÿmÿÿ|ÿ{ÿÿvÿ¦ÿÿÿÿÿÿÿÿÿ¨ÿÿÿ¤ÿÿ©ÿ©ÿÿÿÿÿ¥ÿÿrÿ¥ÿ{ÿyÿÿÿÿÿÿ¦ÿ¤ÿÿ{ÿÿ«ÿ¤ÿÿ|ÿwÿ}ÿsÿÿ¦ÿÿvÿvÿÿÿÿÿÿzÿ¦ÿ¤ÿÿÿ{ÿ~ÿ¦ÿÿÿÿ{ÿÿ~ÿÿÿÿ~ÿÿ°ÿ©ÿÿÿpÿ«ÿ¬ÿÿ}ÿ|ÿÿÿÿÿtÿ~ÿÿ¬ÿzÿJÿ~ÿÿ¥ÿ¤ÿÿÿ¦ÿ¨ÿ§ÿ®ÿÿÿxÿ}ÿÿ}ÿ}ÿÿ§ÿÿ´ÿÿ§ÿ}ÿÿÿ~ÿÿ¤ÿÿÿÿ¤ÿÿÿ¨ÿ¦ÿÿ¤ÿÿÿÿÿxÿÿ~ÿÿ¥ÿ©ÿÿ}ÿÿÿ}ÿ~ÿzÿ¬ÿÿÿ¤ÿ{ÿÿÿ{ÿÿ«ÿ}ÿÿ{ÿÿÿ¦ÿ¦ÿ¦ÿ¬ÿ¯ÿ¦ÿzÿÿÿ©ÿ|ÿÿ®ÿÿÿÿÿ¤ÿ¥ÿ³ÿ¨ÿ©ÿÿ{ÿÿ§ÿ¥ÿÿxÿrÿ«ÿ}ÿwÿyÿªÿ®ÿÿsÿ{ÿÿ¦ÿ§ÿÿwÿtÿ­ÿ­ÿ¥ÿ¦ÿ¬ÿ­ÿ¨ÿ¨ÿ§ÿ}ÿÿªÿÿzÿyÿvÿxÿvÿzÿÿ·ÿÿ©ÿ«ÿ¦ÿ¥ÿ§ÿ|ÿwÿÿ¥ÿ¤ÿxÿ|ÿ~ÿwÿvÿ¨ÿ¬ÿ§ÿvÿnÿtÿ{ÿ§ÿ«ÿ«ÿªÿyÿ}ÿ«ÿÿ¬ÿ~ÿsÿsÿ{ÿ¨ÿ¤ÿ¨ÿ¥ÿ¨ÿ·ÿ«ÿªÿ´ÿ²ÿªÿ®ÿ¨ÿ­ÿªÿ¤ÿzÿvÿvÿvÿzÿªÿ¥ÿ¥ÿlÿ¤ÿ¬ÿ«ÿ¤ÿzÿ¬ÿ°ÿ´ÿyÿªÿ°ÿ¨ÿvÿqÿqÿuÿnÿuÿpÿ¦ÿ«ÿ®ÿ®ÿªÿuÿnÿTÿcÿlÿsÿtÿ¥ÿ¦ÿrÿ¬ÿ¦ÿrÿ¯ÿtÿtÿtÿ¥ÿ©ÿ¦ÿ´ÿªÿ§ÿ²ÿ§ÿdÿbÿlÿ©ÿ°ÿ§ÿ¥ÿ©ÿoÿlÿpÿ¦ÿoÿoÿmÿdÿ¥ÿhÿ`ÿkÿ©ÿ¬ÿmÿ¬ÿjÿ­ÿ¬ÿ¥ÿ¥ÿ¦ÿaÿªÿ«ÿ§ÿ¦ÿ§ÿ¦ÿ¥ÿKÿ÷þ&ÿSÿJÿUÿÿ~ÿiÿlÿÿuÿaÿhÿtÿpÿÿeÿyÿÿzÿbÿJÿMÿkÿoÿjÿjÿrÿ]ÿCÿTÿsÿlÿvÿsÿ¬ÿ¨ÿyÿsÿxÿtÿjÿoÿZÿfÿeÿvÿÿoÿ`ÿcÿhÿtÿ{ÿqÿgÿhÿjÿiÿlÿoÿeÿkÿrÿhÿcÿkÿtÿqÿpÿmÿlÿvÿ|ÿkÿdÿgÿkÿpÿtÿÿvÿqÿmÿwÿÿÿ¯ÿ­ÿÿ¥ÿzÿwÿÿ|ÿ{ÿÿÿ{ÿªÿ¦ÿqÿzÿÿ|ÿtÿ|ÿÿÿqÿ~ÿvÿ¦ÿ¥ÿÿÿ|ÿvÿzÿ|ÿ~ÿÿyÿ-ÿþ}þüþ\ÿyÿsÿÿÿÿÿuÿUÿOÿ|ÿÿ|ÿ~ÿ~ÿÿÿÿÿÿyÿ|ÿÿÿÿ¤ÿÿÿ}ÿÿÿÿ}ÿ{ÿÿÿÿÿÿÿÿÿÿÿÿÿÿ¥ÿ¨ÿÿÿÿÿ}ÿ¨ÿÿ|ÿÿtÿ|ÿÿ}ÿÿÿÿwÿÿÿÿÿÿ{ÿÿÿÿÿ|ÿªÿªÿ©ÿ¨ÿÿÿÿÿÿÿÿ}ÿyÿÿ¨ÿ¥ÿÿÿÿÿÿÿ®ÿ¥ÿÿÿÿÿÿ¦ÿ¦ÿÿ§ÿ³ÿÿÿÿÿÿÿÿÿÿÿÿÿxÿÿÿ¤ÿ¤ÿÿtÿpÿ|ÿÿÿuÿÿÿ}ÿÿÿ{ÿÿÿÿyÿÿÿ~ÿ¤ÿÿmÿ{ÿÿuÿzÿÿ§ÿÿÿÿÿÿ|ÿÿÿÿÿÿÿÿzÿuÿtÿuÿÿÿÿÿÿÿ}ÿ|ÿsÿÿoÿkÿ_ÿZÿuÿÿÿÿÿyÿ}ÿÿ¨ÿÿÿuÿÿ¥ÿÿÿÿÿÿ¤ÿÿ¥ÿ°ÿ¤ÿÿ}ÿ}ÿÿÿÿÿ¤ÿÿÿ}ÿÿÿyÿÿÿÿÿÿÿÿÿÿÿuÿÿoÿÿÿÿÿÿÿÿÿÿÿÿÿÿ§ÿªÿÿÿ¤ÿÿÿ¤ÿÿzÿ§ÿuÿÿ}ÿÿÿÿÿÿ}ÿÿÿ{ÿÿÿÿÿÿÿ~ÿÿ¦ÿÿÿÿÿÿÿwÿyÿ¦ÿÿÿ}ÿÿÿÿÿ~ÿ|ÿÿÿÿÿ¥ÿyÿÿÿÿÿÿÿÿÿÿÿ¥ÿÿÿÿÿÿÿÿÿÿÿÿÿÿÿÿÿÿÿÿÿÿÿÿÿÿÿÿÿ¦ÿÿÿÿÿÿÿÿÿÿ¨ÿÿÿÿÿÿÿÿÿ|ÿÿÿÿ«ÿÿÿÿÿÿÿÿÿÿ¥ÿ¦ÿÿÿsÿÿÿÿÿÿÿÿ{ÿÿÿÿÿÿÿÿÿÿÿÿÿÿÿÿÿÿÿÿÿ~ÿÿÿÿÿoÿÿÿÿÿÿÿÿ~ÿ{ÿ~ÿÿÿyÿwÿÿÿÿvÿÿÿÿÿÿÿÿÿÿ~ÿÿÿÿÿ¥ÿªÿÿvÿ}ÿ{ÿÿ}ÿÿÿzÿÿÿÿÿyÿ{ÿÿÿÿÿÿÿÿÿÿ}ÿÿÿÿÿÿÿÿÿÿÿÿxÿyÿÿxÿÿÿlÿÿÿÿÿÿÿÿÿÿÿÿÿÿÿÿÿÿ}ÿÿÿyÿÿÿÿÿÿÿ¥ÿÿÿÿÿÿ{ÿmÿÿ¥ÿÿtÿ­ÿÿÿÿÿÿÿ~ÿ~ÿwÿrÿ}ÿÿÿÿÿÿÿÿÿÿ|ÿzÿÿzÿÿÿÿ{ÿ~ÿ{ÿÿÿzÿsÿÿÿÿÿÿpÿÿÿÿÿuÿÿuÿ{ÿzÿxÿÿÿÿÿÿÿvÿmÿvÿ|ÿÿ{ÿzÿÿÿÿiÿÿ{ÿÿÿÿÿ}ÿtÿqÿpÿÿ|ÿ}ÿÿ{ÿvÿqÿÿ}ÿyÿoÿÿzÿyÿÿ|ÿ{ÿvÿsÿtÿ}ÿ|ÿuÿÿÿrÿ|ÿ}ÿuÿÿ{ÿÿfÿÿÿyÿÿÿyÿÿvÿvÿÿ{ÿnÿmÿtÿwÿÿÿ}ÿÿ|ÿtÿ|ÿÿvÿÿÿwÿ|ÿÿÿyÿ}ÿ{ÿnÿxÿ|ÿ}ÿÿ}ÿ{ÿwÿvÿyÿqÿuÿvÿÿyÿoÿ|ÿrÿÿsÿqÿqÿtÿjÿfÿgÿzÿzÿiÿgÿeÿgÿ|ÿ|ÿÿÿoÿmÿvÿgÿpÿjÿsÿÿpÿ|ÿkÿ{ÿfÿpÿwÿvÿmÿnÿpÿrÿtÿtÿuÿ{ÿÿ~ÿ~ÿxÿxÿlÿfÿnÿlÿjÿyÿuÿ}ÿxÿÿÿÿ{ÿmÿsÿvÿpÿ~ÿÿÿ{ÿÿxÿmÿqÿbÿÿÿzÿkÿlÿÿgÿrÿ{ÿ_ÿ`ÿzÿyÿuÿÿÿÿqÿnÿlÿuÿ{ÿ{ÿxÿrÿyÿsÿzÿÿÿxÿjÿlÿpÿyÿtÿ{ÿ`ÿnÿsÿsÿfÿÿÿ|ÿÿ|ÿsÿsÿuÿsÿjÿpÿsÿfÿnÿtÿjÿoÿsÿÿ{ÿÿzÿÿ}ÿnÿÿpÿÿjÿuÿtÿnÿoÿmÿ}ÿxÿ|ÿÿxÿnÿxÿ~ÿ|ÿ{ÿÿÿ|ÿ|ÿÿuÿ|ÿqÿvÿ}ÿÿÿxÿuÿvÿrÿqÿqÿlÿkÿxÿjÿjÿqÿ~ÿ~ÿwÿuÿ{ÿqÿbÿlÿÿ~ÿpÿrÿuÿvÿvÿoÿ\ÿrÿ{ÿÿÿÿsÿeÿ|ÿvÿÿ~ÿvÿÿÿÿrÿwÿxÿqÿiÿpÿxÿ}ÿvÿnÿzÿ}ÿrÿiÿpÿtÿkÿlÿ}ÿ|ÿÿwÿÿpÿÿvÿiÿuÿmÿoÿqÿzÿqÿqÿ}ÿpÿhÿrÿ|ÿwÿnÿhÿfÿkÿrÿvÿrÿkÿgÿhÿpÿxÿxÿjÿvÿ_ÿkÿuÿ{ÿ{ÿsÿaÿcÿgÿlÿcÿqÿuÿkÿsÿuÿuÿdÿjÿuÿwÿvÿuÿ|ÿÿ{ÿnÿvÿtÿfÿpÿqÿeÿoÿrÿ]ÿrÿsÿpÿÿÿ~ÿqÿ}ÿ}ÿtÿxÿrÿ}ÿÿ{ÿhÿlÿqÿrÿpÿhÿkÿkÿpÿqÿnÿqÿvÿrÿhÿiÿiÿiÿkÿqÿpÿnÿkÿrÿ|ÿqÿ}ÿrÿtÿmÿbÿlÿqÿxÿ~ÿxÿzÿuÿgÿlÿmÿmÿyÿÿnÿiÿkÿiÿsÿuÿyÿuÿkÿsÿsÿhÿeÿrÿrÿlÿ~ÿÿwÿoÿxÿrÿxÿgÿSÿsÿhÿyÿxÿmÿkÿiÿrÿwÿoÿÿuÿsÿhÿgÿyÿzÿqÿrÿ~ÿ~ÿ}ÿÿ|ÿzÿrÿpÿtÿtÿjÿkÿvÿwÿqÿjÿ}ÿ}ÿzÿ]ÿ@ÿ\ÿfÿjÿ{ÿ|ÿWÿiÿpÿ}ÿ{ÿpÿrÿlÿlÿpÿmÿsÿnÿoÿpÿjÿdÿgÿjÿkÿiÿmÿnÿaÿÿyÿzÿpÿiÿpÿjÿyÿyÿsÿyÿÿqÿ{ÿeÿÿnÿnÿqÿuÿnÿpÿtÿvÿnÿdÿ^ÿkÿÿ}ÿkÿpÿoÿaÿ^ÿjÿjÿkÿiÿ]ÿzÿÿÿÿÿwÿsÿlÿkÿwÿ[ÿÿwÿpÿ[ÿxÿpÿ^ÿqÿqÿ}ÿ`ÿuÿmÿqÿkÿoÿsÿqÿdÿlÿrÿlÿgÿxÿwÿ]ÿ`ÿjÿiÿrÿkÿcÿqÿfÿgÿcÿyÿ|ÿjÿkÿzÿÿgÿxÿqÿuÿnÿ_ÿ^ÿLÿkÿvÿeÿRÿxÿ|ÿmÿuÿrÿsÿqÿlÿkÿdÿYÿaÿqÿqÿjÿlÿsÿsÿvÿtÿnÿpÿnÿvÿtÿnÿoÿiÿuÿbÿmÿlÿmÿzÿlÿ}ÿiÿiÿhÿtÿjÿ_ÿhÿhÿbÿrÿwÿpÿrÿoÿqÿlÿaÿ`ÿiÿnÿoÿzÿÿ{ÿwÿsÿhÿhÿmÿpÿhÿ\ÿuÿpÿhÿoÿxÿ~ÿeÿ~ÿmÿhÿiÿÿoÿpÿnÿoÿÿjÿqÿqÿbÿvÿÿdÿRÿcÿfÿaÿuÿÿzÿqÿqÿwÿÿwÿzÿyÿ{ÿwÿ_ÿiÿdÿsÿnÿÿyÿxÿhÿmÿpÿ{ÿ|ÿcÿÿsÿjÿnÿzÿ{ÿtÿsÿ{ÿrÿtÿtÿoÿuÿyÿqÿiÿ]ÿ\ÿuÿÿtÿkÿqÿiÿfÿoÿpÿwÿ|ÿÿÿzÿÿzÿtÿÿxÿpÿrÿyÿtÿiÿtÿjÿnÿnÿkÿuÿyÿtÿpÿuÿ{ÿÿyÿqÿhÿfÿtÿsÿuÿpÿfÿoÿpÿ|ÿpÿwÿÿ{ÿÿqÿyÿcÿ}ÿlÿjÿuÿpÿtÿ|ÿ{ÿqÿsÿÿqÿuÿ|ÿyÿtÿÿyÿsÿÿ{ÿkÿkÿkÿrÿyÿkÿnÿeÿkÿÿÿÿ|ÿjÿhÿyÿoÿ[ÿÿÿkÿsÿÿeÿYÿeÿkÿdÿsÿnÿpÿqÿoÿlÿjÿhÿoÿyÿpÿqÿÿ{ÿÿÿÿnÿÿsÿ`ÿvÿ{ÿrÿvÿtÿzÿcÿuÿÿÿvÿuÿfÿzÿÿÿ{ÿpÿoÿqÿjÿlÿrÿjÿfÿoÿvÿqÿfÿkÿpÿjÿsÿzÿÿrÿÿÿpÿ{ÿeÿkÿeÿzÿwÿÿfÿqÿrÿuÿzÿÿmÿvÿmÿ{ÿÿwÿkÿeÿmÿoÿjÿaÿvÿÿÿ|ÿqÿwÿdÿÿvÿ~ÿ}ÿ`ÿxÿÿbÿdÿiÿsÿÿxÿnÿxÿpÿxÿ|ÿ`ÿeÿwÿqÿoÿxÿ|ÿzÿoÿiÿdÿiÿwÿÿ}ÿxÿÿ{ÿqÿcÿÿlÿeÿqÿnÿtÿxÿ~ÿÿzÿlÿtÿyÿhÿgÿzÿyÿlÿoÿwÿtÿlÿwÿrÿcÿsÿ~ÿaÿiÿ~ÿ^ÿwÿwÿqÿvÿ`ÿ{ÿfÿpÿkÿvÿqÿkÿaÿgÿlÿ{ÿ}ÿnÿnÿmÿpÿyÿ}ÿvÿqÿhÿnÿ~ÿqÿiÿkÿrÿwÿyÿmÿvÿwÿkÿhÿlÿmÿ]ÿhÿwÿxÿ~ÿ}ÿuÿvÿsÿmÿwÿ}ÿ|ÿwÿxÿfÿlÿeÿrÿhÿmÿxÿmÿÿÿÿwÿqÿfÿxÿÿÿ}ÿqÿsÿyÿyÿsÿsÿÿ{ÿkÿ~ÿoÿuÿmÿÿrÿzÿ}ÿyÿÿ}ÿxÿzÿwÿtÿuÿÿÿ{ÿÿzÿyÿyÿvÿÿ}ÿsÿ}ÿoÿiÿhÿrÿÿoÿ~ÿtÿÿsÿuÿyÿpÿpÿtÿlÿgÿ_ÿhÿsÿoÿrÿnÿdÿoÿqÿmÿhÿlÿUÿmÿnÿlÿxÿxÿfÿkÿnÿmÿmÿaÿhÿhÿwÿzÿnÿnÿlÿoÿwÿlÿcÿfÿoÿÿÿsÿÿsÿtÿ]ÿlÿdÿtÿ}ÿÿ}ÿeÿeÿ}ÿÿlÿoÿzÿtÿsÿ{ÿÿyÿiÿÿhÿÿÿÿ~ÿÿvÿ{ÿxÿ|ÿvÿsÿ~ÿÿzÿzÿuÿhÿcÿpÿÿuÿÿÿ|ÿzÿÿsÿ|ÿ{ÿÿ~ÿpÿxÿÿÿÿxÿsÿyÿmÿmÿyÿ~ÿÿtÿdÿ~ÿyÿsÿÿvÿvÿ|ÿvÿÿÿrÿwÿyÿtÿÿÿÿÿwÿrÿÿÿÿ|ÿÿÿÿkÿkÿwÿdÿrÿÿvÿvÿÿÿÿÿÿ|ÿÿzÿÿ|ÿvÿÿpÿrÿuÿ~ÿÿ¦ÿÿÿzÿrÿwÿ{ÿÿÿ}ÿÿÿzÿ~ÿÿmÿjÿzÿ|ÿÿÿÿÿÿÿzÿ{ÿ}ÿÿ|ÿÿ}ÿ¤ÿtÿ|ÿÿxÿoÿÿ|ÿ|ÿwÿwÿ}ÿyÿÿÿÿÿ}ÿtÿÿÿ}ÿtÿÿpÿnÿÿzÿ~ÿÿÿ|ÿÿÿÿvÿwÿsÿsÿ{ÿsÿuÿvÿ{ÿÿÿ{ÿÿÿ~ÿÿÿ}ÿÿ|ÿsÿkÿ}ÿmÿ¼ÿÿÿÿÿÿÿwÿwÿ~ÿ|ÿsÿ|ÿÿÿ|ÿ~ÿqÿÿ~ÿÿyÿ}ÿtÿ{ÿÿ{ÿtÿxÿvÿÿÿkÿÿsÿzÿÿyÿ}ÿvÿÿÿÿ~ÿxÿyÿÿÿÿÿlÿÿÿ¤ÿÿÿÿÿÿ§ÿ¥ÿÿÿÿoÿqÿgÿfÿuÿÿwÿ}ÿÿÿ{ÿqÿÿÿzÿoÿpÿÿÿÿÿÿ¨ÿÿuÿsÿÿÿÿ¥ÿÿÿÿ¨ÿÿ~ÿÿÿ|ÿ{ÿ~ÿÿ~ÿÿxÿsÿuÿxÿÿÿ|ÿ~ÿÿÿÿÿÿzÿ~ÿ}ÿÿÿÿ~ÿÿÿÿÿÿxÿyÿpÿ¦ÿÿ{ÿ~ÿÿÿÿÿÿÿÿÿÿ¤ÿwÿzÿÿÿ}ÿ~ÿ~ÿÿÿÿÿ¥ÿ¤ÿÿÿxÿxÿzÿÿÿ~ÿyÿxÿÿ¦ÿ¨ÿ¤ÿÿ¤ÿ¥ÿyÿ{ÿÿ~ÿÿÿÿÿ|ÿmÿ|ÿkÿzÿªÿ¥ÿÿmÿvÿÿÿÿÿÿÿ¤ÿzÿyÿ{ÿÿ®ÿÿÿÿÿÿÿ«ÿ®ÿÿrÿ¯ÿÿ©ÿÿÿ¨ÿÿÿÿÿuÿ¥ÿÿÿ}ÿÿÿÿÿÿÿÿÿÿÿ¤ÿ¨ÿxÿ}ÿÿÿªÿ±ÿÿ{ÿ{ÿuÿ~ÿÿtÿ{ÿÿ¨ÿÿÿÿªÿ«ÿÿ}ÿ°ÿ¨ÿtÿÿwÿ©ÿÿÿzÿyÿÿÿÿ}ÿ§ÿyÿzÿÿ¥ÿÿÿÿÿÿÿÿ²ÿ§ÿ¦ÿ¦ÿÿÿÿÿ¤ÿ§ÿÿ¦ÿ}ÿªÿÿÿÿÿÿÿ¥ÿÿÿ§ÿ¤ÿwÿÿÿ¤ÿ|ÿÿÿÿ{ÿxÿÿÿ­ÿ«ÿ«ÿÿÿÿÿÿ¤ÿ«ÿ±ÿªÿ´ÿ~ÿuÿÿ©ÿ§ÿÿ¥ÿªÿ«ÿÿÿ{ÿyÿÿ¨ÿ©ÿ©ÿÿzÿÿÿ¨ÿ¦ÿ¥ÿ¨ÿÿ|ÿÿ¦ÿ¬ÿªÿ¨ÿÿ§ÿÿvÿzÿ¤ÿ¤ÿÿzÿxÿÿÿsÿxÿ¥ÿ¬ÿ~ÿ¤ÿªÿ¤ÿ¬ÿ§ÿ©ÿ|ÿ®ÿ´ÿªÿÿÿ¤ÿ¨ÿ§ÿ¥ÿ~ÿ|ÿ|ÿ¨ÿ¦ÿ¤ÿ}ÿ}ÿ©ÿ¯ÿµÿ­ÿ¥ÿ{ÿjÿ¤ÿ¤ÿvÿ~ÿ~ÿ§ÿ¨ÿ±ÿ¨ÿÿxÿ¦ÿ©ÿÿ¥ÿ¤ÿÿvÿsÿ«ÿ­ÿ¦ÿÿ¥ÿ¨ÿ~ÿqÿxÿvÿ¬ÿ¨ÿ~ÿ¦ÿªÿ«ÿ©ÿ°ÿ§ÿ¯ÿ±ÿ¨ÿ}ÿ|ÿyÿxÿ©ÿ³ÿ¥ÿ®ÿ{ÿsÿzÿvÿsÿ©ÿ«ÿªÿ{ÿxÿ¥ÿyÿ¬ÿ­ÿwÿzÿtÿ¤ÿxÿkÿ¨ÿ²ÿ¬ÿ¨ÿ«ÿ¦ÿoÿlÿxÿ§ÿ«ÿ©ÿwÿpÿeÿlÿrÿ¼ÿ§ÿ©ÿ¥ÿªÿ®ÿ©ÿ§ÿsÿrÿ´ÿªÿ¦ÿ¦ÿ§ÿ¦ÿlÿªÿjÿgÿ¤ÿqÿfÿaÿeÿoÿ¯ÿeÿ§ÿ¤ÿqÿmÿkÿhÿhÿoÿoÿ¦ÿ§ÿ²ÿ«ÿkÿkÿjÿ¤ÿgÿ¦ÿ³ÿ°ÿkÿiÿ¥ÿfÿ²ÿ¼ÿ§ÿªÿ¯ÿ­ÿiÿRÿAÿKÿQÿ@ÿOÿ`ÿYÿnÿ¤ÿrÿgÿbÿmÿÿwÿvÿdÿ}ÿ}ÿvÿ\ÿLÿZÿbÿdÿkÿfÿoÿaÿQÿYÿsÿwÿ}ÿ}ÿÿÿÿoÿpÿ|ÿsÿyÿsÿkÿkÿdÿoÿzÿmÿhÿgÿtÿ{ÿpÿlÿlÿoÿkÿ`ÿvÿiÿfÿÿqÿnÿpÿiÿoÿpÿÿvÿjÿ~ÿnÿiÿsÿwÿyÿiÿÿ|ÿÿÿÿÿÿÿÿÿÿÿÿÿÿyÿ|ÿÿÿ¬ÿÿpÿjÿ|ÿÿÿ~ÿ}ÿÿwÿtÿuÿ{ÿ{ÿÿ|ÿrÿ|ÿÿ¥ÿuÿ]ÿbÿZÿKÿSÿnÿxÿÿyÿÿ{ÿÿÿ|ÿyÿyÿÿÿoÿ{ÿbÿPÿbÿwÿÿÿÿwÿÿ{ÿªÿ¥ÿÿÿÿÿ{ÿ|ÿÿxÿÿÿÿÿÿÿ¥ÿÿÿÿ¥ÿÿÿÿÿÿÿÿÿÿÿcÿcÿÿÿÿÿÿÿÿ}ÿzÿÿÿÿÿÿvÿ|ÿ­ÿªÿ¥ÿÿzÿsÿzÿÿyÿyÿÿÿÿÿ}ÿwÿÿÿÿÿÿÿÿÿÿÿÿÿ§ÿ¤ÿÿÿÿÿÿÿÿ¯ÿÿ¦ÿÿÿÿÿÿÿ¤ÿ¨ÿÿqÿqÿwÿwÿÿÿ{ÿÿÿÿ{ÿ|ÿÿÿÿÿÿÿÿÿÿÿÿÿ|ÿÿ¥ÿ¥ÿÿÿ{ÿsÿÿÿÿÿ§ÿÿÿÿÿÿÿÿÿÿÿÿÿzÿÿÿÿÿÿ~ÿÿÿÿÿÿÿÿ~ÿuÿmÿwÿÿÿÿÿuÿÿÿÿÿÿÿÿÿÿÿÿÿÿÿÿ¦ÿÿÿ©ÿÿÿÿÿ¤ÿÿÿÿÿÿÿÿ¥ÿÿÿ~ÿÿzÿ|ÿ|ÿÿÿÿÿ~ÿÿ{ÿzÿÿÿÿÿÿÿÿÿÿÿÿ¤ÿ¤ÿÿ¥ÿ¤ÿÿÿÿ¥ÿÿÿÿÿÿ}ÿ¤ÿ¥ÿÿÿ~ÿÿÿÿÿ~ÿÿÿÿÿÿÿÿÿÿ¥ÿÿÿªÿ¤ÿÿÿÿ¤ÿÿÿÿÿÿÿxÿzÿzÿÿÿ¤ÿÿÿÿÿÿÿÿÿÿÿ{ÿÿ¨ÿÿÿ±ÿ¨ÿÿÿÿÿÿÿÿÿÿÿÿÿÿÿÿÿÿÿ¤ÿ¥ÿÿÿÿ¤ÿÿ|ÿÿÿÿÿ¥ÿÿÿÿ¤ÿÿÿ~ÿÿÿÿÿÿÿÿ¥ÿ¤ÿÿÿÿÿÿÿÿÿÿÿÿ¥ÿÿÿ©ÿÿÿÿ¥ÿÿÿÿ{ÿÿÿÿ¤ÿÿÿÿ¥ÿÿÿÿÿÿÿÿ}ÿ}ÿÿ¤ÿÿÿÿ¯ÿÿÿÿ§ÿ¦ÿªÿÿ¤ÿÿÿÿÿÿÿÿ}ÿÿÿ~ÿÿ¦ÿÿÿrÿ|ÿÿÿÿÿ}ÿ~ÿÿÿÿyÿÿ«ÿ«ÿÿÿÿÿÿqÿÿÿÿ}ÿ~ÿ}ÿ~ÿÿÿÿÿ|ÿÿÿ|ÿ~ÿ}ÿ¨ÿÿ}ÿÿÿÿÿÿÿÿÿÿÿzÿÿwÿÿuÿ¤ÿÿ~ÿÿÿÿÿÿÿÿÿÿÿzÿÿÿyÿ|ÿÿÿxÿzÿÿ}ÿ}ÿÿÿÿsÿzÿÿ{ÿyÿvÿÿsÿÿ}ÿÿÿÿÿÿÿÿÿ{ÿÿÿ{ÿÿÿÿÿ{ÿyÿÿÿ¤ÿÿÿwÿÿ~ÿÿÿÿÿÿÿtÿsÿÿÿtÿÿvÿÿÿnÿÿÿ¤ÿÿuÿÿÿ~ÿ|ÿzÿÿÿÿÿÿÿoÿoÿyÿzÿÿ{ÿ}ÿÿÿÿpÿ{ÿ~ÿ|ÿwÿzÿuÿÿÿwÿvÿiÿmÿoÿsÿiÿsÿdÿ{ÿÿÿÿÿxÿÿvÿzÿ|ÿyÿ~ÿÿÿ~ÿ~ÿ~ÿ~ÿ|ÿÿÿÿzÿÿtÿtÿ|ÿÿyÿÿ~ÿ|ÿÿÿuÿxÿÿÿ}ÿsÿtÿ~ÿzÿ~ÿÿvÿ}ÿzÿxÿÿxÿÿÿqÿÿÿ~ÿÿÿoÿoÿ|ÿÿÿvÿÿÿwÿ{ÿwÿ{ÿoÿvÿxÿlÿ{ÿkÿoÿuÿjÿeÿfÿeÿiÿpÿhÿhÿlÿiÿoÿgÿZÿpÿuÿrÿqÿvÿoÿgÿkÿvÿlÿ}ÿmÿÿjÿrÿsÿxÿsÿgÿgÿqÿhÿfÿsÿtÿvÿÿÿxÿvÿxÿtÿjÿcÿxÿpÿ_ÿtÿvÿnÿyÿÿÿvÿxÿvÿnÿrÿÿÿÿxÿwÿzÿtÿxÿzÿrÿoÿuÿsÿmÿuÿnÿxÿÿsÿaÿjÿzÿÿxÿtÿÿÿtÿrÿnÿtÿtÿmÿmÿsÿ{ÿqÿwÿÿÿsÿuÿrÿfÿvÿuÿÿfÿhÿyÿqÿvÿxÿ{ÿtÿÿÿÿÿtÿsÿyÿ{ÿsÿjÿnÿvÿuÿlÿjÿhÿÿÿ{ÿsÿÿhÿuÿzÿhÿlÿÿlÿmÿoÿyÿyÿnÿsÿ|ÿtÿpÿ|ÿÿ{ÿsÿtÿsÿaÿiÿqÿjÿsÿyÿtÿÿuÿ{ÿoÿsÿtÿqÿ}ÿ{ÿtÿvÿtÿqÿ{ÿwÿÿ}ÿxÿrÿ{ÿ}ÿpÿxÿÿuÿwÿ~ÿxÿrÿrÿ|ÿÿ|ÿ_ÿtÿ|ÿ|ÿpÿsÿjÿoÿlÿqÿoÿfÿmÿxÿmÿ}ÿÿtÿoÿrÿwÿuÿwÿ~ÿ{ÿvÿpÿvÿhÿfÿqÿdÿhÿeÿÿqÿÿpÿÿÿrÿqÿ`ÿaÿdÿ}ÿmÿqÿtÿqÿmÿrÿqÿmÿqÿqÿqÿmÿlÿtÿnÿjÿmÿwÿjÿpÿ|ÿ^ÿrÿoÿÿjÿÿvÿ|ÿjÿoÿ_ÿsÿjÿsÿwÿÿuÿlÿqÿjÿrÿ}ÿÿÿzÿkÿlÿoÿiÿcÿqÿ{ÿeÿxÿ|ÿvÿzÿuÿrÿuÿ{ÿÿuÿxÿfÿxÿtÿyÿyÿpÿ|ÿtÿwÿvÿ~ÿxÿ|ÿÿtÿlÿvÿyÿsÿxÿxÿvÿwÿjÿiÿuÿfÿeÿpÿvÿsÿxÿwÿqÿvÿ|ÿdÿlÿkÿlÿwÿuÿlÿÿÿyÿuÿcÿkÿmÿqÿÿyÿcÿ\ÿ`ÿlÿyÿÿÿwÿmÿtÿqÿgÿzÿÿxÿjÿÿÿ}ÿxÿlÿrÿyÿaÿqÿjÿ|ÿÿxÿnÿ{ÿrÿvÿ}ÿuÿsÿmÿkÿqÿ}ÿ}ÿxÿyÿrÿ}ÿzÿnÿyÿoÿlÿzÿpÿyÿvÿhÿbÿsÿxÿgÿ|ÿuÿ~ÿtÿÿwÿ|ÿdÿqÿtÿbÿcÿÿ|ÿsÿ{ÿÿzÿnÿfÿcÿtÿyÿlÿnÿuÿyÿjÿpÿ|ÿfÿ`ÿgÿjÿdÿoÿjÿbÿXÿhÿzÿqÿgÿqÿÿiÿeÿoÿqÿmÿÿÿyÿvÿiÿ]ÿ^ÿyÿ{ÿzÿ|ÿwÿsÿwÿ{ÿoÿkÿoÿpÿjÿcÿaÿdÿjÿnÿ~ÿxÿyÿsÿjÿsÿmÿoÿpÿÿlÿjÿfÿ|ÿlÿeÿbÿWÿxÿvÿ`ÿnÿfÿ^ÿeÿxÿfÿeÿzÿjÿoÿnÿpÿpÿpÿkÿdÿ`ÿ_ÿoÿrÿgÿmÿqÿqÿqÿcÿ`ÿtÿÿlÿvÿzÿiÿhÿzÿlÿeÿoÿ_ÿjÿuÿqÿqÿfÿrÿwÿqÿÿjÿgÿfÿmÿyÿuÿrÿrÿsÿsÿpÿ|ÿ{ÿmÿtÿwÿyÿ~ÿpÿmÿnÿrÿpÿ\ÿwÿfÿhÿuÿÿlÿcÿÿfÿ`ÿcÿ~ÿRÿfÿnÿoÿoÿÿwÿtÿÿrÿkÿmÿ^ÿcÿoÿrÿtÿxÿwÿuÿxÿxÿÿjÿqÿsÿWÿnÿ~ÿjÿuÿtÿÿpÿXÿuÿvÿiÿmÿzÿyÿgÿ`ÿbÿtÿ{ÿ~ÿqÿmÿkÿwÿÿ{ÿqÿeÿdÿuÿvÿtÿvÿuÿ|ÿkÿ`ÿoÿzÿ|ÿyÿfÿÿxÿdÿqÿÿoÿsÿcÿsÿ^ÿ~ÿÿtÿjÿbÿnÿ{ÿÿtÿjÿpÿjÿlÿtÿ{ÿuÿuÿ|ÿwÿtÿmÿdÿsÿyÿtÿxÿ~ÿqÿqÿuÿtÿeÿvÿÿ|ÿ{ÿzÿÿoÿ{ÿvÿhÿtÿÿmÿmÿpÿnÿgÿoÿoÿlÿuÿuÿhÿuÿuÿtÿqÿgÿhÿjÿiÿhÿvÿoÿ]ÿqÿoÿzÿiÿhÿsÿcÿ|ÿqÿyÿ_ÿqÿkÿoÿzÿhÿvÿsÿuÿqÿuÿzÿoÿ{ÿ{ÿvÿvÿuÿwÿÿÿqÿmÿqÿ|ÿÿwÿkÿpÿsÿÿÿfÿzÿ¤ÿvÿvÿsÿcÿfÿmÿÿpÿ|ÿÿgÿtÿmÿgÿeÿÿnÿkÿÿÿyÿyÿ{ÿtÿnÿsÿxÿ{ÿzÿqÿxÿqÿxÿ|ÿvÿqÿ{ÿÿ{ÿ_ÿÿuÿlÿzÿÿÿiÿÿpÿqÿpÿyÿwÿnÿhÿuÿeÿiÿzÿnÿbÿiÿsÿsÿqÿmÿpÿpÿuÿqÿyÿtÿÿÿ]ÿhÿYÿrÿvÿrÿiÿzÿtÿvÿ}ÿzÿsÿ{ÿvÿrÿoÿÿÿ|ÿuÿgÿdÿmÿoÿlÿmÿjÿ{ÿoÿiÿrÿaÿnÿrÿ~ÿÿ|ÿÿqÿÿuÿ|ÿmÿdÿrÿjÿÿrÿ~ÿwÿhÿrÿxÿwÿlÿmÿrÿkÿxÿtÿwÿÿnÿxÿwÿgÿ~ÿÿvÿhÿÿrÿwÿyÿqÿsÿvÿ|ÿsÿoÿgÿnÿvÿiÿmÿxÿ|ÿyÿtÿxÿrÿqÿ~ÿnÿkÿxÿ~ÿkÿxÿÿqÿxÿeÿÿÿ{ÿpÿÿkÿ`ÿ}ÿ}ÿ|ÿuÿqÿ|ÿqÿlÿxÿ{ÿzÿvÿrÿpÿaÿpÿuÿyÿÿÿqÿvÿ{ÿ|ÿÿlÿlÿwÿrÿjÿkÿqÿ[ÿgÿwÿxÿÿÿwÿlÿrÿ|ÿwÿqÿxÿrÿqÿ}ÿsÿmÿqÿnÿ~ÿÿyÿÿÿ~ÿ~ÿyÿyÿÿ|ÿÿ}ÿsÿqÿhÿrÿ~ÿrÿsÿ{ÿrÿyÿxÿwÿwÿÿwÿyÿwÿcÿÿtÿsÿpÿpÿÿÿÿÿÿÿvÿsÿuÿzÿÿÿoÿtÿrÿdÿnÿmÿÿoÿiÿxÿyÿÿyÿtÿsÿgÿVÿhÿlÿwÿ~ÿuÿ}ÿ}ÿnÿrÿmÿcÿkÿkÿbÿPÿkÿWÿsÿsÿvÿhÿlÿrÿkÿsÿlÿfÿ]ÿkÿpÿfÿaÿdÿoÿnÿoÿrÿlÿXÿkÿÿlÿ~ÿaÿ`ÿÿtÿoÿmÿmÿwÿuÿmÿeÿgÿÿ¥ÿ|ÿjÿiÿxÿÿÿwÿpÿ{ÿtÿvÿÿzÿtÿÿjÿmÿpÿÿ{ÿxÿ|ÿzÿoÿmÿzÿsÿhÿ|ÿÿtÿsÿÿoÿyÿtÿÿzÿ~ÿÿ|ÿ{ÿÿÿÿzÿkÿbÿtÿtÿmÿuÿÿÿpÿ~ÿÿnÿ~ÿ°ÿ|ÿÿÿwÿ|ÿwÿnÿuÿzÿ~ÿÿÿuÿtÿÿÿ|ÿÿÿuÿzÿlÿwÿqÿsÿÿzÿeÿpÿuÿwÿ~ÿ~ÿÿzÿÿÿzÿyÿuÿÿyÿ~ÿwÿÿ|ÿÿÿ{ÿ{ÿÿ}ÿ{ÿ{ÿ{ÿqÿgÿpÿuÿ{ÿpÿÿ©ÿ{ÿoÿzÿÿÿÿÿÿÿxÿmÿxÿÿÿvÿzÿÿÿ{ÿÿ{ÿ|ÿvÿÿÿÿyÿxÿyÿwÿxÿÿÿÿ~ÿ}ÿ~ÿ{ÿxÿÿÿ}ÿuÿkÿwÿwÿ|ÿÿÿÿÿÿÿ|ÿqÿwÿ{ÿwÿuÿÿÿÿÿrÿ{ÿÿÿÿyÿÿÿyÿ~ÿyÿÿ{ÿ©ÿÿÿ¦ÿÿÿÿ}ÿ|ÿÿÿÿÿtÿÿÿÿoÿÿyÿÿÿÿ|ÿ|ÿÿ{ÿqÿlÿfÿmÿrÿÿxÿoÿxÿÿÿÿkÿÿÿÿÿÿÿÿÿÿÿtÿ{ÿÿÿÿ©ÿÿÿÿÿÿÿÿ{ÿqÿÿÿ|ÿ|ÿ{ÿÿÿÿzÿÿÿ{ÿyÿÿÿÿÿÿ|ÿÿwÿÿzÿrÿpÿ{ÿ{ÿ¤ÿ©ÿÿ|ÿxÿ~ÿ}ÿÿÿ|ÿgÿvÿÿyÿsÿyÿxÿ|ÿwÿvÿÿÿvÿ~ÿ~ÿÿ¤ÿÿÿÿwÿsÿ|ÿ~ÿ}ÿÿÿÿzÿxÿtÿÿÿ¤ÿ¥ÿyÿÿÿÿÿÿ|ÿÿÿÿÿqÿÿuÿÿÿÿÿwÿqÿ}ÿÿÿÿÿ§ÿÿÿ¤ÿ­ÿuÿrÿ|ÿÿzÿuÿÿ¦ÿ¨ÿÿÿ®ÿ|ÿÿÿ~ÿÿÿÿÿ{ÿÿÿtÿÿvÿ¥ÿzÿÿÿÿÿÿÿÿÿÿÿzÿ~ÿ~ÿÿÿÿÿÿÿÿÿ}ÿÿÿ¨ÿvÿÿÿÿÿ©ÿ§ÿÿÿ|ÿnÿÿ¤ÿÿÿÿÿÿÿÿÿÿÿÿ¦ÿzÿÿ¨ÿ~ÿÿÿ¦ÿ¤ÿÿzÿyÿxÿzÿÿyÿvÿ¥ÿÿÿÿÿ¨ÿ¥ÿ|ÿ}ÿÿ¤ÿyÿÿsÿ{ÿlÿwÿÿ¥ÿÿÿ¤ÿ}ÿÿ|ÿÿ¥ÿ¥ÿÿÿÿ~ÿÿ¥ÿÿ¤ÿÿÿ´ÿ§ÿÿÿ§ÿ§ÿ¥ÿ¥ÿ¦ÿÿvÿ}ÿ¥ÿÿ¥ÿÿÿÿzÿzÿ§ÿ¨ÿvÿÿ{ÿ~ÿ¦ÿ®ÿÿÿ¬ÿ¯ÿ¤ÿ¤ÿÿoÿÿÿ{ÿÿ¦ÿ¨ÿ©ÿ«ÿªÿ¥ÿµÿ¨ÿ¤ÿ¦ÿ¬ÿ¤ÿÿÿ~ÿÿ|ÿ{ÿÿpÿyÿÿ|ÿ|ÿÿÿÿÿ§ÿ¬ÿ¬ÿ¨ÿ~ÿÿ¦ÿÿÿÿÿ¯ÿjÿyÿzÿxÿ¥ÿ¬ÿ¨ÿ¦ÿ§ÿ{ÿÿ~ÿ¦ÿÿ|ÿÿ­ÿ®ÿÿyÿ}ÿkÿdÿ©ÿ¥ÿ®ÿ®ÿ«ÿ¦ÿÿ¥ÿ¤ÿyÿ¦ÿ«ÿ­ÿ¨ÿ¦ÿ¦ÿ¥ÿ¥ÿ«ÿzÿ¨ÿ®ÿ¦ÿÿ§ÿ§ÿ¬ÿ«ÿ|ÿ¨ÿ¨ÿ¬ÿ¬ÿ­ÿ¤ÿªÿ°ÿªÿ{ÿ}ÿ¨ÿÿvÿ¬ÿwÿ{ÿ}ÿ~ÿ©ÿ{ÿÿuÿ­ÿ±ÿ­ÿ®ÿ°ÿ¯ÿ­ÿ©ÿwÿ°ÿ­ÿ¦ÿxÿvÿwÿyÿ{ÿ¥ÿ¦ÿnÿ®ÿ§ÿ¬ÿ|ÿuÿ¥ÿ¥ÿtÿ®ÿtÿ¬ÿtÿiÿxÿ¤ÿtÿvÿ¬ÿ°ÿtÿ¶ÿ³ÿ²ÿ­ÿ§ÿ©ÿ­ÿ§ÿoÿ¬ÿªÿ¥ÿxÿxÿvÿ¨ÿ¯ÿ¦ÿuÿqÿjÿªÿ¯ÿ«ÿ§ÿrÿuÿ§ÿ¨ÿuÿ¬ÿªÿªÿªÿnÿsÿpÿmÿ¦ÿ¦ÿ­ÿ±ÿ¯ÿ¯ÿ©ÿ¬ÿ²ÿ¤ÿkÿ¦ÿoÿeÿmÿpÿ©ÿªÿ§ÿ¬ÿ¨ÿkÿnÿ«ÿ¤ÿ\ÿ¦ÿ´ÿ³ÿ«ÿ¥ÿeÿ`ÿ­ÿ²ÿkÿ¥ÿ©ÿ«ÿ¦ÿcÿgÿ§ÿ[ÿNÿ\ÿmÿiÿqÿÿtÿkÿiÿoÿvÿsÿuÿ`ÿvÿfÿnÿjÿcÿtÿ`ÿlÿsÿÿ~ÿfÿ\ÿlÿ{ÿtÿzÿÿuÿyÿ}ÿnÿeÿrÿYÿ`ÿÿwÿ{ÿyÿuÿuÿqÿrÿqÿyÿyÿgÿfÿkÿfÿXÿQÿnÿdÿ{ÿxÿÿ~ÿkÿaÿqÿvÿvÿyÿrÿ}ÿtÿpÿwÿwÿÿsÿ{ÿ¥ÿ}ÿ|ÿzÿwÿÿÿÿªÿvÿqÿÿ¨ÿÿyÿ~ÿÿªÿ¦ÿ{ÿÿxÿ}ÿ¤ÿ¬ÿ®ÿ§ÿÿwÿÿÿÿ|ÿyÿÿÿ{ÿÿÿÿøþ;ÿkÿzÿÿÿsÿÿvÿ¦ÿ®ÿ¥ÿÿwÿgÿmÿÿÿrÿÿZÿSÿcÿwÿÿÿÿÿÿpÿÿÿÿÿ¥ÿÿÿÿÿÿÿ¤ÿÿÿÿÿÿ¤ÿÿÿ©ÿ¦ÿÿ§ÿÿÿÿÿÿÿÿjÿ}ÿÿÿÿÿ¦ÿÿÿtÿÿÿÿ~ÿÿÿÿ§ÿ´ÿ²ÿÿÿ¦ÿÿÿÿ~ÿÿÿÿÿÿÿ}ÿÿÿÿÿ¥ÿÿÿÿÿ¯ÿÿÿªÿ¨ÿÿÿÿÿÿ§ÿÿ«ÿÿÿÿÿÿ¤ÿÿÿ¨ÿ¤ÿÿÿzÿyÿÿÿÿÿÿÿÿÿÿ~ÿÿÿÿÿÿÿÿÿÿ¤ÿÿÿÿ©ÿ«ÿÿÿ|ÿ|ÿÿÿÿ¥ÿÿÿÿÿÿÿÿÿÿªÿ¥ÿÿÿÿÿÿÿÿÿÿÿÿÿ¬ÿ«ÿ¥ÿÿÿÿÿÿÿÿÿwÿ|ÿÿ¥ÿÿÿÿÿÿÿÿÿ¦ÿÿ{ÿvÿÿÿÿÿÿÿÿÿ§ÿÿÿÿÿÿ©ÿÿÿ©ÿ¦ÿÿ~ÿÿÿÿÿÿÿyÿÿÿÿÿÿÿÿÿÿÿÿÿÿÿÿÿÿÿÿ«ÿ°ÿÿÿ~ÿÿÿÿ¤ÿÿÿÿ¤ÿ¥ÿÿÿÿÿÿÿÿÿÿÿÿÿ¤ÿÿÿÿÿÿ¦ÿÿ~ÿ®ÿÿÿÿÿÿÿÿÿÿÿzÿ|ÿÿÿÿÿÿÿÿÿÿ¤ÿ¥ÿÿ~ÿ|ÿÿÿ©ÿ¤ÿÿÿÿÿÿ}ÿÿÿÿÿÿ¤ÿÿÿÿÿÿÿÿÿÿÿ¥ÿÿÿ¤ÿÿÿ¥ÿÿwÿ|ÿvÿÿÿ{ÿÿÿÿÿÿ|ÿÿÿÿÿÿÿ¥ÿÿÿÿÿÿÿÿÿÿÿsÿsÿtÿ~ÿ|ÿÿÿÿÿÿÿÿ}ÿ{ÿÿÿÿÿÿÿÿÿÿÿÿÿÿÿÿÿÿÿÿÿÿÿªÿÿÿÿÿÿoÿÿÿÿwÿÿÿÿÿÿÿÿÿ~ÿ«ÿÿÿÿxÿÿÿÿÿÿÿÿÿÿÿfÿwÿqÿÿÿ¬ÿyÿÿÿqÿÿÿÿÿÿÿÿÿÿÿpÿsÿÿÿÿÿÿÿÿÿ~ÿÿzÿoÿxÿÿÿ~ÿ¬ÿ¨ÿnÿ}ÿsÿÿÿÿÿÿ}ÿzÿÿÿÿÿÿÿ~ÿÿÿ|ÿjÿsÿyÿÿÿÿyÿÿÿÿzÿvÿxÿyÿÿÿÿÿÿÿÿÿyÿÿÿzÿÿÿÿÿÿÿÿÿÿÿÿÿÿÿÿÿÿ¥ÿÿÿxÿÿÿ{ÿÿÿÿÿÿÿÿÿÿwÿbÿÿzÿ«ÿxÿ¥ÿÿuÿÿuÿxÿÿÿÿ|ÿÿÿÿÿÿzÿoÿÿÿ{ÿÿvÿÿ{ÿ{ÿyÿhÿÿÿÿwÿ{ÿÿÿvÿ|ÿÿyÿÿ{ÿyÿ}ÿrÿnÿÿ{ÿÿyÿÿÿÿÿ{ÿ|ÿÿÿÿÿ{ÿÿÿ|ÿxÿyÿ{ÿzÿ~ÿxÿÿÿÿÿ~ÿÿÿÿlÿvÿzÿsÿxÿ{ÿÿÿÿÿÿÿÿ|ÿ|ÿ{ÿÿxÿoÿÿÿtÿ|ÿÿ~ÿÿÿuÿoÿ}ÿÿ{ÿnÿÿÿÿuÿÿyÿlÿjÿuÿtÿpÿnÿYÿhÿ{ÿsÿmÿkÿcÿeÿjÿpÿrÿqÿrÿoÿhÿjÿrÿqÿbÿeÿlÿxÿ}ÿfÿiÿiÿuÿÿpÿuÿyÿvÿvÿiÿoÿsÿdÿiÿxÿpÿqÿÿzÿxÿ|ÿ}ÿsÿyÿ|ÿÿsÿzÿkÿÿpÿÿÿyÿyÿxÿÿ}ÿrÿwÿ~ÿÿÿÿÿ~ÿ}ÿzÿÿsÿsÿpÿÿÿxÿÿuÿzÿjÿsÿÿÿrÿnÿzÿ}ÿyÿvÿxÿvÿpÿlÿlÿlÿpÿpÿwÿÿÿtÿ~ÿwÿrÿkÿqÿyÿxÿrÿoÿyÿsÿvÿÿ|ÿ{ÿvÿnÿvÿyÿ~ÿyÿfÿbÿmÿyÿÿ~ÿnÿsÿgÿwÿÿaÿuÿnÿiÿpÿeÿmÿfÿÿnÿuÿiÿ|ÿzÿtÿtÿvÿnÿqÿ|ÿÿyÿrÿoÿdÿZÿfÿkÿmÿqÿuÿtÿ}ÿkÿwÿzÿnÿnÿkÿqÿ|ÿtÿÿqÿhÿtÿpÿvÿzÿqÿqÿxÿ|ÿ{ÿtÿqÿ{ÿzÿÿÿrÿmÿ{ÿtÿ{ÿuÿlÿ|ÿtÿqÿXÿ}ÿÿpÿwÿpÿrÿ}ÿxÿkÿuÿwÿkÿuÿwÿrÿkÿnÿÿÿqÿpÿsÿeÿaÿuÿoÿjÿeÿ{ÿjÿuÿlÿkÿ}ÿ}ÿoÿ_ÿdÿ[ÿpÿjÿuÿsÿpÿpÿmÿiÿlÿwÿvÿvÿ|ÿmÿcÿfÿkÿrÿyÿ~ÿxÿxÿfÿpÿrÿwÿpÿvÿÿlÿvÿÿiÿpÿdÿwÿqÿ}ÿÿ~ÿ{ÿzÿ~ÿÿuÿoÿwÿ|ÿsÿ[ÿaÿwÿuÿqÿjÿ\ÿtÿ~ÿqÿÿvÿZÿyÿ~ÿ}ÿ{ÿpÿnÿÿÿ~ÿsÿÿ|ÿqÿyÿÿÿ}ÿuÿpÿlÿvÿ|ÿuÿrÿuÿxÿrÿlÿvÿxÿqÿoÿ{ÿrÿwÿxÿvÿxÿwÿsÿbÿnÿgÿjÿÿwÿmÿyÿÿsÿiÿfÿqÿrÿtÿ{ÿkÿbÿiÿhÿkÿtÿxÿwÿsÿnÿtÿ~ÿ|ÿ~ÿxÿlÿvÿÿ|ÿwÿjÿyÿyÿÿ[ÿlÿaÿtÿ~ÿlÿ~ÿtÿzÿxÿqÿ|ÿmÿgÿbÿlÿlÿsÿhÿoÿyÿ{ÿÿxÿoÿsÿÿÿrÿrÿgÿjÿnÿiÿlÿsÿoÿmÿlÿlÿÿtÿzÿhÿtÿÿzÿÿoÿÿzÿsÿÿ}ÿrÿxÿgÿsÿrÿnÿ~ÿ~ÿsÿuÿrÿoÿsÿhÿfÿnÿtÿuÿuÿpÿ~ÿ|ÿ`ÿgÿmÿtÿÿ]ÿrÿ\ÿjÿiÿmÿvÿ\ÿoÿwÿtÿÿyÿnÿjÿtÿÿuÿ}ÿuÿsÿjÿhÿpÿsÿpÿiÿgÿiÿmÿxÿzÿzÿaÿpÿoÿqÿvÿÿmÿ{ÿrÿnÿqÿvÿpÿfÿ_ÿuÿmÿbÿoÿhÿfÿnÿrÿ|ÿqÿuÿ|ÿxÿoÿqÿpÿlÿoÿqÿqÿqÿqÿlÿlÿrÿ}ÿ|ÿkÿnÿhÿnÿzÿyÿkÿpÿoÿÿtÿnÿlÿnÿhÿpÿpÿtÿvÿrÿ~ÿ{ÿpÿgÿiÿlÿpÿkÿqÿ{ÿxÿlÿqÿoÿeÿlÿlÿoÿpÿlÿuÿuÿÿrÿlÿ|ÿmÿeÿyÿnÿwÿiÿsÿ|ÿeÿsÿ|ÿdÿKÿVÿdÿmÿcÿiÿtÿrÿrÿmÿyÿqÿfÿgÿfÿhÿoÿwÿxÿqÿkÿmÿqÿnÿÿzÿxÿkÿiÿsÿzÿiÿpÿrÿuÿnÿhÿoÿuÿrÿuÿrÿ~ÿ\ÿ_ÿÿnÿÿvÿjÿnÿqÿpÿ{ÿÿÿÿyÿqÿqÿlÿoÿqÿoÿvÿzÿdÿhÿhÿyÿfÿvÿqÿgÿmÿzÿuÿ|ÿzÿÿPÿhÿsÿpÿmÿvÿuÿ~ÿmÿhÿhÿcÿuÿtÿsÿuÿqÿgÿdÿiÿdÿdÿvÿ|ÿpÿxÿÿpÿiÿpÿzÿsÿjÿyÿ|ÿlÿlÿpÿÿpÿxÿgÿbÿ~ÿvÿrÿpÿaÿlÿlÿgÿnÿmÿgÿsÿjÿpÿyÿzÿuÿmÿiÿhÿbÿ_ÿtÿtÿnÿvÿwÿyÿvÿbÿuÿ]ÿuÿkÿpÿ_ÿtÿfÿÿwÿ]ÿ|ÿsÿpÿsÿoÿuÿuÿpÿqÿtÿhÿeÿmÿuÿzÿtÿqÿuÿuÿyÿqÿbÿoÿsÿ|ÿyÿpÿjÿ|ÿhÿtÿÿjÿmÿiÿiÿnÿuÿiÿeÿhÿmÿpÿkÿkÿÿtÿpÿnÿsÿuÿyÿxÿvÿsÿpÿtÿuÿ|ÿrÿ|ÿÿtÿmÿoÿzÿÿvÿqÿ|ÿiÿyÿzÿtÿÿuÿvÿqÿnÿiÿÿoÿnÿmÿpÿiÿhÿ{ÿÿuÿpÿsÿuÿwÿiÿqÿyÿoÿ|ÿ|ÿuÿpÿwÿYÿcÿaÿtÿÿÿyÿuÿvÿzÿxÿvÿzÿÿsÿmÿuÿ{ÿÿvÿoÿnÿoÿlÿgÿpÿrÿvÿ|ÿtÿwÿyÿuÿrÿpÿ|ÿ|ÿoÿgÿkÿÿmÿkÿrÿaÿjÿmÿuÿfÿsÿ~ÿyÿkÿuÿÿxÿmÿhÿrÿ}ÿpÿrÿÿtÿhÿwÿ_ÿ~ÿwÿÿwÿlÿqÿ{ÿxÿnÿ{ÿÿvÿlÿkÿpÿ|ÿyÿvÿvÿwÿ~ÿ}ÿyÿ}ÿwÿqÿwÿpÿyÿqÿyÿqÿmÿrÿvÿnÿkÿlÿpÿqÿ~ÿvÿdÿlÿpÿ}ÿÿÿpÿoÿlÿhÿqÿsÿuÿ{ÿrÿkÿdÿoÿpÿjÿrÿvÿsÿuÿÿoÿxÿxÿxÿ{ÿsÿvÿwÿ}ÿsÿ|ÿxÿvÿ{ÿÿ|ÿoÿpÿuÿsÿmÿoÿqÿxÿ{ÿmÿ{ÿkÿvÿyÿÿÿÿ{ÿ{ÿÿ{ÿwÿqÿsÿ|ÿvÿxÿxÿwÿwÿjÿmÿrÿnÿsÿxÿ|ÿiÿtÿrÿ\ÿnÿnÿfÿÿ}ÿwÿxÿgÿÿÿÿ{ÿxÿ{ÿtÿsÿ{ÿ}ÿ{ÿyÿnÿgÿnÿoÿ{ÿwÿiÿoÿuÿ~ÿÿÿÿoÿjÿxÿÿnÿWÿrÿwÿiÿlÿfÿ`ÿaÿhÿpÿnÿfÿ|ÿpÿsÿXÿgÿmÿqÿkÿvÿpÿnÿsÿuÿmÿcÿcÿhÿmÿhÿiÿsÿsÿxÿtÿhÿoÿsÿsÿqÿzÿqÿ`ÿdÿkÿ~ÿtÿiÿuÿÿnÿtÿÿÿqÿqÿtÿqÿÿyÿrÿtÿ~ÿiÿtÿzÿÿ{ÿsÿtÿtÿhÿuÿÿzÿsÿ{ÿvÿiÿoÿ{ÿ}ÿpÿvÿtÿuÿpÿtÿbÿÿ}ÿoÿyÿzÿxÿsÿvÿÿvÿnÿxÿxÿvÿÿ{ÿyÿrÿiÿrÿhÿyÿÿtÿyÿ§ÿÿÿÿ{ÿpÿqÿvÿ}ÿvÿvÿÿvÿtÿ~ÿÿ{ÿÿÿoÿÿjÿÿzÿ{ÿvÿÿÿyÿuÿÿÿÿqÿoÿtÿÿ}ÿmÿÿxÿÿyÿmÿuÿÿÿÿ~ÿoÿlÿuÿÿÿÿzÿvÿzÿqÿ{ÿzÿwÿ{ÿ¬ÿÿwÿnÿpÿÿoÿÿÿÿÿpÿuÿÿÿxÿÿÿpÿÿÿxÿsÿqÿÿÿ}ÿÿ}ÿlÿlÿsÿsÿxÿÿÿÿÿ|ÿÿvÿÿ¨ÿÿÿÿpÿwÿkÿoÿyÿuÿuÿmÿoÿkÿuÿqÿÿzÿÿÿ~ÿ|ÿzÿxÿ}ÿÿÿÿ{ÿ{ÿ}ÿÿÿ¤ÿÿ}ÿ}ÿÿxÿÿxÿ{ÿ|ÿÿ{ÿÿ¥ÿÿsÿÿÿÿ{ÿyÿ{ÿÿÿ¤ÿÿÿÿÿÿzÿrÿuÿzÿÿ}ÿtÿÿÿÿ¦ÿÿxÿÿ}ÿ¨ÿ¥ÿÿ~ÿyÿÿÿÿÿ~ÿÿÿ¦ÿÿÿ~ÿÿÿvÿ|ÿ|ÿrÿ|ÿÿÿÿÿÿÿ|ÿzÿ§ÿtÿ{ÿwÿÿ¤ÿÿyÿwÿzÿÿpÿuÿÿrÿxÿÿwÿÿ¦ÿÿxÿÿÿsÿwÿÿÿÿÿ}ÿnÿzÿ¯ÿÿnÿ~ÿÿÿÿÿÿyÿÿÿÿÿÿwÿ|ÿ{ÿÿÿÿÿÿuÿÿÿoÿyÿtÿ¯ÿ~ÿlÿ~ÿÿÿÿ¥ÿ®ÿ©ÿÿÿqÿÿ|ÿÿÿ{ÿÿwÿwÿÿÿ}ÿÿ¤ÿÿÿÿÿ«ÿÿpÿrÿÿÿÿ¤ÿ¤ÿÿÿÿ§ÿzÿÿ|ÿÿ|ÿÿÿÿÿÿÿÿÿÿ¤ÿ§ÿÿÿÿÿÿ©ÿ©ÿÿzÿÿyÿÿÿ{ÿÿÿ¥ÿÿ¦ÿ¤ÿÿÿ¦ÿÿtÿÿÿÿpÿyÿ©ÿÿ{ÿÿ¥ÿÿÿÿyÿÿÿÿÿÿÿÿ}ÿÿÿ¨ÿxÿwÿ¨ÿ¨ÿ¨ÿÿÿÿÿ}ÿÿ~ÿ}ÿÿ¥ÿÿ§ÿ{ÿÿ¨ÿ¥ÿÿÿÿxÿÿÿ{ÿvÿÿÿ}ÿÿ¦ÿ¬ÿ§ÿÿÿÿxÿ~ÿ§ÿÿÿÿÿ{ÿÿ¤ÿÿÿÿÿÿ¨ÿ«ÿÿwÿÿ§ÿ«ÿ¦ÿ¨ÿ³ÿxÿvÿ¤ÿ§ÿÿÿ¤ÿÿ~ÿ¥ÿ¬ÿ¨ÿÿ©ÿyÿ|ÿÿÿ|ÿ{ÿÿÿ¦ÿ¥ÿÿxÿ¤ÿ¤ÿnÿÿ©ÿ©ÿ§ÿÿ¨ÿÿÿ¦ÿªÿÿ¨ÿÿÿÿ¥ÿÿÿÿÿxÿtÿzÿxÿÿ©ÿ«ÿ¥ÿÿÿ¦ÿ´ÿ¬ÿ®ÿªÿ¨ÿ¬ÿ¦ÿ{ÿ¤ÿ§ÿ¤ÿÿÿ¥ÿÿ¨ÿ§ÿÿÿ~ÿtÿ¦ÿ°ÿ¥ÿtÿ¤ÿ³ÿ°ÿ¨ÿ¨ÿ¤ÿyÿ§ÿÿ¦ÿ­ÿÿwÿ~ÿ¥ÿ¤ÿÿÿ¨ÿ¯ÿªÿ§ÿ©ÿ¬ÿ¦ÿ¤ÿ«ÿyÿ}ÿ¥ÿ§ÿ¬ÿ©ÿ|ÿ}ÿ¥ÿ§ÿ¬ÿ±ÿ¨ÿ©ÿ§ÿ©ÿ¤ÿªÿ­ÿ¤ÿÿ­ÿ¦ÿÿ¬ÿwÿyÿzÿ¥ÿ®ÿ¬ÿ§ÿtÿ~ÿ¬ÿ§ÿ¥ÿ¨ÿªÿ«ÿzÿjÿªÿqÿkÿrÿvÿ|ÿ}ÿ{ÿ¤ÿ}ÿ§ÿnÿªÿ´ÿªÿ¬ÿªÿwÿzÿ¥ÿjÿ­ÿtÿ¥ÿ¨ÿªÿ¯ÿ¯ÿ§ÿ¤ÿ«ÿ¨ÿ«ÿ¤ÿfÿhÿyÿªÿ²ÿtÿ´ÿ¨ÿkÿuÿ©ÿ®ÿ©ÿnÿ¤ÿ¤ÿfÿiÿsÿ¤ÿqÿnÿ¤ÿtÿkÿ³ÿ²ÿ«ÿ¦ÿªÿ¥ÿhÿtÿrÿeÿ¤ÿ¤ÿ­ÿ¯ÿ©ÿ¥ÿ¦ÿ§ÿ°ÿ®ÿhÿ§ÿ©ÿ¦ÿ¤ÿkÿ¬ÿªÿ¤ÿ­ÿoÿkÿ¨ÿ§ÿlÿªÿYÿmÿjÿlÿ¨ÿlÿgÿ­ÿfÿkÿfÿdÿ§ÿ¬ÿ©ÿgÿgÿhÿhÿQÿiÿ|ÿ`ÿcÿiÿqÿqÿoÿsÿfÿeÿoÿuÿpÿ~ÿxÿTÿ[ÿsÿsÿÿÿrÿfÿhÿuÿÿuÿtÿÿyÿÿÿwÿwÿrÿrÿrÿjÿvÿyÿwÿtÿtÿxÿlÿ~ÿxÿsÿfÿbÿfÿfÿfÿnÿvÿgÿ~ÿÿrÿmÿrÿtÿpÿ}ÿwÿyÿnÿwÿ{ÿvÿoÿlÿÿjÿiÿÿkÿTÿ_ÿ{ÿÿÿrÿ~ÿÿvÿtÿÿÿ{ÿ~ÿÿ¦ÿÿjÿ~ÿÿÿ~ÿ}ÿ}ÿ}ÿvÿÿÿzÿÿ{ÿqÿwÿÿÿ}ÿÿÃþÅþ-ÿuÿÿÿÿÿ}ÿ©ÿ¨ÿÿ¥ÿÿvÿvÿxÿ~ÿyÿÿÿnÿzÿÿÿÿÿÿzÿ©ÿ}ÿwÿ}ÿwÿvÿÿÿÿÿtÿÿÿÿÿÿÿÿÿÿ¤ÿqÿÿ¤ÿÿÿÿÿ¨ÿÿÿÿ}ÿÿÿÿÿÿÿÿÿÿsÿÿÿÿÿ~ÿÿÿÿ¥ÿ¨ÿÿÿ¬ÿ¦ÿÿÿÿÿÿÿÿ®ÿ¤ÿ¥ÿÿÿÿ¦ÿÿÿÿ§ÿ©ÿÿÿªÿÿÿÿÿÿ¦ÿ§ÿ§ÿÿ¦ÿÿÿÿ¤ÿÿÿ¥ÿ§ÿÿÿÿ©ÿÿwÿ{ÿÿÿÿ¤ÿ¤ÿÿÿÿÿÿÿÿÿÿÿÿ¥ÿÿÿÿ~ÿ~ÿÿÿÿÿÿ¥ÿÿ¤ÿÿÿÿÿ{ÿÿÿÿ¤ÿ¥ÿÿ¦ÿ§ÿÿÿ¤ÿ¤ÿÿÿÿÿÿÿ¤ÿÿ¤ÿ³ÿÿÿÿÿÿÿÿÿÿÿ|ÿrÿÿÿ¨ÿÿzÿzÿÿÿÿ¨ÿzÿÿ}ÿÿÿÿÿÿÿÿ¤ÿ­ÿÿÿÿ¦ÿªÿ¨ÿÿªÿ¥ÿ¤ÿÿÿÿÿÿÿÿrÿÿÿ}ÿyÿ¤ÿ¥ÿ¥ÿ¦ÿÿÿÿ{ÿÿ§ÿÿÿÿzÿÿÿ¦ÿªÿÿÿÿÿÿ¦ÿÿÿÿÿÿÿÿÿÿÿÿÿÿÿ|ÿÿ¤ÿÿÿÿwÿÿ§ÿÿÿÿÿÿyÿ­ÿÿÿÿÿÿÿÿÿÿ|ÿÿÿÿxÿÿÿÿ|ÿ|ÿÿÿÿvÿwÿÿÿ§ÿÿÿqÿÿ¤ÿÿÿÿÿÿÿÿÿÿÿÿÿÿ{ÿ~ÿÿÿÿÿÿÿÿÿÿÿÿ}ÿ|ÿÿÿÿÿÿÿÿÿÿÿÿÿÿÿÿÿÿÿÿÿÿÿÿ¥ÿÿ~ÿ|ÿxÿÿªÿÿÿÿÿÿÿÿÿÿÿÿÿÿÿÿÿÿÿÿÿ¥ÿ¤ÿÿÿ¥ÿÿÿÿÿÿÿÿÿÿÿ§ÿÿÿxÿqÿÿÿÿ}ÿ}ÿÿÿÿÿÿÿÿ|ÿÿÿÿÿ{ÿxÿÿÿÿÿÿÿÿxÿrÿpÿvÿ}ÿÿÿÿÿ¦ÿÿ{ÿÿÿÿÿÿÿÿÿÿÿÿwÿÿÿÿ~ÿÿÿÿ¤ÿÿÿ~ÿÿÿÿÿÿ¦ÿ~ÿÿÿÿ¥ÿÿÿÿÿÿzÿÿÿpÿlÿxÿ{ÿ}ÿÿÿÿyÿÿ¨ÿÿsÿsÿtÿÿÿÿÿÿÿÿuÿrÿÿÿxÿÿvÿÿ~ÿ|ÿÿÿÿÿÿÿwÿ}ÿÿÿÿ}ÿ~ÿÿÿÿÿÿÿ}ÿ}ÿÿÿÿÿÿÿ~ÿnÿxÿÿÿÿÿÿ{ÿqÿÿ~ÿÿ{ÿÿ|ÿsÿÿwÿzÿÿÿÿ{ÿÿÿÿÿÿÿÿÿÿÿÿÿÿÿÿzÿÿÿÿÿÿÿ}ÿÿtÿrÿyÿ{ÿÿÿÿzÿnÿÿyÿyÿÿtÿÿ¦ÿÿÿ|ÿxÿÿÿÿ{ÿwÿÿÿÿÿ~ÿwÿÿyÿnÿÿÿÿÿÿÿ{ÿuÿuÿÿyÿnÿuÿxÿtÿvÿÿ|ÿÿÿ{ÿuÿÿqÿÿyÿsÿÿÿ}ÿsÿÿzÿ|ÿÿ{ÿxÿxÿvÿ{ÿ|ÿ}ÿ}ÿnÿjÿÿpÿwÿ{ÿ~ÿÿuÿvÿÿkÿqÿjÿcÿ_ÿlÿÿ|ÿpÿjÿlÿvÿnÿfÿbÿgÿcÿdÿnÿqÿhÿtÿhÿpÿiÿsÿyÿwÿvÿpÿmÿzÿvÿsÿwÿkÿoÿÿvÿoÿ|ÿwÿyÿ}ÿ}ÿrÿ}ÿÿÿrÿ~ÿÿÿvÿÿpÿjÿrÿpÿhÿzÿwÿxÿÿÿ~ÿsÿlÿiÿzÿwÿÿÿlÿ|ÿÿqÿÿxÿqÿsÿwÿÿzÿyÿwÿyÿvÿ}ÿ|ÿwÿÿvÿkÿwÿxÿqÿnÿwÿ{ÿzÿÿ{ÿsÿ}ÿoÿrÿsÿfÿÿ_ÿkÿmÿyÿlÿqÿÿÿÿ|ÿcÿfÿxÿ{ÿzÿyÿxÿvÿuÿrÿzÿzÿyÿ{ÿÿtÿÿÿtÿzÿvÿsÿaÿ~ÿrÿuÿsÿ|ÿyÿuÿ{ÿyÿoÿrÿyÿtÿqÿoÿrÿnÿrÿÿzÿsÿrÿnÿÿsÿlÿlÿ|ÿkÿoÿjÿjÿÿtÿxÿmÿnÿvÿrÿjÿhÿwÿeÿbÿÿ{ÿbÿdÿkÿqÿÿ}ÿqÿzÿÿ}ÿ}ÿ~ÿqÿoÿ}ÿhÿlÿÿzÿoÿlÿxÿÿÿuÿrÿlÿjÿnÿjÿoÿpÿpÿ{ÿ|ÿvÿqÿsÿpÿnÿmÿxÿzÿ{ÿoÿqÿlÿfÿkÿ`ÿrÿvÿtÿuÿnÿmÿwÿuÿ{ÿyÿkÿfÿkÿsÿvÿsÿvÿ~ÿÿ|ÿiÿfÿoÿuÿwÿwÿxÿÿwÿoÿrÿÿÿ{ÿ^ÿqÿiÿ|ÿpÿÿÿuÿpÿÿÿyÿpÿvÿ~ÿvÿvÿyÿsÿpÿiÿbÿgÿtÿvÿnÿ}ÿzÿwÿqÿoÿ~ÿlÿkÿpÿvÿkÿ}ÿpÿxÿ|ÿÿwÿ}ÿxÿÿqÿvÿ|ÿ{ÿyÿrÿqÿmÿrÿxÿuÿsÿuÿ}ÿvÿjÿyÿlÿvÿwÿÿ|ÿsÿmÿmÿzÿlÿyÿsÿzÿrÿeÿxÿwÿvÿvÿyÿ~ÿnÿuÿ~ÿxÿuÿnÿwÿsÿnÿsÿsÿrÿeÿbÿnÿlÿsÿwÿvÿmÿkÿmÿÿ}ÿÿyÿcÿÿuÿ}ÿvÿoÿmÿnÿgÿÿ~ÿfÿnÿtÿmÿrÿvÿzÿvÿvÿrÿsÿyÿwÿÿÿ~ÿxÿnÿmÿfÿ`ÿkÿpÿnÿÿ~ÿ{ÿ`ÿUÿrÿlÿyÿyÿjÿÿjÿXÿnÿÿiÿlÿnÿfÿaÿnÿÿÿuÿoÿuÿlÿoÿtÿ~ÿÿ}ÿzÿsÿuÿzÿuÿsÿuÿ}ÿtÿdÿÿzÿrÿlÿpÿtÿ^ÿoÿoÿiÿvÿsÿnÿmÿiÿ(ÿ\ÿbÿsÿzÿhÿÿqÿpÿzÿvÿÿyÿÿ{ÿrÿtÿnÿxÿÿ{ÿoÿzÿ{ÿyÿoÿfÿmÿfÿnÿyÿoÿgÿzÿiÿkÿzÿtÿmÿuÿZÿvÿkÿnÿÿzÿqÿjÿmÿuÿpÿkÿoÿpÿdÿ`ÿeÿjÿkÿnÿnÿkÿiÿoÿwÿnÿdÿ`ÿjÿxÿ}ÿuÿrÿÿsÿzÿyÿ|ÿÿoÿzÿrÿlÿcÿjÿnÿoÿjÿ}ÿzÿsÿoÿrÿtÿcÿlÿ|ÿ|ÿzÿoÿlÿnÿeÿmÿvÿmÿjÿlÿoÿiÿÿwÿsÿtÿpÿaÿzÿrÿyÿhÿmÿ|ÿnÿmÿÿgÿ1ÿ!ÿ_ÿmÿhÿrÿkÿiÿeÿeÿsÿmÿhÿkÿlÿpÿqÿjÿ_ÿgÿlÿ]ÿhÿkÿeÿmÿtÿ`ÿcÿuÿoÿdÿiÿoÿ~ÿdÿrÿyÿnÿgÿ{ÿiÿvÿmÿvÿÿmÿÿyÿvÿnÿkÿyÿtÿvÿ|ÿvÿsÿÿÿqÿjÿhÿfÿmÿqÿ|ÿqÿmÿsÿ{ÿ|ÿxÿsÿoÿuÿsÿÿzÿmÿrÿtÿyÿÿsÿuÿlÿoÿ}ÿyÿnÿoÿiÿpÿÿoÿyÿuÿrÿuÿoÿpÿlÿdÿtÿÿÿxÿyÿÿ|ÿyÿvÿeÿcÿcÿhÿoÿyÿmÿxÿÿlÿpÿnÿgÿmÿgÿyÿrÿhÿqÿjÿgÿ}ÿoÿrÿ~ÿxÿnÿpÿrÿpÿoÿeÿbÿnÿ|ÿsÿuÿjÿÿxÿzÿtÿmÿsÿuÿcÿÿgÿ{ÿfÿeÿwÿxÿsÿ|ÿiÿgÿzÿpÿhÿjÿ\ÿbÿmÿsÿuÿtÿtÿxÿvÿkÿkÿkÿuÿkÿmÿkÿpÿsÿwÿkÿxÿkÿkÿuÿiÿhÿ]ÿiÿuÿmÿhÿrÿ~ÿvÿxÿ{ÿrÿmÿ\ÿoÿkÿeÿvÿ~ÿuÿnÿtÿrÿyÿÿxÿhÿjÿpÿbÿcÿxÿyÿqÿcÿ{ÿoÿoÿeÿsÿsÿwÿyÿmÿuÿzÿsÿoÿvÿnÿiÿoÿwÿ~ÿxÿqÿpÿvÿyÿjÿqÿ|ÿzÿÿ~ÿyÿmÿmÿdÿqÿcÿfÿÿÿ{ÿwÿoÿÿtÿzÿ}ÿzÿ{ÿmÿmÿvÿrÿlÿuÿvÿrÿtÿnÿiÿlÿrÿÿÿuÿnÿqÿzÿoÿtÿÿtÿuÿiÿrÿqÿgÿqÿtÿlÿpÿsÿaÿlÿ}ÿxÿ|ÿ~ÿÿÿÿÿÿÿyÿvÿwÿyÿgÿjÿnÿxÿsÿ{ÿvÿsÿrÿpÿÿsÿÿÿ|ÿlÿnÿxÿÿ{ÿxÿyÿÿÿtÿtÿxÿrÿhÿsÿwÿ~ÿvÿvÿqÿkÿuÿrÿkÿgÿpÿwÿqÿoÿrÿpÿrÿxÿxÿÿuÿtÿÿxÿdÿfÿuÿ}ÿÿÿuÿjÿrÿtÿvÿoÿmÿÿuÿsÿaÿeÿiÿsÿxÿeÿqÿzÿ{ÿvÿÿvÿrÿzÿÿ|ÿvÿpÿjÿqÿwÿpÿtÿ{ÿqÿoÿeÿpÿrÿÿÿÿxÿqÿlÿeÿgÿxÿsÿnÿmÿ{ÿ}ÿyÿ}ÿrÿnÿ}ÿyÿoÿxÿrÿrÿÿoÿ}ÿiÿqÿwÿaÿzÿaÿsÿÿwÿ|ÿxÿzÿtÿsÿ}ÿtÿrÿ~ÿÿ{ÿpÿoÿhÿnÿÿzÿxÿ]ÿlÿiÿwÿwÿuÿoÿwÿrÿzÿvÿvÿ~ÿÿwÿrÿyÿwÿpÿlÿ{ÿvÿpÿpÿlÿaÿqÿÿxÿnÿuÿyÿaÿfÿfÿrÿvÿnÿlÿnÿqÿxÿtÿlÿmÿnÿqÿoÿgÿyÿ|ÿwÿtÿxÿÿlÿ\ÿlÿrÿtÿtÿwÿuÿqÿuÿlÿsÿtÿgÿoÿxÿ~ÿwÿdÿqÿkÿrÿoÿyÿ}ÿ}ÿnÿnÿuÿnÿzÿÿtÿoÿ}ÿwÿsÿwÿ{ÿÿzÿrÿpÿÿxÿÿsÿ{ÿ{ÿrÿ}ÿÿÿzÿÿÿlÿeÿrÿzÿÿÿtÿÿÿ}ÿÿ~ÿsÿoÿuÿÿuÿÿÿÿzÿmÿ{ÿÿÿuÿpÿtÿuÿÿÿ|ÿzÿÿÿpÿhÿxÿ~ÿtÿÿ{ÿ|ÿyÿtÿzÿyÿjÿvÿÿÿÿÿyÿrÿÿzÿÿxÿnÿxÿ{ÿÿtÿ~ÿvÿoÿuÿÿÿÿvÿvÿÿ|ÿÿuÿtÿÿÿtÿwÿ|ÿÿtÿtÿ~ÿ~ÿyÿ{ÿ|ÿnÿpÿÿÿÿ}ÿrÿ¨ÿsÿzÿjÿqÿÿÿuÿÿÿmÿsÿ|ÿwÿ|ÿÿÿÿÿÿÿ}ÿÿÿÿÿÿzÿÿ~ÿrÿ|ÿÿÿÿÿÿÿuÿÿÿvÿuÿÿÿÿÿÿÿÿÿ}ÿÿÿ}ÿÿÿ}ÿÿoÿ¤ÿzÿÿ{ÿzÿ~ÿÿÿÿÿ~ÿ}ÿÿ}ÿÿ|ÿoÿyÿÿÿÿÿÿuÿwÿÿÿÿzÿqÿxÿÿ}ÿxÿkÿzÿ|ÿ¦ÿ~ÿ§ÿ§ÿÿÿÿ}ÿtÿvÿÿªÿÿÿvÿyÿ|ÿ~ÿ{ÿ|ÿÿÿyÿÿÿtÿoÿÿÿzÿÿ§ÿ~ÿÿªÿÿqÿÿÿÿÿuÿlÿ|ÿÿvÿ~ÿ{ÿwÿpÿÿ{ÿyÿÿ|ÿvÿzÿÿ{ÿtÿzÿzÿvÿÿzÿÿrÿÿÿ¥ÿÿ}ÿ|ÿ{ÿwÿ~ÿÿÿrÿwÿ}ÿÿÿ|ÿ~ÿÿÿÿ¤ÿ§ÿÿwÿÿ|ÿxÿwÿnÿ¨ÿ{ÿÿ¨ÿ¥ÿ}ÿsÿyÿÿÿÿÿÿÿ~ÿ¤ÿÿxÿzÿwÿzÿÿÿ|ÿÿÿ¦ÿÿÿtÿÿÿ}ÿÿÿyÿxÿ~ÿÿÿÿjÿzÿ¥ÿÿ}ÿÿÿÿÿÿÿÿ~ÿÿwÿÿ{ÿÿÿÿÿ{ÿyÿ~ÿÿÿÿÿ|ÿÿpÿxÿ¥ÿ§ÿ§ÿªÿ¦ÿÿ|ÿÿÿ}ÿyÿyÿÿ«ÿ~ÿÿÿ{ÿÿÿÿÿ¨ÿwÿyÿÿÿÿÿ}ÿÿÿÿÿÿÿ~ÿ~ÿÿÿÿÿ~ÿ¨ÿÿ}ÿÿÿÿÿÿªÿ¥ÿkÿ~ÿ¨ÿ«ÿÿÿÿzÿÿÿ}ÿiÿ}ÿ¥ÿÿÿ¥ÿ§ÿÿÿÿÿÿÿ|ÿ}ÿ~ÿzÿÿ}ÿÿÿyÿÿ¥ÿ©ÿ¦ÿsÿ¥ÿªÿÿ|ÿÿÿÿyÿrÿÿwÿÿ«ÿ¥ÿÿ¥ÿ¤ÿ¥ÿ¦ÿ§ÿ­ÿ¤ÿÿwÿÿÿzÿÿ¨ÿ¦ÿÿ¤ÿÿÿ­ÿ¤ÿÿ{ÿÿÿªÿ¨ÿÿÿÿzÿ}ÿÿuÿÿ¦ÿ¨ÿ¨ÿ¤ÿÿ¥ÿ¤ÿ}ÿ|ÿÿ|ÿ|ÿ§ÿ°ÿ¯ÿ§ÿÿÿ§ÿªÿ{ÿÿ©ÿ®ÿ®ÿ¨ÿÿuÿlÿÿ³ÿ²ÿ©ÿÿ¤ÿ¬ÿ®ÿ©ÿÿqÿ¥ÿªÿ¤ÿ~ÿ¥ÿ®ÿ¬ÿ¥ÿÿÿ|ÿ~ÿ¥ÿ¤ÿÿ|ÿ¦ÿ§ÿ|ÿuÿ~ÿÿ|ÿ¦ÿ¤ÿ«ÿªÿ¦ÿyÿyÿÿqÿlÿkÿÿÿ¥ÿ¥ÿ¥ÿ¨ÿ¨ÿ}ÿ¦ÿ«ÿªÿÿªÿ|ÿ¨ÿ°ÿªÿªÿ®ÿ}ÿyÿ¨ÿ~ÿÿ«ÿªÿ¦ÿ¦ÿ¤ÿ¯ÿÿuÿ{ÿ¥ÿuÿzÿ¦ÿzÿqÿwÿSÿRÿeÿuÿzÿwÿsÿpÿoÿ­ÿtÿxÿ¨ÿ§ÿ«ÿ§ÿzÿ¤ÿ¤ÿfÿ§ÿ¥ÿ´ÿ²ÿ­ÿ°ÿ´ÿ«ÿzÿ´ÿ­ÿ§ÿ¬ÿsÿ¥ÿ±ÿ­ÿ©ÿ°ÿ¶ÿrÿlÿnÿ¦ÿ¬ÿ¥ÿtÿ§ÿnÿuÿhÿvÿªÿ¨ÿ¦ÿ¥ÿ¤ÿ¤ÿ¨ÿ±ÿ¨ÿ¨ÿ¥ÿlÿnÿ¦ÿjÿpÿ¬ÿ§ÿ¨ÿ¨ÿ¤ÿlÿjÿ§ÿeÿ¬ÿ°ÿgÿpÿ²ÿ¯ÿpÿªÿ§ÿaÿ«ÿmÿkÿ©ÿ§ÿiÿ´ÿªÿMÿmÿ¤ÿ§ÿ¦ÿ§ÿ¬ÿhÿ°ÿ¨ÿjÿ§ÿ«ÿ§ÿfÿ¦ÿ¯ÿhÿaÿeÿtÿ]ÿZÿ`ÿlÿtÿvÿxÿqÿrÿmÿwÿpÿrÿxÿfÿfÿtÿsÿÿvÿYÿ_ÿyÿ{ÿzÿ|ÿÿuÿoÿnÿsÿoÿ[ÿkÿÿ{ÿÿÿyÿoÿlÿqÿpÿpÿzÿwÿjÿ^ÿ^ÿeÿnÿxÿsÿUÿeÿdÿgÿqÿqÿkÿpÿtÿ¨ÿyÿÿrÿrÿxÿsÿlÿuÿnÿbÿmÿqÿqÿwÿ{ÿÿ§ÿ¦ÿoÿ}ÿÿÿuÿzÿÿÿÿÿwÿ}ÿmÿ}ÿÿyÿvÿtÿvÿÿpÿÿ|ÿ|ÿÿÿ~ÿwÿÿÿÿÿ'ÿ<ÿnÿÿ§ÿ¥ÿÿoÿ¦ÿ¦ÿÿÿÿÿÿÿÿÿÿÿ~ÿ{ÿÿÿÿÿÿ~ÿxÿuÿÿ}ÿ¤ÿÿ{ÿÿÿzÿÿÿÿÿÿÿÿÿÿÿÿwÿÿÿÿÿÿÿÿÿ¥ÿÿ§ÿ{ÿÿÿÿÿÿÿ}ÿ¤ÿÿwÿÿ¥ÿ¦ÿÿÿÿÿzÿÿ©ÿÿ§ÿÿÿÿÿ§ÿÿÿÿ~ÿ¨ÿ¤ÿ¦ÿÿÿ¥ÿ§ÿÿÿÿÿ«ÿ¨ÿÿÿxÿvÿuÿ{ÿÿÿ¤ÿÿÿÿ§ÿ¬ÿ¦ÿ¦ÿÿ}ÿÿªÿÿÿ¨ÿ¦ÿÿvÿ|ÿÿÿÿÿÿ¤ÿÿÿÿÿÿÿÿÿÿÿ¤ÿÿuÿÿÿÿÿÿÿÿÿ¦ÿÿÿÿÿÿÿÿ{ÿ}ÿÿÿÿÿ¦ÿ§ÿªÿÿzÿÿÿÿÿÿÿÿÿÿÿ¦ÿÿÿÿÿ}ÿxÿÿÿÿÿ~ÿÿ|ÿÿÿ|ÿ{ÿÿÿÿÿÿÿÿÿÿÿÿÿÿÿÿÿ§ÿÿÿÿ§ÿÿÿÿÿÿÿÿÿÿwÿÿzÿÿÿÿÿÿÿ¤ÿÿÿÿÿÿÿnÿÿÿÿÿÿÿÿuÿ~ÿÿ}ÿeÿ~ÿ¦ÿÿÿÿÿÿÿÿÿÿÿÿÿÿÿÿ|ÿÿxÿÿÿ¤ÿÿÿÿÿÿÿ¥ÿÿÿÿÿÿÿÿÿÿÿÿÿÿÿÿÿÿ}ÿÿÿÿÿÿ~ÿÿÿÿ}ÿvÿÿ¨ÿ¦ÿÿÿÿÿÿÿÿÿÿtÿsÿÿÿ¦ÿÿÿÿÿÿÿÿÿÿÿÿÿÿÿÿ¬ÿÿzÿÿÿÿÿÿÿÿÿÿÿÿ©ÿÿÿÿÿÿÿÿÿÿÿÿÿÿÿzÿÿ~ÿÿÿ§ÿÿÿÿÿÿÿÿÿÿÿÿÿ¨ÿÿÿÿ|ÿ§ÿ¦ÿÿÿ¥ÿ®ÿÿ}ÿÿÿÿ~ÿ{ÿÿÿÿÿ¦ÿÿÿÿÿÿÿÿÿÿÿÿÿÿÿÿÿÿÿÿÿ|ÿÿÿÿÿÿÿÿÿÿÿÿÿvÿÿÿyÿÿÿÿÿÿÿÿÿÿÿÿÿÿÿÿÿÿvÿÿ¤ÿªÿ~ÿ|ÿÿ©ÿªÿÿÿÿÿÿÿÿÿÿÿÿÿÿÿÿÿÿÿÿÿmÿcÿ}ÿÿÿÿÿÿÿÿÿÿnÿÿÿÿªÿ§ÿÿÿÿ{ÿ{ÿÿÿÿyÿÿÿÿÿyÿÿÿÿyÿ}ÿÿ{ÿÿÿÿÿÿ|ÿÿÿÿ}ÿuÿÿvÿÿ¥ÿÿÿxÿÿÿ~ÿxÿÿÿ~ÿÿzÿÿÿÿÿÿÿ~ÿÿÿÿÿ}ÿÿÿÿÿÿÿÿÿÿwÿÿÿvÿxÿ©ÿÿ{ÿpÿwÿÿÿÿÿÿÿ~ÿÿÿ~ÿxÿmÿuÿzÿpÿÿÿuÿrÿÿÿÿÿÿÿÿÿ|ÿzÿzÿÿÿ~ÿwÿvÿ{ÿÿÿÿÿÿvÿÿÿÿÿrÿuÿÿÿ{ÿ{ÿuÿlÿlÿÿÿ|ÿyÿÿÿ|ÿÿÿÿÿ{ÿmÿtÿ|ÿzÿ}ÿwÿÿtÿzÿvÿwÿxÿ~ÿ~ÿtÿrÿzÿ{ÿxÿpÿxÿoÿ|ÿÿqÿqÿtÿsÿÿÿ|ÿ|ÿ{ÿ|ÿvÿpÿwÿuÿkÿeÿhÿiÿiÿkÿgÿrÿjÿjÿaÿgÿxÿtÿpÿhÿkÿoÿlÿiÿ}ÿxÿqÿpÿyÿÿyÿuÿrÿqÿÿÿ{ÿÿÿ|ÿyÿÿÿuÿ{ÿ|ÿÿÿÿÿrÿqÿqÿ{ÿyÿ{ÿrÿqÿrÿvÿÿ}ÿjÿdÿkÿsÿsÿiÿxÿ}ÿoÿ|ÿeÿgÿ|ÿpÿxÿrÿpÿÿvÿvÿ|ÿÿuÿzÿxÿpÿ|ÿsÿ`ÿiÿrÿxÿtÿpÿ}ÿÿrÿÿyÿqÿyÿmÿsÿpÿwÿuÿlÿmÿZÿkÿqÿÿÿÿtÿ~ÿ|ÿfÿ`ÿsÿ~ÿtÿpÿlÿÿÿtÿyÿtÿ{ÿ|ÿÿyÿ|ÿtÿÿÿrÿxÿoÿmÿxÿuÿsÿqÿzÿzÿxÿyÿtÿoÿmÿqÿyÿÿxÿÿ~ÿxÿ~ÿpÿ|ÿ}ÿzÿuÿ|ÿWÿlÿyÿzÿoÿdÿsÿ{ÿoÿ|ÿtÿnÿoÿbÿWÿgÿqÿoÿwÿ{ÿyÿjÿyÿxÿqÿxÿ{ÿ}ÿeÿwÿuÿ]ÿÿfÿiÿsÿmÿsÿiÿpÿ~ÿyÿuÿ~ÿpÿtÿ{ÿoÿqÿtÿmÿoÿnÿkÿmÿqÿoÿmÿwÿrÿ{ÿ~ÿqÿcÿfÿnÿoÿcÿ}ÿrÿrÿvÿvÿxÿvÿ|ÿsÿrÿsÿpÿoÿkÿoÿrÿÿÿvÿyÿlÿkÿpÿeÿdÿoÿÿÿrÿWÿdÿÿÿbÿpÿÿSÿgÿxÿÿ¤ÿ|ÿnÿÿwÿnÿÿÿ|ÿwÿyÿyÿuÿ}ÿÿÿuÿjÿhÿeÿvÿvÿhÿcÿiÿtÿpÿzÿlÿvÿqÿsÿxÿuÿpÿsÿpÿ{ÿsÿÿ}ÿxÿpÿoÿ~ÿ}ÿqÿjÿkÿuÿvÿqÿuÿÿÿvÿyÿhÿqÿyÿ|ÿÿlÿuÿpÿvÿaÿÿsÿÿqÿqÿkÿÿ~ÿsÿkÿpÿlÿ|ÿzÿvÿ}ÿnÿwÿ}ÿwÿxÿxÿoÿcÿiÿvÿoÿgÿgÿoÿiÿlÿuÿwÿjÿqÿnÿmÿrÿjÿÿrÿ}ÿkÿ|ÿkÿnÿrÿwÿsÿkÿ]ÿ[ÿnÿ~ÿzÿlÿkÿrÿsÿzÿ|ÿhÿaÿfÿjÿrÿÿÿwÿÿwÿzÿlÿTÿaÿkÿjÿmÿbÿjÿsÿÿÿ\ÿvÿsÿ@ÿVÿhÿ]ÿhÿrÿtÿtÿxÿÿ{ÿtÿhÿkÿÿ{ÿtÿ}ÿzÿtÿrÿsÿrÿkÿoÿgÿ_ÿrÿtÿxÿoÿqÿzÿdÿsÿ{ÿvÿfÿuÿ|ÿrÿoÿZÿmÿ~ÿyÿÿtÿÿ{ÿsÿoÿoÿyÿÿ~ÿzÿxÿuÿnÿnÿ~ÿÿzÿqÿoÿ{ÿwÿpÿdÿiÿrÿrÿiÿgÿÿÿnÿ|ÿzÿdÿuÿbÿwÿoÿyÿ}ÿ}ÿsÿkÿjÿtÿuÿoÿoÿoÿlÿ`ÿfÿjÿiÿlÿlÿoÿqÿrÿtÿnÿ_ÿ`ÿiÿvÿÿwÿwÿuÿpÿzÿoÿsÿ}ÿ|ÿ{ÿqÿvÿ`ÿbÿpÿpÿnÿzÿzÿtÿpÿfÿjÿhÿxÿÿwÿtÿoÿqÿxÿtÿrÿzÿuÿpÿ~ÿqÿiÿrÿuÿÿmÿrÿ_ÿqÿyÿ}ÿsÿ}ÿ`ÿmÿpÿ~ÿrÿaÿQÿgÿgÿqÿwÿfÿjÿZÿdÿlÿlÿrÿtÿqÿqÿrÿtÿtÿsÿnÿnÿnÿeÿpÿsÿrÿpÿtÿnÿlÿaÿhÿsÿwÿmÿuÿoÿsÿjÿsÿeÿjÿsÿÿxÿrÿhÿjÿmÿuÿrÿsÿyÿuÿjÿmÿpÿ{ÿÿÿ|ÿnÿeÿdÿkÿyÿqÿvÿkÿtÿxÿ|ÿxÿvÿgÿfÿnÿpÿyÿÿbÿqÿ~ÿÿjÿpÿ}ÿuÿsÿÿnÿhÿmÿnÿ}ÿÿ~ÿÿ~ÿpÿjÿpÿpÿwÿtÿfÿhÿvÿoÿ_ÿsÿsÿwÿÿ]ÿ¦ÿbÿrÿÿxÿzÿlÿoÿuÿnÿmÿxÿqÿtÿzÿtÿkÿxÿuÿwÿsÿqÿtÿoÿwÿÿsÿmÿtÿoÿ{ÿsÿqÿuÿmÿxÿmÿoÿtÿ|ÿiÿÿjÿÿnÿiÿjÿyÿgÿtÿÿÿgÿaÿtÿrÿjÿiÿhÿoÿsÿtÿuÿpÿsÿ~ÿzÿpÿtÿsÿpÿrÿoÿsÿpÿpÿuÿvÿrÿiÿuÿÿrÿxÿsÿxÿ{ÿxÿaÿcÿxÿÿuÿ{ÿÿzÿxÿxÿxÿxÿuÿmÿtÿÿÿwÿtÿsÿsÿyÿcÿtÿyÿÿsÿsÿ~ÿoÿ^ÿtÿzÿtÿZÿ|ÿmÿsÿtÿmÿjÿvÿkÿhÿ~ÿÿxÿ{ÿ|ÿvÿpÿuÿÿxÿqÿqÿiÿrÿhÿ|ÿÿqÿmÿiÿtÿ\ÿnÿÿyÿnÿoÿlÿ{ÿrÿxÿ|ÿqÿÿwÿlÿtÿoÿkÿ{ÿ{ÿvÿÿyÿjÿjÿjÿuÿÿwÿwÿÿ}ÿÿzÿvÿ`ÿ_ÿiÿtÿuÿÿrÿ}ÿuÿlÿoÿzÿoÿoÿiÿ|ÿÿ}ÿ|ÿsÿmÿmÿvÿ{ÿpÿuÿÿ}ÿxÿpÿuÿoÿlÿmÿ¤ÿ[ÿmÿmÿ_ÿsÿqÿÿyÿ|ÿsÿpÿwÿrÿwÿÿxÿlÿsÿuÿhÿkÿuÿuÿvÿvÿuÿoÿlÿÿrÿ~ÿ_ÿuÿÿ{ÿcÿwÿtÿ{ÿÿtÿrÿiÿvÿ|ÿrÿuÿtÿwÿÿqÿpÿ{ÿuÿÿtÿqÿuÿpÿzÿlÿÿ|ÿaÿwÿÿrÿfÿ}ÿoÿpÿrÿwÿxÿuÿwÿvÿuÿuÿoÿoÿuÿ|ÿwÿuÿÿfÿ1ÿ ÿrÿqÿ~ÿÿ|ÿvÿrÿ{ÿfÿkÿmÿjÿvÿwÿsÿvÿ|ÿ|ÿÿÿtÿmÿnÿvÿpÿfÿzÿvÿvÿyÿtÿ¥ÿ}ÿrÿ~ÿ|ÿÿ}ÿ|ÿÿzÿÿxÿ|ÿzÿsÿtÿ|ÿyÿoÿuÿxÿ~ÿÿ}ÿuÿgÿjÿbÿqÿiÿxÿÿÿqÿlÿgÿyÿÿ|ÿlÿgÿlÿuÿÿzÿhÿxÿhÿhÿ|ÿrÿxÿlÿ~ÿzÿÿ\ÿjÿgÿdÿjÿ_ÿ[ÿqÿwÿmÿpÿrÿlÿiÿlÿmÿpÿlÿnÿhÿqÿsÿtÿ}ÿÿrÿ~ÿsÿvÿ}ÿxÿuÿ~ÿ|ÿ}ÿÿvÿnÿ}ÿÿrÿvÿsÿzÿÿzÿmÿSÿrÿÿbÿtÿqÿwÿÿÿzÿ}ÿzÿyÿwÿtÿ~ÿÿÿ~ÿ~ÿÿzÿÿÿsÿuÿ~ÿ{ÿÿ~ÿpÿpÿtÿtÿnÿgÿtÿÿÿ}ÿÿÿ|ÿoÿuÿyÿuÿÿÿÿÿoÿwÿÿÿÿÿ{ÿwÿ{ÿyÿzÿÿzÿsÿxÿÿÿ}ÿeÿ{ÿuÿyÿyÿÿqÿ}ÿyÿtÿxÿoÿvÿÿÿxÿzÿÿÿwÿ}ÿyÿlÿ^ÿ}ÿÿÿeÿpÿzÿÿ{ÿxÿÿÿÿÿÿÿ{ÿqÿzÿÿÿvÿ¤ÿÿÿzÿÿÿÿÿÿzÿÿÿÿÿ|ÿrÿkÿÿhÿsÿoÿuÿ|ÿzÿ}ÿÿÿÿÿÿÿ{ÿqÿuÿ}ÿ{ÿxÿxÿÿÿÿÿzÿtÿÿÿtÿzÿzÿyÿÿÿqÿÿxÿwÿÿ¤ÿtÿÿ}ÿÿÿÿÿÿÿÿÿ}ÿÿÿÿÿwÿÿÿ}ÿÿÿÿvÿsÿ|ÿÿÿ|ÿ{ÿÿÿuÿÿÿ~ÿ~ÿvÿÿzÿ~ÿÿrÿoÿ~ÿÿÿyÿtÿzÿ|ÿÿqÿrÿrÿÿwÿÿ¤ÿÿÿuÿÿÿpÿkÿtÿÿÿÿÿÿ~ÿÿÿÿzÿÿÿÿÿsÿxÿÿÿuÿÿÿvÿuÿÿÿqÿyÿÿÿÿÿÿzÿÿÿÿyÿtÿÿwÿtÿ~ÿÿwÿtÿ|ÿÿzÿÿÿuÿÿÿ|ÿ°ÿ{ÿpÿpÿ}ÿÿÿÿÿ}ÿÿÿxÿcÿ|ÿ¥ÿÿÿÿ{ÿÿÿ{ÿÿÿÿwÿuÿ~ÿ|ÿyÿrÿ¦ÿjÿ¥ÿ¥ÿxÿzÿÿÿ§ÿÿÿ¤ÿÿÿÿ¦ÿÿÿÿ|ÿÿÿÿÿxÿ|ÿÿÿ¦ÿ§ÿÿÿÿ¦ÿÿÿÿ|ÿ}ÿÿÿiÿÿ§ÿ°ÿ¥ÿÿÿ}ÿ~ÿÿÿÿÿÿyÿ§ÿÿÿyÿtÿ­ÿ¬ÿ¥ÿ¨ÿÿÿÿ|ÿ~ÿ¤ÿÿsÿÿÿ¥ÿ¦ÿÿ|ÿ}ÿÿuÿpÿÿ~ÿÿ¤ÿÿ¦ÿ¬ÿ¥ÿÿÿÿ¦ÿÿUÿUÿyÿÿyÿ¤ÿÿÿÿ¤ÿÿ{ÿ{ÿÿÿÿÿÿÿÿyÿwÿÿ§ÿªÿ¬ÿÿÿ¦ÿ§ÿÿÿ¦ÿÿ¤ÿÿÿÿÿÿÿÿ«ÿ¦ÿÿ{ÿÿÿÿÿÿÿÿÿÿ±ÿÿ}ÿÿÿÿÿ}ÿ}ÿ§ÿ®ÿÿzÿÿ¦ÿ|ÿÿ¤ÿÿÿÿ¦ÿ²ÿyÿÿÿ¯ÿÿ­ÿ®ÿ¤ÿ|ÿ~ÿ«ÿ§ÿpÿzÿÿÿÿ¦ÿ«ÿ¦ÿÿ¤ÿÿÿ§ÿµÿ®ÿÿÿÿ¤ÿÿ|ÿuÿ}ÿÿÿ¦ÿzÿÿÿ~ÿÿ¥ÿ§ÿ¨ÿ¨ÿ©ÿrÿ²ÿ­ÿ¥ÿuÿpÿpÿuÿÿ§ÿ«ÿwÿmÿ{ÿ¤ÿ¤ÿ~ÿvÿpÿoÿ{ÿÿ«ÿÿ«ÿ¯ÿÿyÿuÿÿ¨ÿ}ÿÿÿrÿÿÿ}ÿ¤ÿÿyÿuÿyÿÿzÿ±ÿ¤ÿzÿoÿ{ÿ|ÿxÿ¥ÿ©ÿ¤ÿ©ÿ¬ÿ«ÿÿ|ÿtÿnÿuÿwÿjÿyÿyÿ~ÿzÿpÿ{ÿ¦ÿ¦ÿ§ÿ©ÿ§ÿ¯ÿÿ¬ÿ¨ÿ¯ÿ«ÿ©ÿ­ÿªÿ¦ÿvÿÿ|ÿ¦ÿ¥ÿ¥ÿ¨ÿ§ÿ§ÿ¶ÿ±ÿtÿ©ÿ«ÿ­ÿ¨ÿ¦ÿ¤ÿtÿlÿÿËþGÿ|ÿ©ÿ}ÿpÿlÿpÿoÿxÿuÿ©ÿ¥ÿkÿrÿzÿ|ÿªÿoÿzÿ§ÿ°ÿ¯ÿ{ÿ©ÿ¸ÿ´ÿ§ÿ«ÿxÿqÿ§ÿxÿ¥ÿ¨ÿ¦ÿ¦ÿ¬ÿ«ÿ¨ÿ¬ÿnÿnÿxÿªÿ©ÿ^ÿÿLÿeÿuÿ¥ÿsÿhÿbÿdÿhÿ¥ÿ¦ÿ«ÿ¥ÿ¤ÿªÿ­ÿ¦ÿqÿªÿ¨ÿ¯ÿ­ÿ¦ÿhÿ[ÿ\ÿeÿ­ÿ¦ÿ²ÿ©ÿ¤ÿ­ÿ±ÿ¨ÿnÿlÿ`ÿjÿoÿ¥ÿ®ÿ©ÿhÿ­ÿ°ÿWÿ³ÿ°ÿ¦ÿlÿ¦ÿ§ÿ©ÿ\ÿfÿfÿ«ÿ¦ÿjÿ¤ÿªÿ¶ÿ§ÿhÿjÿqÿmÿdÿbÿfÿlÿvÿvÿÿwÿ`ÿpÿÿ~ÿqÿqÿwÿtÿ{ÿÿ|ÿ_ÿaÿÿÿÿqÿzÿnÿeÿvÿÿ|ÿÿÿlÿ~ÿÿÿ~ÿjÿdÿyÿeÿxÿrÿtÿgÿdÿsÿÿ|ÿnÿvÿ©ÿ¤ÿÿsÿvÿ}ÿtÿuÿÿ¥ÿÿ|ÿxÿvÿvÿwÿÿÿÿÿÿÿÿÿÿ~ÿzÿÿ|ÿ|ÿsÿ}ÿ}ÿÿÿÿÿoÿfÿ¥ÿpÿiÿ}ÿÿyÿvÿ{ÿÿ{ÿÿÿÿ|ÿÿÿ~ÿÿÿÿÿ~ÿ|ÿyÿÿ®ÿ¶ÿ¤ÿÿÿÿÿÿÿÿÿÿ¥ÿÿ§ÿÿuÿ}ÿÿÿÿzÿpÿÿÿpÿuÿÿÿÿÿ|ÿ|ÿÿÿÿÿ¤ÿÿÿ­ÿÿ}ÿÿÿxÿ¦ÿ|ÿÿÿÿ}ÿÿ¤ÿÿÿvÿÿÿÿÿÿÿÿÿ|ÿÿÿÿÿÿ¤ÿÿÿÿsÿÿyÿÿÿÿÿÿ¦ÿ¥ÿÿÿÿÿÿÿÿÿxÿÿ¤ÿÿÿ{ÿÿ«ÿÿÿÿÿuÿnÿzÿÿÿÿÿ¥ÿÿÿ§ÿ¨ÿÿÿÿÿ®ÿÿÿÿ¦ÿÿÿ{ÿÿ¦ÿÿÿÿÿÿÿÿÿÿÿÿÿÿÿªÿ­ÿ¨ÿÿÿxÿ|ÿÿÿÿÿÿÿÿ}ÿÿÿ¥ÿÿÿÿÿ~ÿ|ÿÿ¦ÿ§ÿÿÿÿÿ¦ÿ¥ÿÿÿÿÿÿuÿÿÿÿÿÿÿ~ÿxÿÿÿ{ÿÿÿÿÿÿÿÿÿ¥ÿÿ¥ÿÿÿÿxÿÿÿÿÿÿÿÿÿÿÿÿÿÿÿÿÿyÿqÿÿÿyÿxÿÿ¥ÿÿÿÿÿÿÿÿ¤ÿ¤ÿÿÿÿÿÿÿtÿÿzÿ~ÿÿÿÿ~ÿ}ÿyÿsÿÿÿÿzÿ¦ÿÿ|ÿÿÿÿÿÿÿÿÿÿÿ~ÿ{ÿxÿ{ÿÿyÿÿÿÿÿÿÿÿ¬ÿ¨ÿÿÿÿÿÿÿÿÿÿÿÿÿÿÿÿÿ¤ÿÿÿ¥ÿÿÿ¨ÿ¦ÿÿÿ§ÿÿÿÿÿÿÿÿÿÿÿÿÿÿvÿtÿÿÿ¥ÿ©ÿuÿÿÿÿÿÿÿÿÿÿÿÿÿ§ÿÿÿ¨ÿoÿ{ÿÿ¥ÿÿÿÿÿÿÿÿÿÿÿÿÿÿÿÿÿÿÿÿÿÿÿÿ}ÿÿÿÿ¬ÿÿ~ÿÿÿÿÿÿÿÿÿÿÿ§ÿ§ÿÿ}ÿÿÿÿÿ¤ÿÿÿÿÿ~ÿÿÿ¦ÿÿÿÿÿÿÿ¤ÿÿÿÿÿÿÿÿÿÿÿÿÿwÿ}ÿrÿÿÿ~ÿpÿyÿÿÿqÿ}ÿÿÿÿÿÿÿÿÿÿjÿÿÿÿÿÿÿÿÿÿÿÿ~ÿÿÿÿzÿÿÿÿÿÿÿÿyÿ{ÿÿ¦ÿÿÿ}ÿÿsÿ{ÿÿÿÿÿÿÿÿÿÿÿÿzÿÿÿÿ{ÿxÿ{ÿÿÿÿÿÿ¥ÿÿÿÿÿÿÿÿÿÿÿzÿxÿ|ÿwÿgÿqÿtÿÿyÿÿÿÿzÿÿÿÿÿsÿyÿÿÿÿÿ}ÿÿÿÿÿÿÿÿÿÿÿwÿzÿÿÿyÿÿÿÿÿÿÿÿÿÿ}ÿyÿÿÿÿ¤ÿ~ÿÿÿÿÿÿÿÿÿÿÿÿ{ÿvÿ}ÿtÿ~ÿ}ÿyÿÿ}ÿÿÿqÿÿpÿsÿuÿmÿmÿxÿyÿÿ~ÿuÿ~ÿÿÿÿnÿyÿ~ÿuÿ|ÿvÿ~ÿ|ÿÿÿÿ{ÿÿxÿwÿ}ÿyÿ{ÿÿ~ÿ{ÿtÿtÿÿÿ|ÿ¨ÿwÿÿÿÿÿwÿÿÿÿyÿsÿ{ÿxÿyÿÿÿ~ÿ{ÿÿÿuÿ{ÿÿÿÿ{ÿtÿÿÿvÿ{ÿnÿrÿvÿvÿyÿyÿuÿuÿ|ÿÿÿ~ÿvÿpÿvÿvÿwÿzÿ{ÿÿwÿÿjÿÿÿsÿvÿoÿwÿÿnÿeÿjÿiÿoÿsÿlÿnÿpÿpÿzÿuÿtÿnÿjÿzÿtÿwÿfÿuÿtÿnÿbÿuÿ}ÿ{ÿuÿqÿ~ÿ}ÿrÿpÿvÿÿÿ}ÿÿÿyÿvÿ}ÿoÿÿuÿÿtÿÿpÿkÿ|ÿ}ÿjÿjÿ_ÿiÿ~ÿ~ÿoÿuÿ{ÿxÿyÿwÿyÿrÿxÿrÿÿvÿ~ÿrÿYÿjÿÿuÿyÿwÿpÿÿÿwÿwÿxÿuÿyÿqÿjÿvÿÿrÿjÿvÿwÿ}ÿÿlÿwÿyÿ}ÿpÿtÿÿwÿsÿÿzÿhÿhÿxÿzÿwÿuÿzÿrÿzÿÿÿ}ÿyÿÿÿtÿ|ÿÿmÿ{ÿÿxÿzÿÿÿrÿyÿÿ~ÿtÿÿxÿÿÿtÿqÿyÿtÿÿyÿuÿ{ÿ{ÿwÿnÿnÿwÿ~ÿÿ{ÿxÿÿÿyÿvÿÿzÿlÿoÿuÿrÿhÿnÿVÿbÿyÿfÿjÿpÿvÿtÿqÿÿÿqÿtÿsÿoÿ{ÿoÿhÿhÿnÿvÿ~ÿÿ{ÿwÿ}ÿuÿkÿÿqÿÿrÿnÿvÿnÿzÿsÿmÿvÿmÿsÿÿzÿ|ÿsÿwÿÿwÿfÿcÿpÿqÿiÿmÿnÿiÿzÿjÿxÿ|ÿ}ÿbÿ`ÿ|ÿwÿtÿÿqÿnÿ|ÿxÿtÿtÿtÿcÿrÿtÿiÿkÿnÿpÿjÿeÿwÿÿxÿuÿqÿxÿÿÿÿxÿÿwÿwÿxÿÿoÿ}ÿpÿÿÿyÿqÿzÿÿiÿiÿmÿ{ÿ|ÿtÿvÿÿwÿzÿvÿsÿyÿzÿvÿpÿsÿuÿ|ÿqÿuÿbÿtÿiÿpÿxÿvÿpÿxÿÿoÿ}ÿuÿsÿmÿwÿsÿ|ÿvÿ}ÿyÿnÿrÿÿ|ÿpÿjÿiÿoÿoÿjÿrÿ}ÿÿ|ÿ{ÿtÿrÿzÿxÿrÿbÿwÿqÿvÿfÿÿjÿÿ]ÿrÿaÿyÿÿhÿhÿkÿdÿpÿnÿwÿ}ÿ}ÿ}ÿ~ÿxÿuÿoÿeÿgÿuÿ}ÿxÿpÿqÿyÿhÿeÿwÿ}ÿ|ÿÿhÿpÿjÿnÿ~ÿpÿ_ÿfÿvÿÿrÿÿsÿdÿmÿ~ÿ|ÿzÿtÿrÿ|ÿ}ÿnÿqÿwÿhÿZÿqÿÿmÿnÿ{ÿcÿcÿzÿqÿiÿsÿuÿyÿ}ÿ}ÿ{ÿgÿuÿxÿÿÿ~ÿrÿrÿkÿ]ÿfÿtÿsÿlÿqÿuÿtÿyÿxÿzÿtÿmÿrÿtÿxÿyÿrÿuÿtÿoÿwÿYÿ+ÿUÿrÿyÿuÿqÿkÿhÿnÿkÿsÿÿlÿlÿiÿ{ÿxÿxÿtÿhÿÿsÿÿ|ÿyÿÿxÿyÿmÿpÿxÿpÿnÿlÿnÿxÿ{ÿ{ÿ{ÿuÿoÿsÿlÿrÿsÿjÿtÿpÿsÿtÿjÿÿÿqÿqÿÿeÿ|ÿpÿpÿtÿsÿyÿoÿoÿyÿvÿyÿqÿkÿpÿsÿnÿgÿmÿwÿvÿpÿoÿtÿyÿpÿhÿqÿiÿhÿmÿpÿ|ÿoÿ{ÿyÿkÿsÿqÿqÿtÿvÿqÿÿuÿsÿjÿqÿvÿ{ÿwÿoÿpÿrÿfÿbÿrÿzÿzÿoÿjÿoÿwÿzÿtÿnÿrÿwÿqÿvÿlÿeÿeÿiÿ{ÿ_ÿoÿhÿqÿyÿ~ÿqÿvÿ`ÿmÿkÿsÿmÿyÿhÿsÿcÿxÿ}ÿmÿoÿfÿmÿmÿlÿmÿlÿmÿrÿqÿrÿxÿrÿhÿjÿrÿqÿyÿ{ÿnÿrÿyÿfÿvÿtÿuÿnÿqÿyÿzÿzÿnÿlÿyÿmÿ}ÿwÿ~ÿÿyÿqÿiÿuÿjÿpÿyÿrÿpÿjÿeÿhÿiÿjÿyÿ|ÿmÿkÿcÿbÿrÿpÿpÿjÿeÿvÿoÿmÿÿwÿmÿnÿaÿ\ÿzÿzÿyÿsÿ}ÿgÿÿoÿmÿaÿyÿ{ÿnÿsÿqÿiÿwÿuÿoÿtÿ~ÿÿzÿuÿ{ÿsÿoÿdÿmÿÿxÿgÿyÿÿgÿxÿyÿ~ÿ`ÿÿoÿmÿqÿxÿmÿyÿ|ÿtÿ~ÿ}ÿqÿqÿtÿ}ÿrÿrÿ~ÿmÿqÿlÿlÿ}ÿ~ÿ{ÿwÿyÿxÿtÿÿrÿvÿvÿsÿmÿhÿpÿnÿtÿtÿtÿtÿuÿzÿÿmÿpÿÿ{ÿiÿhÿoÿeÿtÿÿ{ÿuÿpÿrÿsÿoÿsÿxÿuÿrÿrÿmÿlÿxÿvÿ|ÿvÿlÿuÿyÿpÿgÿtÿ~ÿsÿsÿoÿyÿmÿyÿlÿiÿfÿÿÿyÿ}ÿ~ÿuÿnÿvÿxÿ~ÿuÿsÿÿyÿrÿwÿoÿoÿrÿsÿlÿgÿyÿÿrÿ~ÿdÿjÿÿmÿ^ÿxÿpÿÿmÿoÿzÿzÿ[ÿkÿ|ÿuÿnÿyÿzÿ{ÿÿtÿmÿsÿkÿhÿhÿjÿeÿeÿuÿpÿsÿtÿvÿvÿiÿyÿ~ÿhÿ{ÿkÿvÿpÿeÿlÿrÿpÿvÿyÿpÿlÿuÿuÿÿÿyÿ{ÿsÿkÿnÿjÿoÿ{ÿyÿvÿÿwÿzÿwÿkÿpÿfÿpÿ}ÿzÿnÿÿrÿnÿ{ÿÿkÿmÿÿÿpÿgÿsÿwÿrÿyÿsÿlÿuÿeÿrÿÿ|ÿvÿrÿxÿ|ÿdÿYÿpÿoÿqÿYÿjÿwÿzÿzÿzÿÿwÿsÿrÿrÿqÿvÿsÿqÿyÿxÿqÿrÿqÿpÿlÿoÿvÿlÿsÿÿeÿzÿoÿ{ÿÿxÿcÿzÿpÿyÿ}ÿ|ÿyÿzÿÿnÿkÿwÿpÿkÿlÿiÿrÿwÿlÿ{ÿuÿ{ÿzÿÿoÿnÿlÿpÿnÿuÿuÿpÿÿzÿgÿwÿvÿoÿjÿrÿlÿ_ÿoÿÿzÿvÿÿ|ÿyÿtÿÿ_ÿÿ!ÿpÿzÿ}ÿwÿlÿpÿuÿxÿxÿjÿvÿvÿvÿoÿbÿeÿwÿÿÿÿÿ~ÿ~ÿxÿqÿÿ}ÿ~ÿ|ÿÿsÿxÿnÿzÿ|ÿÿÿvÿÿ}ÿÿxÿyÿwÿwÿwÿsÿxÿxÿtÿ}ÿÿÿÿ}ÿyÿvÿyÿiÿrÿoÿ~ÿxÿÿvÿqÿqÿ|ÿÿ}ÿwÿuÿkÿiÿwÿuÿmÿvÿqÿdÿtÿfÿzÿoÿÿfÿpÿwÿoÿgÿdÿsÿpÿjÿxÿ~ÿqÿkÿlÿrÿxÿxÿrÿkÿqÿlÿ\ÿnÿ{ÿvÿvÿÿ~ÿwÿwÿxÿtÿyÿ}ÿÿÿxÿxÿnÿqÿ}ÿpÿqÿÿÿÿrÿlÿÿhÿÿeÿlÿxÿrÿwÿÿÿyÿsÿ~ÿ}ÿxÿrÿwÿÿÿzÿ~ÿ~ÿsÿzÿÿiÿÿÿÿzÿ~ÿÿyÿ~ÿÿyÿoÿtÿwÿyÿ}ÿÿÿÿÿkÿoÿÿÿiÿÿÿmÿhÿÿÿuÿÿyÿuÿÿ}ÿ{ÿ{ÿtÿpÿ~ÿÿÿÿyÿÿwÿuÿkÿÿnÿ{ÿÿpÿnÿnÿpÿuÿyÿ}ÿrÿsÿ|ÿÿxÿdÿ%ÿNÿlÿÿÿxÿsÿÿÿÿxÿÿÿÿÿÿÿxÿzÿÿrÿÿnÿÿÿÿÿÿÿÿÿÿtÿwÿ|ÿwÿÿÿvÿtÿ§ÿrÿ¯ÿÿ}ÿtÿ}ÿÿÿÿ}ÿ{ÿ}ÿ}ÿuÿlÿsÿÿ}ÿ|ÿÿ|ÿvÿÿÿpÿvÿÿÿ|ÿÿqÿlÿzÿyÿoÿvÿlÿ|ÿÿÿwÿÿ|ÿzÿÿ}ÿÿÿÿÿÿÿÿÿ}ÿ}ÿzÿÿÿkÿwÿwÿvÿjÿ}ÿÿ}ÿÿÿ~ÿÿÿyÿÿÿÿÿ{ÿÿuÿvÿÿ~ÿ{ÿ}ÿ}ÿxÿxÿÿÿÿÿrÿÿtÿ¥ÿrÿÿ}ÿzÿoÿzÿÿÿÿ|ÿÿÿÿÿÿÿÿvÿÿÿyÿÿ{ÿÿ}ÿyÿ~ÿÿÿÿ{ÿ~ÿÿ}ÿÿÿÿ}ÿÿÿÿÿ¤ÿ©ÿ¦ÿÿÿqÿÿÿxÿÿtÿÿÿ~ÿÿÿÿÿÿÿÿwÿÿÿÿÿrÿrÿÿÿÿÿÿ}ÿÿÿrÿ~ÿ}ÿÿÿ~ÿÿÿ~ÿoÿvÿÿÿyÿÿÿÿÿzÿ~ÿwÿÿÿÿ}ÿÿÿÿÿzÿÿ{ÿÿ§ÿÿtÿÿÿÿÿÿÿÿÿ{ÿ|ÿÿ§ÿÿÿÿÿÿyÿtÿÿÿÿxÿwÿÿÿÿ¤ÿ§ÿÿÿÿÿÿÿÿÿÿÿÿÿÿÿ|ÿÿ¤ÿ¦ÿ­ÿªÿÿÿÿ~ÿÿÿ|ÿÿ¤ÿÿÿÿÿÿÿyÿ~ÿÿÿÿÿÿÿÿÿÿ}ÿÿ§ÿyÿeÿtÿÿuÿ~ÿÿ§ÿ|ÿÿÿÿÿÿÿÿ¤ÿÿÿÿ«ÿÿÿÿ~ÿÿÿÿ¤ÿ§ÿÿÿÿ~ÿxÿÿ~ÿ~ÿÿÿÿÿ¥ÿ¦ÿÿÿÿ©ÿÿ}ÿÿªÿ¬ÿ§ÿÿÿ¥ÿÿÿ~ÿÿÿ¤ÿÿ|ÿ©ÿ¥ÿ}ÿ¨ÿ|ÿzÿÿ®ÿ¦ÿÿ¦ÿ¥ÿ¤ÿªÿÿ²ÿ©ÿ®ÿ¦ÿªÿªÿ¬ÿ¤ÿÿ§ÿÿvÿÿ¨ÿÿÿÿ¤ÿ¥ÿ¥ÿ¥ÿÿ|ÿÿmÿdÿ¯ÿÿÿÿ|ÿrÿwÿ~ÿ¦ÿ¯ÿ©ÿÿÿÿÿÿ¥ÿªÿ¦ÿÿ®ÿ­ÿ°ÿ©ÿ}ÿuÿxÿ}ÿÿÿ¤ÿÿzÿÿ­ÿ¤ÿÿ}ÿtÿwÿÿ¥ÿÿÿªÿ¨ÿ§ÿ¬ÿ¨ÿyÿÿ¤ÿuÿÿ¦ÿlÿ|ÿ¤ÿzÿÿ¤ÿÿ}ÿyÿ©ÿyÿ®ÿyÿrÿ¤ÿ«ÿªÿ¤ÿÿ¨ÿ¬ÿ¨ÿmÿÿxÿ¤ÿ{ÿtÿzÿvÿsÿ¥ÿÿ©ÿÿwÿ§ÿ®ÿÿrÿÿ¯ÿ®ÿ¦ÿ}ÿµÿ¨ÿ¦ÿ©ÿ¥ÿ¦ÿ¬ÿuÿ|ÿÿ©ÿÿwÿ~ÿ©ÿ©ÿªÿÿ³ÿ¥ÿpÿ«ÿ¬ÿ¦ÿ~ÿ}ÿfÿúþþSÿ¥ÿ¯ÿ¨ÿ|ÿ|ÿvÿpÿ§ÿtÿ¦ÿ²ÿ|ÿ¥ÿ¦ÿ¤ÿ¨ÿsÿ¦ÿwÿ¨ÿ¯ÿxÿ¤ÿ«ÿ¦ÿ¥ÿµÿtÿ²ÿ¨ÿ¨ÿtÿsÿsÿjÿ¤ÿyÿpÿ¬ÿ¥ÿoÿtÿ¨ÿrÿÿzþ!ÿ^ÿqÿ§ÿ¥ÿiÿnÿ¯ÿ«ÿ³ÿ°ÿ²ÿ©ÿ¤ÿtÿpÿqÿªÿrÿdÿ­ÿ³ÿ²ÿ¨ÿiÿfÿpÿªÿ®ÿ¥ÿ¥ÿnÿ¥ÿ­ÿ¬ÿpÿeÿ§ÿlÿlÿ¬ÿ²ÿªÿkÿ¤ÿ¤ÿdÿkÿ¶ÿ­ÿlÿªÿµÿ¯ÿXÿ§ÿ°ÿ±ÿ¨ÿ¥ÿiÿ¦ÿ¯ÿ«ÿ§ÿpÿtÿtÿ`ÿRÿRÿZÿeÿxÿ]ÿuÿÿvÿvÿxÿpÿuÿrÿsÿ{ÿ~ÿÿwÿtÿÿÿÿyÿpÿiÿeÿhÿvÿÿÿmÿdÿzÿÿ~ÿyÿpÿlÿxÿ^ÿ`ÿkÿeÿiÿrÿwÿvÿtÿxÿcÿmÿ~ÿyÿuÿwÿzÿtÿsÿ}ÿzÿÿxÿsÿyÿÿÿÿ{ÿvÿ¤ÿ¦ÿÿÿÿÿzÿtÿÿ|ÿuÿpÿtÿwÿyÿÿÿÿ|ÿfÿ{ÿÿÿ~ÿxÿvÿwÿÿÿÿ{ÿ|ÿÿ~ÿ}ÿÿxÿyÿzÿÿuÿwÿzÿxÿ}ÿÿ¤ÿÿ{ÿÿÿÿÿÿÿÿÿÿÿªÿ}ÿÿÿÿvÿ~ÿÿmÿrÿÿxÿxÿxÿ{ÿÿÿÿ|ÿÿ|ÿ|ÿÿÿÿ§ÿ©ÿÿÿÿgÿxÿÿÿÿÿÿ}ÿ{ÿÿ{ÿÿuÿÿÿ¦ÿ¦ÿÿÿÿ~ÿtÿ¦ÿÿ{ÿÿÿÿÿ¦ÿÿÿÿ~ÿÿ~ÿÿÿ¥ÿªÿÿÿÿÿÿ§ÿÿ|ÿ~ÿ~ÿÿ¥ÿÿÿÿÿÿ¤ÿÿÿÿÿ}ÿÿÿÿÿÿÿÿÿÿÿÿÿÿÿÿÿÿÿÿ¥ÿÿÿÿ¨ÿÿÿÿÿÿÿÿÿÿÿÿÿÿÿÿÿÿÿÿ¥ÿ¨ÿÿÿÿÿÿÿÿÿÿÿÿÿÿ¨ÿÿÿÿÿ¦ÿ¨ÿÿ¤ÿÿÿÿÿÿÿÿÿÿ|ÿÿÿÿÿÿ¤ÿÿÿÿ¦ÿÿxÿ{ÿÿ~ÿÿÿ|ÿÿÿÿÿÿÿÿÿÿÿÿÿ~ÿÿÿÿÿÿÿÿtÿÿÿ¦ÿÿÿÿÿÿÿÿÿÿ¥ÿÿ¦ÿÿÿÿÿ¤ÿÿÿÿÿÿÿiÿÿÿzÿÿÿqÿmÿxÿ~ÿ}ÿÿ§ÿ§ÿ}ÿÿÿyÿÿÿÿÿÿÿÿÿÿ¤ÿ}ÿÿÿÿÿ}ÿÿÿÿÿÿÿÿÿÿÿÿÿÿÿÿÿÿÿÿÿÿÿÿ°ÿÿqÿÿÿÿÿ¥ÿÿÿÿÿÿÿÿÿÿÿÿÿÿ¤ÿ¤ÿÿÿÿ~ÿÿ¦ÿÿÿÿyÿÿÿÿÿÿÿÿÿÿÿªÿªÿ¥ÿÿÿÿ~ÿÿ¦ÿÿÿÿÿÿÿÿÿÿÿÿÿÿÿÿÿÿ¤ÿ¤ÿÿÿÿÿÿÿ©ÿÿÿÿÿÿÿÿÿÿÿÿÿÿÿÿÿ¤ÿÿvÿ|ÿÿÿÿÿÿÿÿÿÿÿÿÿÿÿÿÿÿ}ÿÿÿÿtÿ{ÿÿÿÿÿÿÿÿÿ~ÿÿ{ÿÿÿÿÿÿÿ}ÿÿÿ¦ÿÿÿ~ÿÿÿÿÿÿwÿÿÿÿÿÿ{ÿÿÿÿÿÿÿ|ÿÿÿÿ{ÿÿ~ÿÿÿÿÿÿÿÿÿÿÿÿÿÿÿÿÿÿÿÿÿÿÿÿÿÿÿÿÿÿÿÿÿÿÿÿÿ}ÿÿÿÿÿ{ÿÿÿÿÿÿÿ~ÿÿÿÿ~ÿÿ{ÿxÿuÿÿÿÿÿÿÿÿÿÿÿ}ÿzÿ~ÿ~ÿ~ÿÿÿ|ÿÿÿÿqÿÿÿÿÿÿ}ÿÿÿyÿÿÿÿ|ÿÿÿÿÿ}ÿiÿxÿ~ÿÿÿÿÿ}ÿÿÿÿ}ÿÿÿÿÿÿwÿÿÿyÿzÿzÿÿÿÿÿlÿÿÿÿ~ÿ}ÿsÿwÿÿuÿsÿ|ÿwÿ|ÿ~ÿ|ÿÿÿÿÿ|ÿÿÿuÿxÿÿÿÿÿÿÿxÿwÿ}ÿÿ¤ÿ~ÿvÿÿÿÿ|ÿyÿÿÿzÿÿÿ|ÿÿÿÿÿÿxÿxÿ{ÿÿÿÿÿÿÿÿuÿÿÿÿÿvÿ~ÿÿÿuÿ|ÿvÿkÿvÿvÿ}ÿrÿmÿzÿÿ{ÿtÿtÿ{ÿÿvÿyÿÿsÿtÿzÿnÿÿgÿ|ÿoÿÿjÿtÿ~ÿ{ÿoÿoÿzÿuÿpÿuÿvÿyÿpÿoÿ{ÿwÿpÿyÿvÿsÿqÿvÿmÿ~ÿzÿzÿkÿiÿoÿzÿzÿqÿtÿoÿpÿ{ÿ|ÿÿÿpÿuÿ{ÿuÿ}ÿpÿrÿÿyÿÿÿzÿtÿ|ÿ}ÿvÿÿ}ÿuÿwÿzÿ|ÿ|ÿÿ~ÿxÿvÿ}ÿÿwÿ|ÿrÿwÿqÿÿ}ÿkÿlÿÿxÿvÿwÿ}ÿÿÿwÿxÿ~ÿÿ~ÿvÿvÿwÿ|ÿÿÿÿ{ÿÿ}ÿlÿ~ÿzÿÿeÿxÿpÿfÿkÿÿyÿÿÿÿpÿpÿkÿsÿwÿtÿxÿ{ÿqÿkÿzÿzÿmÿlÿoÿrÿ~ÿÿ{ÿtÿuÿÿsÿ~ÿÿyÿyÿpÿeÿÿÿtÿqÿ{ÿxÿÿ~ÿrÿzÿvÿjÿjÿsÿÿ~ÿrÿyÿxÿ~ÿyÿuÿaÿ~ÿuÿ{ÿÿyÿÿÿÿxÿlÿvÿcÿwÿoÿjÿvÿÿÿkÿbÿqÿzÿtÿtÿpÿiÿqÿmÿiÿpÿÿ|ÿyÿyÿqÿÿmÿ{ÿsÿtÿsÿÿyÿ{ÿtÿpÿvÿqÿ|ÿÿ}ÿvÿhÿuÿÿyÿoÿtÿÿwÿqÿjÿtÿoÿ{ÿpÿjÿ}ÿ|ÿqÿkÿwÿqÿtÿxÿtÿcÿÿÿ|ÿÿnÿ|ÿzÿoÿuÿ|ÿuÿzÿpÿ^ÿzÿÿzÿqÿ^ÿqÿ{ÿzÿoÿfÿ}ÿ}ÿsÿxÿqÿgÿ~ÿqÿvÿÿÿsÿtÿyÿpÿ{ÿpÿÿÿ|ÿ|ÿÿqÿpÿrÿtÿ{ÿxÿtÿuÿ|ÿ|ÿÿsÿÿdÿÿsÿmÿkÿxÿkÿjÿ{ÿnÿÿqÿpÿiÿxÿqÿ|ÿjÿvÿvÿpÿuÿ~ÿxÿuÿuÿrÿmÿjÿoÿrÿuÿxÿuÿqÿwÿqÿtÿdÿnÿiÿvÿgÿvÿiÿÿqÿ~ÿdÿpÿkÿoÿvÿ}ÿnÿÿyÿtÿvÿrÿxÿ~ÿsÿdÿoÿÿ{ÿ{ÿxÿlÿbÿ`ÿpÿrÿ}ÿyÿtÿcÿwÿÿvÿzÿtÿpÿqÿnÿÿkÿ{ÿkÿmÿiÿvÿÿfÿrÿÿÿ}ÿpÿmÿrÿuÿyÿÿvÿpÿdÿfÿtÿrÿsÿmÿ_ÿ[ÿlÿ{ÿqÿzÿxÿyÿqÿ~ÿxÿwÿaÿsÿÿyÿ{ÿqÿfÿtÿqÿsÿzÿhÿbÿbÿyÿlÿmÿrÿ~ÿyÿdÿhÿkÿpÿ|ÿxÿÿÿqÿqÿVÿ ÿOÿsÿnÿwÿiÿsÿwÿ\ÿwÿmÿqÿsÿkÿmÿhÿoÿqÿmÿaÿyÿsÿwÿtÿpÿnÿpÿxÿvÿsÿwÿuÿmÿqÿuÿyÿzÿqÿtÿyÿxÿwÿrÿtÿxÿnÿtÿuÿnÿ~ÿsÿtÿpÿtÿuÿÿjÿxÿsÿzÿvÿqÿzÿkÿlÿ{ÿÿzÿjÿbÿoÿpÿjÿiÿqÿÿzÿoÿiÿmÿzÿpÿgÿqÿgÿmÿyÿoÿtÿhÿtÿÿhÿqÿnÿgÿjÿiÿqÿÿqÿpÿoÿsÿ{ÿqÿnÿhÿkÿfÿkÿnÿuÿqÿuÿpÿnÿvÿwÿrÿuÿrÿkÿkÿnÿpÿnÿdÿjÿiÿdÿ_ÿvÿoÿÿwÿvÿsÿlÿpÿmÿpÿvÿhÿyÿfÿkÿpÿrÿÿrÿwÿjÿqÿvÿvÿiÿjÿlÿlÿrÿoÿkÿpÿpÿjÿjÿoÿyÿvÿsÿnÿhÿgÿÿ}ÿnÿmÿtÿuÿoÿqÿoÿuÿzÿbÿ{ÿuÿmÿqÿqÿnÿyÿrÿbÿgÿoÿoÿrÿiÿcÿhÿiÿrÿyÿnÿmÿpÿfÿiÿpÿfÿpÿxÿsÿtÿuÿnÿdÿnÿuÿ}ÿrÿoÿkÿuÿcÿzÿ}ÿdÿiÿkÿuÿlÿnÿzÿqÿnÿ~ÿ{ÿzÿxÿ~ÿwÿfÿkÿtÿqÿnÿuÿÿyÿhÿsÿtÿtÿqÿzÿnÿiÿiÿsÿbÿÿhÿnÿ}ÿnÿqÿxÿxÿlÿkÿqÿÿÿÿ~ÿÿÿÿyÿnÿkÿwÿuÿwÿ{ÿnÿgÿlÿlÿyÿlÿgÿoÿ{ÿrÿmÿxÿzÿyÿsÿmÿÿoÿvÿzÿoÿiÿ}ÿtÿwÿoÿvÿpÿyÿÿ{ÿjÿpÿwÿiÿlÿoÿjÿrÿoÿdÿgÿlÿ}ÿ{ÿ{ÿ{ÿrÿ~ÿzÿtÿdÿiÿzÿuÿsÿlÿjÿxÿuÿrÿuÿoÿÿwÿmÿtÿuÿsÿtÿpÿuÿÿyÿqÿqÿkÿuÿxÿrÿiÿrÿxÿxÿÿ}ÿtÿhÿsÿyÿ}ÿrÿoÿzÿlÿzÿÿlÿyÿÿÿpÿyÿxÿyÿoÿgÿeÿzÿÿ~ÿÿÿrÿ_ÿpÿsÿgÿtÿgÿrÿ~ÿzÿ|ÿÿ~ÿjÿiÿpÿsÿyÿzÿuÿ_ÿnÿjÿoÿqÿlÿiÿnÿvÿvÿÿÿqÿuÿuÿmÿpÿsÿqÿnÿxÿ{ÿ{ÿuÿxÿtÿpÿwÿwÿpÿlÿqÿoÿÿdÿhÿÿÿ}ÿ}ÿÿÿÿmÿhÿzÿsÿsÿ{ÿsÿjÿeÿ{ÿ|ÿ|ÿÿzÿ`ÿÿkÿzÿ{ÿmÿrÿ~ÿvÿzÿqÿoÿ{ÿwÿrÿzÿkÿgÿuÿxÿsÿwÿwÿwÿzÿuÿrÿpÿiÿoÿpÿrÿzÿÿeÿqÿjÿzÿpÿ}ÿ^ÿÿ}ÿtÿtÿyÿÿÿ{ÿfÿkÿnÿeÿnÿtÿkÿlÿpÿrÿÿwÿ`ÿoÿÿzÿÿwÿaÿlÿÿ{ÿvÿzÿUÿfÿ{ÿhÿrÿwÿÿwÿoÿqÿ}ÿÿÿÿ|ÿvÿoÿwÿiÿdÿhÿpÿ|ÿyÿtÿgÿvÿtÿÿvÿfÿuÿvÿmÿrÿiÿjÿyÿuÿoÿpÿwÿ|ÿsÿwÿÿÿuÿnÿfÿÿvÿtÿgÿ{ÿtÿmÿgÿuÿÿÿyÿyÿÿqÿqÿyÿÿ~ÿxÿwÿrÿwÿrÿvÿzÿÿsÿÿxÿ}ÿvÿwÿxÿÿ|ÿrÿqÿwÿvÿxÿÿÿzÿqÿiÿeÿkÿqÿiÿcÿtÿwÿXÿ{ÿnÿoÿkÿuÿ}ÿaÿwÿvÿwÿgÿgÿkÿxÿ|ÿwÿuÿsÿuÿuÿrÿsÿrÿnÿ|ÿÿuÿxÿ~ÿ{ÿrÿrÿzÿqÿ~ÿÿ|ÿ|ÿxÿÿqÿpÿuÿuÿÿÿwÿnÿuÿÿ}ÿÿtÿmÿyÿfÿxÿ|ÿzÿÿwÿrÿ|ÿwÿzÿ}ÿvÿsÿnÿjÿnÿxÿuÿ~ÿ~ÿoÿÿÿÿtÿ~ÿÿsÿ~ÿzÿ|ÿwÿlÿkÿzÿÿÿÿ}ÿxÿmÿÿ|ÿÿsÿ]ÿsÿxÿÿ}ÿsÿxÿÿ}ÿÿÿÿÿÿ}ÿ|ÿÿÿÿÿÿwÿÿrÿ}ÿ}ÿuÿÿ~ÿpÿ|ÿ|ÿzÿ|ÿwÿzÿÿÿ|ÿwÿyÿ{ÿÿÿÿÿÿrÿrÿÿÿÿ~ÿxÿuÿrÿtÿzÿxÿuÿÿ¤ÿsÿ~ÿnÿÿ¦ÿÿÿÿoÿyÿÿÿuÿpÿpÿiÿuÿÿÿnÿÿÿÿqÿrÿÿÿwÿyÿtÿ{ÿÿvÿpÿvÿuÿqÿÿÿ¤ÿÿvÿzÿÿqÿ|ÿÿÿÿ~ÿxÿÿÿzÿtÿtÿÿÿjÿiÿÿ¥ÿÿ|ÿÿ}ÿÿÿÿÿvÿÿÿÿÿÿÿwÿÿyÿyÿpÿwÿÿxÿÿÿÿÿÿÿxÿyÿ§ÿÿÿÿvÿÿÿ~ÿzÿÿÿÿÿÿsÿÿÿÿÿyÿ}ÿÿ~ÿÿÿ~ÿÿÿÿwÿÿÿ|ÿÿÿÿ©ÿÿÿÿzÿÿÿ§ÿÿÿwÿsÿÿÿ{ÿ~ÿÿÿ{ÿÿÿÿÿÿÿsÿvÿ~ÿÿÿ¨ÿ¥ÿÿÿ{ÿ{ÿÿ~ÿvÿÿtÿkÿ~ÿÿÿÿÿÿÿÿÿzÿÿÿÿpÿoÿÿÿÿÿÿÿÿ}ÿmÿÿÿrÿ¤ÿxÿÿÿÿÿuÿxÿ}ÿÿÿÿÿÿÿyÿhÿzÿzÿÿÿÿÿzÿ}ÿ}ÿvÿÿ{ÿÿÿ{ÿoÿyÿvÿÿ~ÿÿÿÿÿÿÿÿ©ÿÿ~ÿÿ|ÿ¦ÿ¦ÿ|ÿÿÿÿ¦ÿÿpÿ}ÿzÿ§ÿÿÿÿÿÿÿÿÿÿ{ÿzÿ¤ÿ¤ÿÿzÿwÿÿÿ©ÿ¥ÿzÿÿ¤ÿÿÿªÿÿtÿÿ~ÿÿÿÿÿ~ÿÿÿ¤ÿ©ÿÿÿ|ÿÿtÿ~ÿÿÿ¤ÿ§ÿÿxÿÿÿ¤ÿ±ÿ{ÿÿÿÿÿÿÿÿÿÿÿ§ÿ¦ÿ|ÿÿÿ©ÿÿ{ÿtÿxÿ~ÿÿ©ÿÿ¤ÿÿÿwÿuÿ~ÿÿÿÿÿÿÿÿÿÿ{ÿÿÿÿÿÿÿÿÿÿ¼ÿ¨ÿ¤ÿyÿÿÿÿ|ÿyÿÿ¨ÿÿÿÿrÿwÿ¥ÿ§ÿ¤ÿÿÿÿÿ³ÿ¤ÿ­ÿgÿªÿ¥ÿªÿ«ÿ¥ÿ¦ÿ®ÿ¬ÿÿÿÿ¥ÿ}ÿÿ}ÿÿ«ÿ¦ÿÿÿÿyÿ©ÿ©ÿ¤ÿ¬ÿwÿÿ{ÿÿÿÿÿ«ÿ}ÿ¥ÿ¬ÿÿÿ¤ÿ§ÿ©ÿÿuÿÿ¬ÿ«ÿ§ÿ¯ÿÿÿµÿ¸ÿ§ÿ¤ÿ¦ÿÿÿ®ÿÿªÿ©ÿÿ¤ÿ©ÿ¤ÿ~ÿÿ«ÿ¯ÿ¯ÿ¦ÿÿÿÿÿ¥ÿ¥ÿÿÿÿ¤ÿ¬ÿ¥ÿÿ¤ÿ¤ÿÿ¨ÿ©ÿ¤ÿ¤ÿ~ÿ¦ÿÿ¤ÿÿ{ÿÿÿÿzÿ¤ÿ¥ÿ¥ÿ}ÿ¥ÿÿuÿ~ÿªÿ}ÿ§ÿ}ÿÿ¬ÿ®ÿ¦ÿxÿuÿ|ÿªÿ¥ÿvÿÿ¥ÿ«ÿ©ÿ~ÿÿ¨ÿtÿ§ÿ¥ÿ¤ÿ}ÿqÿyÿ¥ÿ¥ÿ¦ÿvÿ¥ÿnÿ¥ÿvÿyÿ¦ÿ«ÿ®ÿªÿoÿlÿsÿ~ÿªÿ©ÿ}ÿyÿ¤ÿ}ÿ{ÿtÿ¦ÿ®ÿ­ÿ¦ÿ¥ÿ¨ÿ¤ÿ¤ÿ±ÿgÿ¨ÿ±ÿ¦ÿvÿuÿoÿpÿ¬ÿ¦ÿªÿrÿxÿyÿrÿoÿmÿlÿ¬ÿUÿxÿ¬ÿ¥ÿnÿxÿjÿÿþEÿbÿwÿ¦ÿvÿmÿ¥ÿ¯ÿ¬ÿ°ÿªÿ­ÿpÿ¥ÿ§ÿjÿiÿ©ÿfÿfÿpÿ¨ÿ±ÿ°ÿ¦ÿfÿcÿ¦ÿeÿªÿnÿ©ÿ®ÿ¬ÿªÿ¥ÿ]ÿUÿfÿjÿ¬ÿ¯ÿªÿnÿkÿ¥ÿ­ÿ§ÿ©ÿ®ÿ¦ÿ_ÿeÿ«ÿ¦ÿhÿ­ÿdÿ]ÿbÿ¤ÿ§ÿ©ÿ©ÿªÿtÿmÿoÿ^ÿVÿ^ÿfÿsÿxÿuÿÿ}ÿvÿ~ÿ}ÿjÿpÿxÿwÿzÿsÿtÿtÿxÿÿqÿ}ÿ|ÿdÿ[ÿfÿvÿ|ÿwÿnÿmÿxÿuÿsÿuÿuÿuÿxÿgÿWÿWÿiÿoÿÿÿxÿ|ÿÿ{ÿnÿpÿnÿuÿzÿzÿuÿkÿkÿoÿtÿxÿÿÿÿzÿmÿwÿ{ÿÿ¤ÿÿyÿzÿÿÿyÿÿÿÿsÿ|ÿyÿuÿxÿÿ¦ÿyÿrÿÿ~ÿÿÿÿÿÿÿ~ÿÿÿÿzÿÿÿÿÿsÿÿÿÿ~ÿÿÿsÿnÿÿÿÿÿsÿÿÿÿÿÿÿÿÿÿ¬ÿ}ÿxÿÿwÿsÿÿÿÿwÿÿ|ÿÿÿÿÿÿÿuÿÿÿzÿÿÿÿÿÿÿÿrÿ¯ÿÿÿÿÿ«ÿÿÿÿÿ{ÿzÿÿÿÿÿÿÿ¨ÿ­ÿÿÿÿÿzÿrÿxÿ}ÿÿÿÿ|ÿÿÿÿÿÿÿÿ«ÿ§ÿÿÿ~ÿ©ÿ¤ÿxÿ~ÿÿÿ¥ÿÿÿÿÿÿÿ¥ÿÿÿÿÿÿÿÿÿÿÿÿÿ¨ÿªÿªÿÿpÿ}ÿzÿÿÿ¥ÿÿÿÿÿÿÿÿÿÿÿ¥ÿÿÿÿÿÿ§ÿÿÿÿÿÿÿÿÿÿÿÿXÿ.ÿQÿÿÿÿ|ÿÿÿÿÿÿÿÿÿÿsÿ|ÿ­ÿÿÿÿÿÿÿÿÿÿÿÿÿÿÿÿÿÿÿÿÿ}ÿÿÿÿÿÿÿÿÿ}ÿ|ÿÿÿyÿyÿÿÿÿÿÿÿÿÿÿÿÿÿÿÿ}ÿÿ§ÿ®ÿ}ÿÿÿ}ÿxÿ~ÿÿÿÿÿÿÿÿ¨ÿÿÿÿÿÿ¤ÿÿ§ÿÿÿsÿqÿ¦ÿÿsÿÿ¤ÿÿÿ~ÿÿ¤ÿ¨ÿ¥ÿªÿÿÿÿvÿÿÿÿÿ§ÿÿ~ÿªÿªÿÿ§ÿÿ}ÿ«ÿÿvÿ}ÿÿÿÿÿÿÿÿÿÿÿÿ¤ÿÿÿÿÿ¥ÿ¨ÿÿuÿÿ¤ÿÿÿÿÿ­ÿ«ÿÿÿÿÿÿÿÿÿÿÿÿÿÿÿÿ§ÿ¤ÿÿÿÿÿÿÿÿÿÿÿ§ÿÿrÿÿ{ÿ{ÿÿÿÿÿÿÿÿÿÿÿÿÿÿÿxÿ|ÿÿÿÿÿÿÿÿÿÿÿÿ¦ÿÿÿÿÿÿÿÿ~ÿ}ÿ|ÿÿÿÿÿÿÿÿÿÿÿÿÿÿÿÿÿÿÿÿÿÿ«ÿÿÿÿÿÿ¤ÿÿÿÿÿÿÿÿ§ÿÿ|ÿÿÿÿÿzÿ}ÿÿÿÿÿÿ¤ÿÿÿÿÿ­ÿÿoÿÿÿÿÿÿÿÿÿÿÿÿÿ¥ÿ¤ÿÿÿzÿÿ§ÿ¨ÿÿÿ~ÿÿÿÿ}ÿÿÿÿ¥ÿÿÿwÿtÿ¤ÿÿÿuÿÿ~ÿÿÿÿÿÿÿÿÿ¤ÿÿÿÿ¨ÿ~ÿÿ}ÿÿÿÿÿÿÿÿÿÿÿÿÿ~ÿÿwÿmÿÿmÿÿzÿÿ¤ÿÿvÿ~ÿÿ}ÿyÿÿÿÿ~ÿÿÿ}ÿtÿxÿÿÿÿÿ|ÿÿÿÿÿÿÿÿÿÿÿÿ~ÿyÿ}ÿ~ÿ|ÿÿ{ÿxÿÿÿÿÿÿxÿ}ÿÿÿ~ÿÿÿÿÿÿkÿqÿ§ÿ§ÿÿÿÿ~ÿÿÿÿÿÿÿ}ÿÿÿÿÿ~ÿ~ÿÿÿqÿÿÿzÿÿqÿxÿyÿ~ÿzÿtÿÿÿyÿsÿ}ÿÿ}ÿzÿyÿ}ÿÿÿÿÿ§ÿÿÿ}ÿÿÿÿÿÿÿÿ}ÿsÿvÿÿÿÿÿrÿpÿxÿlÿÿÿpÿÿzÿÿÿÿÿÿyÿlÿiÿwÿÿÿÿ~ÿÿÿÿÿÿ}ÿÿ~ÿyÿÿxÿ{ÿÿÿyÿwÿ{ÿ{ÿ|ÿ{ÿvÿoÿoÿrÿtÿvÿ|ÿ}ÿ{ÿiÿhÿmÿuÿxÿªÿtÿiÿiÿÿzÿnÿoÿ|ÿ|ÿjÿhÿtÿrÿnÿsÿtÿyÿoÿnÿyÿtÿfÿuÿpÿfÿÿvÿzÿsÿsÿ}ÿzÿuÿjÿuÿuÿrÿrÿxÿ{ÿ{ÿ}ÿuÿÿ|ÿ~ÿwÿÿnÿxÿoÿÿÿpÿ{ÿnÿqÿnÿÿyÿ~ÿÿÿzÿdÿtÿÿ{ÿvÿtÿrÿxÿÿ{ÿ{ÿiÿtÿwÿyÿÿwÿiÿxÿwÿuÿ|ÿ{ÿÿÿ}ÿvÿ~ÿÿÿwÿqÿwÿ{ÿvÿnÿqÿvÿlÿnÿÿxÿÿÿÿdÿxÿkÿyÿvÿwÿÿ~ÿzÿ|ÿ}ÿrÿyÿtÿsÿqÿmÿrÿpÿiÿjÿlÿdÿbÿ{ÿyÿzÿuÿyÿlÿ}ÿ}ÿyÿxÿpÿxÿnÿmÿyÿ}ÿkÿgÿsÿqÿrÿqÿpÿzÿyÿqÿsÿqÿpÿzÿÿ|ÿ~ÿwÿtÿoÿtÿÿÿzÿÿlÿtÿyÿÿÿxÿyÿoÿuÿÿyÿÿtÿyÿyÿiÿcÿpÿzÿpÿuÿtÿuÿoÿzÿtÿ{ÿzÿvÿsÿwÿvÿmÿzÿzÿtÿqÿyÿzÿÿ{ÿrÿwÿwÿÿ|ÿ|ÿsÿoÿwÿuÿuÿ}ÿÿÿ|ÿzÿiÿoÿtÿqÿxÿeÿÿ~ÿ~ÿtÿ^ÿpÿpÿvÿwÿuÿwÿtÿÿvÿxÿ~ÿwÿ{ÿoÿrÿwÿÿÿzÿÿÿÿuÿnÿdÿ~ÿuÿpÿiÿtÿnÿbÿuÿpÿsÿÿoÿtÿoÿÿjÿiÿiÿhÿtÿ}ÿÿÿoÿuÿÿxÿuÿvÿpÿxÿ|ÿ{ÿvÿvÿ~ÿtÿpÿ~ÿnÿvÿlÿmÿaÿÿiÿXÿvÿpÿÿgÿrÿqÿwÿoÿ{ÿoÿuÿpÿqÿoÿuÿzÿvÿwÿeÿJÿUÿjÿmÿmÿqÿÿÿ|ÿnÿnÿoÿoÿ`ÿwÿnÿxÿZÿhÿdÿxÿwÿxÿiÿlÿÿ~ÿjÿmÿpÿcÿlÿcÿaÿqÿvÿ|ÿÿ}ÿvÿtÿtÿjÿbÿdÿdÿlÿrÿoÿpÿeÿuÿ~ÿxÿ{ÿtÿvÿlÿÿ|ÿÿÿoÿkÿqÿ{ÿaÿÿdÿiÿvÿrÿqÿuÿÿxÿyÿyÿqÿxÿpÿdÿkÿvÿÿ~ÿnÿrÿtÿcÿkÿÿ{ÿwÿoÿyÿrÿlÿeÿnÿkÿ}ÿ{ÿÿnÿqÿzÿsÿfÿhÿfÿeÿpÿnÿlÿrÿ~ÿzÿ`ÿdÿkÿwÿ|ÿnÿtÿ}ÿyÿsÿhÿLÿaÿzÿhÿwÿmÿpÿzÿlÿmÿkÿlÿuÿkÿoÿgÿhÿmÿaÿbÿ}ÿgÿiÿoÿhÿbÿmÿqÿwÿwÿ{ÿ~ÿrÿ}ÿÿtÿoÿgÿkÿyÿ{ÿzÿÿwÿuÿkÿkÿsÿiÿtÿtÿnÿgÿ{ÿÿzÿoÿcÿoÿ~ÿnÿÿvÿuÿfÿqÿxÿuÿiÿcÿfÿkÿiÿnÿuÿuÿuÿuÿjÿiÿ{ÿzÿqÿtÿgÿzÿÿnÿiÿhÿmÿxÿtÿmÿlÿhÿgÿmÿbÿ{ÿtÿjÿqÿoÿtÿaÿeÿkÿkÿeÿmÿtÿuÿiÿmÿnÿjÿmÿjÿrÿÿ{ÿlÿhÿoÿxÿkÿkÿzÿpÿiÿtÿuÿeÿ{ÿwÿmÿsÿxÿrÿkÿsÿpÿmÿ}ÿuÿgÿuÿgÿvÿkÿ{ÿlÿqÿuÿqÿmÿrÿqÿjÿmÿlÿkÿvÿwÿrÿqÿoÿrÿrÿqÿhÿdÿhÿrÿtÿgÿlÿxÿwÿiÿrÿbÿtÿyÿlÿiÿqÿcÿnÿyÿqÿtÿlÿmÿmÿiÿlÿkÿmÿfÿdÿrÿ{ÿtÿmÿsÿuÿtÿyÿxÿiÿbÿtÿÿmÿ{ÿwÿlÿbÿsÿfÿqÿoÿqÿÿkÿ}ÿrÿuÿtÿÿyÿsÿoÿhÿoÿqÿxÿsÿtÿxÿuÿsÿsÿyÿ|ÿtÿkÿnÿ~ÿ}ÿzÿÿ|ÿyÿÿ|ÿvÿWÿkÿrÿlÿwÿfÿ}ÿpÿzÿyÿwÿvÿ~ÿmÿÿÿÿ¨ÿÿqÿwÿyÿtÿfÿcÿfÿbÿgÿlÿkÿjÿiÿuÿÿwÿuÿtÿpÿ~ÿoÿzÿxÿyÿÿlÿtÿgÿuÿrÿrÿtÿ}ÿ}ÿÿzÿuÿsÿyÿvÿoÿiÿrÿsÿqÿrÿrÿiÿnÿxÿlÿhÿnÿ~ÿÿtÿwÿpÿÿrÿiÿjÿiÿyÿxÿ~ÿqÿcÿÿjÿlÿ}ÿÿÿuÿnÿxÿjÿoÿsÿiÿkÿxÿyÿhÿaÿuÿÿ{ÿlÿfÿnÿzÿÿ{ÿsÿ}ÿoÿzÿÿ}ÿzÿ{ÿsÿmÿtÿuÿ{ÿÿ{ÿÿsÿwÿuÿÿÿ~ÿzÿÿÿrÿtÿÿtÿpÿxÿyÿÿ}ÿpÿlÿuÿzÿnÿrÿtÿrÿqÿÿkÿiÿhÿhÿ]ÿqÿzÿÿvÿiÿbÿsÿsÿfÿtÿÿsÿvÿzÿoÿvÿ~ÿjÿhÿ{ÿÿtÿoÿqÿpÿpÿpÿxÿiÿnÿtÿwÿÿiÿnÿvÿ|ÿ}ÿuÿqÿ|ÿzÿwÿwÿrÿlÿjÿpÿvÿvÿ~ÿÿ~ÿ|ÿvÿ|ÿÿ~ÿpÿÿÿpÿzÿkÿjÿpÿaÿuÿwÿzÿuÿÿkÿrÿxÿeÿeÿuÿvÿuÿwÿÿÿlÿjÿoÿlÿwÿpÿ|ÿ{ÿwÿ[ÿ{ÿwÿÿcÿ|ÿÿpÿnÿuÿ|ÿÿpÿZÿpÿ{ÿpÿuÿÿ}ÿnÿoÿwÿÿÿiÿjÿhÿÿ{ÿoÿÿqÿpÿqÿrÿdÿ{ÿqÿÿtÿuÿzÿÿvÿpÿqÿuÿvÿsÿoÿuÿ{ÿqÿnÿiÿqÿ{ÿvÿsÿsÿvÿjÿ|ÿlÿÿyÿhÿqÿnÿlÿwÿpÿlÿuÿxÿuÿgÿfÿuÿrÿjÿwÿÿÿÿnÿuÿuÿÿhÿ|ÿvÿÿlÿqÿ~ÿÿ{ÿyÿ}ÿsÿrÿmÿqÿrÿhÿkÿqÿrÿnÿhÿÿ}ÿhÿxÿ~ÿÿyÿyÿ}ÿwÿxÿjÿpÿvÿsÿsÿvÿqÿpÿqÿoÿpÿvÿqÿeÿeÿqÿwÿWÿzÿtÿÿpÿoÿ{ÿfÿlÿlÿmÿpÿpÿ}ÿÿrÿmÿvÿvÿoÿkÿpÿ{ÿÿyÿyÿ{ÿnÿuÿyÿtÿ|ÿwÿ}ÿ{ÿÿsÿxÿxÿxÿÿxÿpÿhÿmÿÿ}ÿ}ÿ~ÿÿÿ~ÿÿvÿÿuÿbÿlÿ~ÿ¤ÿxÿhÿbÿxÿÿyÿyÿ|ÿtÿsÿwÿoÿwÿÿwÿ|ÿ~ÿtÿÿxÿxÿyÿzÿ|ÿsÿ{ÿ}ÿtÿmÿ|ÿyÿpÿvÿ{ÿÿ|ÿÿ~ÿxÿrÿfÿÿ~ÿÿpÿÿÿÿxÿÿ~ÿwÿyÿÿÿ~ÿ}ÿzÿÿ|ÿÿzÿqÿÿ|ÿÿzÿÿÿÿ|ÿxÿwÿzÿzÿ{ÿÿÿÿpÿqÿsÿwÿÿÿmÿÿÿ}ÿÿ~ÿ~ÿÿzÿvÿrÿnÿsÿwÿsÿwÿÿÿÿÿ~ÿÿÿ~ÿvÿÿrÿyÿxÿ}ÿÿÿ{ÿtÿtÿyÿÿÿÿÿ~ÿÿÿÿÿnÿuÿyÿ~ÿ¦ÿÿwÿ|ÿzÿqÿyÿÿ©ÿÿyÿÿÿ|ÿÿÿ}ÿzÿuÿxÿÿÿÿzÿvÿvÿÿÿÿwÿÿoÿ{ÿkÿÿwÿÿÿÿÿÿÿÿÿÿÿxÿÿyÿÿfÿÿÿÿ{ÿwÿÿÿÿÿÿ~ÿÿyÿmÿvÿÿÿÿsÿzÿÿÿyÿÿÿÿÿÿÿÿyÿÿÿ}ÿÿ}ÿ~ÿÿÿ~ÿmÿwÿÿÿÿÿÿ§ÿÿÿÿ~ÿuÿÿÿwÿ}ÿ~ÿrÿ{ÿÿ{ÿtÿzÿÿyÿyÿÿÿÿÿÿuÿÿÿ}ÿÿÿÿÿ~ÿvÿÿxÿnÿ¨ÿxÿÿÿÿÿÿ¤ÿ¥ÿÿÿÿqÿyÿÿsÿÿ{ÿxÿÿÿyÿÿÿ|ÿ|ÿzÿÿÿvÿÿzÿ|ÿ{ÿÿÿÿ}ÿwÿxÿÿÿ~ÿÿÿÿ|ÿgÿtÿnÿÿÿ}ÿÿÿÿÿÿÿ¦ÿ§ÿÿyÿÿsÿtÿ|ÿÿÿÿÿÿÿÿÿÿÿÿÿ}ÿ{ÿ¥ÿÿ{ÿwÿÿ§ÿ©ÿÿÿÿÿ­ÿwÿÿÿÿÿÿÿÿyÿ}ÿ¦ÿÿÿ~ÿÿÿÿ§ÿ¦ÿÿÿ¤ÿ¦ÿÿÿÿ~ÿ}ÿÿ|ÿÿ¤ÿÿrÿ{ÿÿÿ¦ÿÿÿ~ÿ¨ÿxÿÿÿÿ«ÿ®ÿÿÿÿoÿÿ~ÿÿzÿ¤ÿwÿyÿyÿÿÿÿÿÿÿ¥ÿuÿÿÿÿÿÿ¤ÿÿÿÿ¤ÿ­ÿÿ|ÿÿ¤ÿÿÿÿÿÿÿ¥ÿ¥ÿÿÿÿyÿÿÿÿ§ÿÿÿÿÿÿ©ÿ²ÿ¬ÿ°ÿ¨ÿÿÿ~ÿÿ¤ÿ¤ÿÿÿÿuÿzÿ¦ÿÿÿÿ¥ÿÿ¥ÿ¤ÿÿ¦ÿ}ÿ¨ÿ§ÿªÿ¬ÿÿ~ÿ§ÿ®ÿ¨ÿ¨ÿ|ÿÿzÿÿ}ÿ{ÿ¬ÿ§ÿÿªÿÿwÿÿ¤ÿuÿ°ÿ©ÿÿ¤ÿ©ÿÿÿÿÿÿ²ÿ°ÿ¤ÿ¤ÿ¥ÿ¥ÿ¨ÿÿ}ÿ¦ÿ¥ÿÿ¦ÿ´ÿ¤ÿÿ¯ÿ¤ÿ|ÿªÿ­ÿÿÿ§ÿrÿ©ÿ§ÿÿ¤ÿ¨ÿÿwÿÿ¤ÿ¥ÿÿ{ÿÿÿ¥ÿ¥ÿÿ~ÿ«ÿ{ÿ¥ÿ¨ÿ­ÿ¦ÿ{ÿ~ÿ¤ÿ¤ÿ¦ÿ­ÿvÿ~ÿ¤ÿ§ÿ§ÿ}ÿrÿ}ÿ¤ÿoÿrÿ«ÿ¦ÿÿ~ÿ¬ÿªÿ¦ÿ¤ÿ¥ÿ®ÿuÿ¦ÿgÿÿ«ÿ§ÿ¤ÿ¥ÿ¦ÿ¨ÿ|ÿÿ§ÿ¨ÿyÿ©ÿ¥ÿwÿÿªÿzÿªÿ¥ÿÿÿsÿzÿÿ~ÿÿzÿxÿjÿ¥ÿ¥ÿoÿÿ¨ÿwÿwÿ}ÿzÿsÿzÿ¦ÿªÿ{ÿ|ÿ¨ÿ}ÿtÿ}ÿ{ÿ©ÿ³ÿyÿrÿqÿlÿxÿ§ÿzÿwÿwÿtÿwÿ©ÿ¥ÿlÿpÿyÿyÿ§ÿ­ÿ³ÿ¬ÿsÿkÿpÿrÿiÿ¨ÿ³ÿ°ÿ¬ÿ­ÿ¨ÿoÿmÿ¨ÿeÿ¦ÿrÿvÿ¥ÿ©ÿ¬ÿ¨ÿmÿnÿiÿoÿrÿ¥ÿpÿqÿ¨ÿoÿpÿ¤ÿaÿsÿ­ÿ¬ÿqÿoÿ­ÿ¤ÿmÿªÿªÿ¦ÿ³ÿ³ÿ¤ÿ©ÿ°ÿ`ÿ¨ÿ¦ÿ©ÿªÿ¤ÿkÿ«ÿ­ÿjÿjÿ³ÿ­ÿ¤ÿ¤ÿ§ÿ§ÿcÿkÿgÿ]ÿ¤ÿªÿ¬ÿªÿiÿ¦ÿvÿpÿ}ÿwÿtÿ}ÿrÿÿwÿqÿ¨ÿ~ÿxÿ|ÿyÿpÿ^ÿÿwÿvÿnÿaÿ\ÿdÿwÿ}ÿxÿvÿoÿrÿrÿrÿsÿmÿqÿyÿzÿqÿjÿwÿÿtÿjÿYÿoÿvÿnÿqÿxÿxÿvÿxÿ{ÿpÿuÿuÿfÿkÿzÿÿyÿsÿjÿxÿ~ÿoÿ{ÿÿ{ÿuÿÿzÿ{ÿÿÿ~ÿvÿsÿzÿÿ}ÿÿ}ÿÿwÿ}ÿÿÿÿÿ¦ÿwÿvÿÿÿÿÿ|ÿxÿÿwÿtÿÿ|ÿ}ÿzÿ~ÿÿÿ{ÿ~ÿÿsÿÿÿÿÿsÿqÿ}ÿÿsÿÿxÿÿÿÿÿÿÿÿÿÿÿvÿtÿ|ÿÿvÿyÿÿzÿÿÿÿÿÿÿÿÿÿ|ÿÿªÿÿ¦ÿÿÿÿÿÿÿÿÿÿÿÿÿ¤ÿ¦ÿÿÿÿÿÿÿÿÿÿÿÿ©ÿ®ÿÿÿ¤ÿ§ÿÿÿyÿ~ÿÿÿÿnÿÿÿ{ÿÿÿÿÿÿÿÿÿÿ¨ÿ©ÿÿÿÿ}ÿ|ÿÿÿÿÿ{ÿÿÿÿÿ|ÿÿ¦ÿÿÿÿÿÿ°ÿÿÿÿÿ¦ÿ¨ÿÿ¤ÿ¨ÿÿÿÿÿÿÿÿÿÿÿÿ¥ÿÿÿÿÿÿÿÿÿrÿÿÿÿxÿÿÿÿÿÿQÿÿJÿÿÿÿÿ¥ÿÿÿÿÿÿÿÿÿÿqÿÿÿÿÿÿÿÿÿÿ§ÿÿÿ§ÿÿÿÿÿÿÿÿÿ¦ÿÿ¤ÿÿ|ÿ¤ÿ¨ÿÿÿÿÿÿÿrÿzÿÿÿÿÿÿÿÿÿÿÿÿÿ~ÿÿÿÿÿ¤ÿÿÿÿrÿtÿÿÿÿÿÿÿÿÿÿÿÿÿÿÿÿÿÿÿÿÿ®ÿ¦ÿsÿÿÿ¦ÿÿÿÿÿÿÿÿªÿÿ~ÿÿvÿxÿÿÿÿ§ÿÿÿzÿÿÿ©ÿ}ÿÿÿÿÿÿÿÿ¤ÿÿÿÿÿÿÿÿÿÿ¬ÿ«ÿÿÿÿÿÿÿÿ¥ÿÿÿÿÿÿÿÿ¤ÿÿÿÿÿ~ÿÿ¦ÿÿ¥ÿ¦ÿÿÿÿÿÿÿÿÿÿÿyÿÿ¥ÿ©ÿ¨ÿ¤ÿÿoÿ~ÿzÿÿÿxÿtÿÿÿÿÿzÿÿ¤ÿÿÿÿ~ÿÿÿÿÿÿÿ¨ÿ¤ÿ«ÿÿ¬ÿÿ}ÿÿÿ¦ÿÿÿÿÿ~ÿÿÿxÿÿÿÿÿÿ|ÿÿÿÿ~ÿÿÿÿÿÿÿ§ÿ­ÿ§ÿÿÿÿÿÿÿ|ÿÿÿÿÿÿÿÿÿÿ¨ÿÿÿÿÿÿÿÿÿÿÿÿ~ÿÿ¤ÿÿ{ÿÿÿÿÿÿÿ}ÿÿÿÿÿÿ©ÿÿÿ¦ÿÿÿ}ÿÿÿÿÿ¤ÿ¥ÿÿÿÿÿyÿ|ÿÿÿÿÿÿÿtÿªÿÿÿ~ÿÿÿ|ÿÿÿÿÿÿÿÿÿ¨ÿÿ{ÿÿÿÿÿÿÿÿÿÿ~ÿ}ÿÿÿÿÿÿÿÿÿÿªÿÿÿÿÿwÿÿÿ|ÿ}ÿÿÿÿÿÿÿÿÿÿÿ~ÿqÿzÿÿÿÿxÿ~ÿÿÿÿÿÿÿÿÿÿÿÿÿvÿÿqÿdÿÿ~ÿpÿÿÿÿÿÿvÿ|ÿÿÿÿÿÿÿÿ~ÿÿyÿ¬ÿÿÿ}ÿÿÿÿ}ÿÿÿÿ}ÿÿyÿ}ÿÿÿÿ¤ÿ§ÿÿÿÿÿzÿ|ÿ~ÿÿÿÿÿÿÿÿÿ~ÿÿÿÿxÿÿÿ}ÿmÿÿÿÿsÿzÿyÿwÿvÿ}ÿÿ}ÿwÿvÿyÿsÿoÿxÿvÿ{ÿ{ÿtÿ~ÿxÿ{ÿ¥ÿ}ÿuÿÿÿÿ{ÿÿÿÿÿwÿrÿ}ÿÿÿÿÿyÿÿÿÿÿzÿÿÿÿyÿuÿyÿ~ÿyÿyÿzÿxÿ~ÿÿÿzÿlÿuÿÿvÿ~ÿÿsÿrÿhÿÿqÿgÿÿÿqÿÿÿÿsÿmÿ]ÿjÿoÿiÿhÿmÿnÿkÿpÿvÿsÿtÿnÿkÿpÿiÿnÿ^ÿiÿÿtÿÿsÿmÿpÿnÿhÿ]ÿbÿlÿkÿiÿqÿwÿqÿvÿ|ÿnÿnÿmÿ|ÿÿjÿvÿÿvÿÿ}ÿ|ÿtÿvÿÿ|ÿ{ÿÿÿÿyÿjÿvÿÿtÿrÿuÿnÿtÿzÿ{ÿÿrÿwÿ~ÿuÿqÿrÿoÿyÿxÿoÿÿÿ}ÿÿÿÿyÿ~ÿ|ÿwÿ|ÿ|ÿxÿyÿÿrÿhÿiÿkÿvÿÿjÿÿÿ|ÿsÿpÿ|ÿsÿwÿlÿuÿxÿÿ{ÿÿxÿpÿuÿ|ÿ}ÿ~ÿÿtÿkÿsÿlÿmÿ}ÿtÿqÿyÿ{ÿqÿlÿxÿmÿ~ÿsÿsÿyÿrÿ|ÿ~ÿxÿrÿyÿxÿÿtÿnÿrÿfÿpÿÿ|ÿÿÿxÿÿÿrÿ}ÿ{ÿpÿgÿÿsÿxÿwÿtÿyÿkÿVÿhÿuÿlÿiÿiÿrÿÿxÿxÿ{ÿxÿxÿsÿtÿsÿ{ÿ~ÿ|ÿvÿyÿ{ÿxÿdÿvÿjÿ{ÿrÿuÿÿ}ÿzÿsÿlÿtÿÿ{ÿoÿxÿ{ÿvÿnÿzÿtÿrÿ{ÿxÿwÿÿÿÿwÿnÿoÿzÿuÿoÿ{ÿ|ÿÿzÿtÿ{ÿmÿ{ÿ}ÿÿÿÿsÿmÿgÿpÿeÿmÿsÿsÿvÿwÿqÿmÿvÿÿÿÿÿÿnÿuÿvÿoÿmÿÿgÿqÿkÿÿyÿzÿÿaÿÿsÿpÿaÿnÿzÿiÿnÿzÿ}ÿsÿjÿpÿ|ÿ|ÿ|ÿÿuÿoÿrÿrÿoÿrÿ~ÿuÿlÿsÿpÿnÿmÿoÿfÿ}ÿpÿZÿ{ÿoÿuÿoÿ|ÿzÿsÿmÿwÿwÿtÿnÿmÿpÿpÿvÿqÿqÿ<ÿÐþöþfÿkÿhÿnÿwÿ}ÿÿÿiÿpÿdÿnÿÿtÿwÿWÿiÿlÿvÿqÿrÿoÿsÿ¤ÿÿjÿrÿpÿqÿyÿÿvÿjÿ~ÿÿ{ÿlÿbÿoÿÿtÿhÿlÿtÿxÿdÿ]ÿ|ÿ~ÿtÿeÿaÿÿÿuÿ|ÿdÿtÿfÿuÿnÿtÿrÿhÿÿÿrÿwÿxÿqÿvÿ|ÿÿÿ{ÿmÿjÿiÿgÿlÿkÿmÿkÿyÿÿyÿ|ÿdÿaÿxÿ}ÿqÿhÿsÿgÿ]ÿfÿtÿqÿÿÿÿyÿkÿ}ÿqÿrÿ}ÿmÿmÿnÿ~ÿwÿvÿvÿpÿ\ÿeÿlÿvÿyÿhÿlÿrÿtÿlÿwÿÿtÿÿrÿxÿxÿhÿvÿyÿkÿkÿtÿfÿkÿlÿrÿnÿaÿ^ÿrÿ~ÿ`ÿjÿmÿgÿlÿsÿwÿuÿsÿwÿzÿyÿ}ÿ{ÿyÿuÿiÿgÿsÿyÿ~ÿrÿfÿhÿnÿnÿlÿoÿrÿlÿkÿhÿxÿsÿmÿvÿfÿuÿnÿeÿ{ÿqÿtÿcÿqÿqÿpÿpÿnÿ`ÿkÿeÿnÿyÿoÿvÿÿrÿjÿtÿvÿsÿzÿvÿyÿ|ÿnÿgÿpÿpÿsÿÿoÿvÿmÿjÿiÿCÿnÿvÿ|ÿvÿcÿjÿmÿdÿgÿpÿ|ÿqÿjÿtÿgÿaÿ^ÿaÿeÿaÿoÿ}ÿuÿtÿpÿjÿiÿcÿqÿvÿoÿtÿwÿbÿ`ÿkÿwÿoÿfÿ}ÿvÿmÿkÿeÿoÿoÿuÿrÿlÿmÿmÿkÿqÿuÿ{ÿnÿdÿrÿvÿpÿqÿkÿeÿhÿnÿqÿpÿxÿuÿkÿrÿoÿkÿuÿOÿ?ÿvÿsÿnÿsÿrÿeÿ|ÿbÿcÿqÿnÿaÿrÿgÿsÿzÿvÿmÿkÿpÿsÿkÿkÿfÿmÿoÿoÿrÿxÿqÿmÿsÿoÿuÿzÿrÿqÿdÿwÿyÿnÿyÿxÿrÿfÿrÿsÿtÿ}ÿgÿ~ÿiÿrÿxÿyÿiÿxÿqÿzÿvÿtÿoÿqÿ|ÿvÿiÿnÿoÿrÿzÿÿÿÿ|ÿqÿmÿrÿvÿrÿnÿ|ÿyÿzÿÿtÿ}ÿzÿÿrÿrÿ\ÿpÿÿxÿxÿsÿfÿaÿÿkÿrÿlÿxÿlÿwÿ~ÿkÿwÿÿvÿmÿgÿhÿnÿkÿgÿnÿmÿsÿpÿmÿyÿrÿqÿ`ÿwÿmÿnÿtÿrÿfÿrÿrÿyÿÿÿ~ÿxÿmÿoÿiÿ]ÿcÿoÿvÿÿzÿÿÿ~ÿnÿiÿsÿqÿrÿwÿsÿÿqÿtÿrÿ{ÿjÿ`ÿoÿlÿsÿyÿqÿlÿiÿkÿoÿnÿ{ÿÿ}ÿxÿsÿwÿoÿqÿoÿlÿfÿgÿmÿkÿlÿxÿÿwÿmÿuÿ|ÿzÿzÿtÿrÿ}ÿoÿtÿhÿÿxÿÿtÿoÿlÿÿ~ÿ~ÿ~ÿwÿ~ÿyÿyÿÿ}ÿpÿuÿrÿoÿ{ÿwÿlÿdÿfÿmÿlÿÿzÿmÿnÿyÿpÿnÿÿsÿxÿ{ÿpÿ{ÿpÿvÿhÿbÿmÿmÿxÿtÿqÿpÿxÿoÿbÿpÿÿ{ÿtÿpÿlÿ{ÿÿhÿsÿxÿyÿmÿdÿpÿvÿuÿpÿxÿvÿpÿvÿzÿÿtÿuÿÿ{ÿyÿyÿzÿÿxÿ{ÿ|ÿmÿiÿgÿiÿsÿ}ÿwÿjÿkÿqÿÿzÿxÿwÿvÿÿvÿqÿÿrÿxÿuÿwÿjÿzÿpÿuÿzÿ}ÿuÿvÿlÿrÿ{ÿ~ÿtÿnÿ}ÿÿvÿpÿnÿzÿoÿiÿyÿÿ~ÿkÿ{ÿ{ÿ~ÿoÿoÿÿzÿwÿtÿuÿÿqÿcÿpÿyÿuÿpÿ{ÿÿ{ÿsÿzÿ~ÿsÿyÿzÿuÿ|ÿwÿoÿuÿfÿbÿzÿjÿdÿpÿnÿ~ÿvÿÿsÿvÿÿ|ÿuÿ|ÿnÿkÿvÿpÿ{ÿ|ÿtÿwÿ|ÿ~ÿyÿwÿÿ~ÿsÿyÿjÿÿÿpÿwÿkÿqÿqÿqÿlÿrÿÿ|ÿlÿiÿpÿuÿuÿ{ÿvÿkÿvÿsÿ{ÿÿkÿmÿvÿrÿÿÿxÿqÿlÿqÿvÿÿ{ÿqÿgÿiÿsÿvÿ|ÿÿÿqÿqÿÿnÿtÿxÿrÿÿ~ÿÿmÿvÿyÿkÿsÿlÿvÿvÿ{ÿpÿfÿlÿvÿwÿpÿkÿeÿfÿtÿzÿfÿoÿlÿÿoÿvÿjÿÿ}ÿzÿrÿqÿsÿqÿoÿfÿfÿwÿuÿhÿsÿÿÿ{ÿyÿyÿvÿwÿlÿlÿsÿyÿÿÿÿ}ÿnÿuÿyÿyÿÿ~ÿxÿoÿoÿzÿuÿxÿÿÿÿÿÿYÿ[ÿ{ÿªÿÿyÿsÿyÿÿÿÿÿmÿnÿÿ~ÿvÿÿ|ÿpÿ{ÿxÿxÿÿvÿ~ÿlÿ~ÿnÿÿÿqÿwÿ|ÿqÿrÿ}ÿpÿkÿvÿÿÿÿ~ÿ{ÿsÿhÿxÿ¦ÿÿ¦ÿtÿxÿpÿÿÿÿÿqÿmÿÿÿÿwÿxÿ~ÿwÿÿ~ÿ|ÿ~ÿ~ÿsÿxÿÿ|ÿÿzÿwÿ{ÿÿ|ÿ~ÿÿÿxÿxÿÿ{ÿ{ÿÿÿÿsÿpÿ~ÿÿÿtÿ{ÿÿÿÿ|ÿÿ¤ÿÿÿÿxÿÿÿ~ÿxÿÿÿÿÿoÿÿ~ÿxÿÿÿÿuÿzÿÿxÿÿyÿ~ÿÿÿsÿÿyÿÿÿÿÿÿÿÿÿÿÿÿÿÿÿ~ÿÿÿÿÿ{ÿrÿpÿtÿ{ÿÿÿ}ÿxÿzÿvÿyÿxÿqÿnÿÿwÿÿ~ÿ~ÿÿuÿ{ÿ|ÿÿÿ{ÿ{ÿyÿzÿÿÿÿÿÿiÿÿÿÿÿÿÿÿ|ÿzÿÿÿÿ~ÿÿ}ÿÿvÿwÿÿÿÿÿÿÿÿÿ~ÿÿÿÿ{ÿ|ÿÿ}ÿÿÿ}ÿyÿyÿxÿsÿÿÿÿÿ}ÿÿÿÿÿ|ÿxÿÿ~ÿÿwÿÿ}ÿhÿzÿÿ}ÿwÿtÿ{ÿ~ÿ|ÿÿÿÿÿÿÿÿÿtÿyÿÿ{ÿ}ÿÿÿ§ÿyÿxÿÿwÿÿÿÿÿÿÿÿ~ÿÿÿzÿzÿ~ÿ{ÿÿÿÿ~ÿ§ÿ{ÿÿÿ~ÿÿÿÿÿ{ÿlÿ|ÿpÿÿÿÿ|ÿÿÿ|ÿzÿÿÿÿÿÿÿtÿÿiÿÿÿyÿÿÿÿ¦ÿÿ}ÿÿ}ÿ}ÿÿÿÿÿuÿÿÿÿÿÿÿÿÿ|ÿwÿxÿ|ÿÿvÿÿÿ~ÿÿÿ~ÿ}ÿ|ÿ}ÿÿÿÿ±ÿ©ÿwÿÿ~ÿtÿuÿxÿzÿÿÿÿÿÿÿ¤ÿ¦ÿ¥ÿÿxÿyÿ~ÿÿÿÿ¥ÿxÿ{ÿÿÿ¨ÿÿ|ÿÿÿÿÿÿÿ¥ÿÿÿÿÿÿ|ÿÿÿÿ~ÿyÿ~ÿtÿÿ¤ÿxÿÿyÿ|ÿgÿqÿÿ«ÿ¦ÿÿÿÿ{ÿ¦ÿÿÿÿ¤ÿÿÿÿÿÿÿ­ÿsÿÿtÿÿÿÿÿÿÿÿÿ¥ÿÿÿÿÿÿÿ§ÿ¦ÿÿ¤ÿ¬ÿ¦ÿ}ÿÿ¨ÿÿÿÿ¤ÿ|ÿÿ«ÿ­ÿ§ÿªÿ§ÿ}ÿ}ÿÿÿyÿ¥ÿ¬ÿ¨ÿ¥ÿ¥ÿÿxÿÿ|ÿ§ÿwÿvÿÿÿÿÿÿÿwÿªÿ}ÿqÿÿzÿÿÿÿ¨ÿ¥ÿÿÿ}ÿ¥ÿ·ÿ¦ÿÿÿÿÿÿÿ¬ÿ°ÿ®ÿ¦ÿ¥ÿ©ÿÿÿ©ÿÿ~ÿ©ÿ¤ÿuÿ|ÿ«ÿÿªÿ®ÿÿ|ÿÿÿ¬ÿ©ÿ«ÿqÿÿ}ÿ~ÿÿ©ÿ¤ÿzÿ|ÿÿÿ¦ÿ|ÿ¤ÿ§ÿÿ~ÿ§ÿªÿÿtÿÿÿÿÿ¥ÿÿÿÿ¦ÿ©ÿ{ÿmÿ¦ÿÿÿxÿuÿ¥ÿ­ÿÿzÿyÿÿ¨ÿ©ÿ©ÿ³ÿ¯ÿÿÿ¬ÿÿ©ÿmÿwÿÿ¥ÿ§ÿ¬ÿ«ÿÿ©ÿ¨ÿÿ¦ÿzÿÿªÿwÿrÿ¥ÿvÿ~ÿ¦ÿ¬ÿ­ÿyÿ}ÿ¦ÿ¥ÿ~ÿwÿ~ÿ¦ÿxÿ|ÿ~ÿÿvÿqÿzÿ¨ÿ­ÿ¤ÿqÿ©ÿ©ÿ¨ÿ¬ÿ®ÿ¦ÿyÿ©ÿwÿ«ÿ¦ÿ¦ÿwÿnÿrÿ¦ÿ´ÿ±ÿ®ÿzÿkÿnÿ¨ÿªÿ{ÿuÿsÿzÿªÿ®ÿ¤ÿxÿyÿ§ÿ¦ÿrÿ¥ÿ¥ÿ©ÿ§ÿ¯ÿ²ÿ¨ÿsÿxÿwÿhÿwÿrÿuÿuÿ¨ÿ¨ÿpÿqÿ¤ÿ«ÿoÿiÿrÿªÿ¸ÿ¸ÿ§ÿ©ÿ©ÿ¦ÿ¥ÿ¬ÿ­ÿ«ÿ¨ÿ§ÿ¨ÿjÿ¦ÿ´ÿkÿ¥ÿ¯ÿ±ÿ³ÿ±ÿ°ÿ¶ÿªÿ¤ÿ«ÿ¥ÿiÿ¦ÿgÿdÿjÿgÿ©ÿ§ÿ§ÿ©ÿeÿVÿ¦ÿkÿjÿiÿgÿcÿdÿgÿ]ÿÿtÿoÿdÿ_ÿgÿjÿ{ÿÿ}ÿ{ÿzÿvÿqÿlÿsÿYÿrÿuÿlÿnÿmÿkÿuÿÿÿrÿsÿqÿuÿwÿqÿgÿcÿ{ÿuÿsÿsÿsÿ}ÿÿwÿXÿKÿ\ÿ_ÿ{ÿrÿqÿ{ÿwÿqÿÿ_ÿfÿrÿkÿkÿuÿ~ÿÿ}ÿpÿyÿÿÿzÿ}ÿ}ÿqÿwÿÿkÿzÿyÿyÿxÿtÿ|ÿÿ~ÿrÿxÿ}ÿ}ÿtÿtÿrÿlÿÿiÿÿÿwÿxÿ}ÿÿÿtÿÿ|ÿ}ÿÿuÿsÿvÿzÿ}ÿ|ÿ}ÿ}ÿiÿuÿ~ÿÿÿÿ|ÿxÿÿÿnÿÿÿÿÿÿÿÿÿÿvÿ¬ÿzÿzÿÿÿÿÿÿ¥ÿÿÿÿÿÿÿÿÿÿÿ¨ÿÿÿÿ«ÿ±ÿ¦ÿxÿwÿÿÿÿÿÿÿxÿ{ÿÿÿÿÿÿÿÿÿÿÿÿÿÿÿvÿ}ÿÿÿÿÿÿÿ~ÿÿÿ¥ÿoÿÿ¤ÿ~ÿxÿÿÿÿÿÿÿzÿÿÿÿ~ÿzÿÿÿÿ}ÿÿvÿÿÿÿÿ|ÿÿÿÿÿÿsÿ¦ÿÿ§ÿ§ÿÿÿÿÿÿ¦ÿ¤ÿÿÿÿÿÿÿ¥ÿÿÿyÿÿÿÿÿ{ÿÿÿ|ÿ}ÿÿÿ{ÿÿÿÿÿ|ÿxÿ~ÿÿÿÿwÿdÿÿÿÿÿÿÿÿ¤ÿÿÿÿÿÿÿÿtÿuÿÿÿÿÿÿÿÿÿ¤ÿÿÿ§ÿÿÿÿÿÿÿÿÿÿ¯ÿ¬ÿÿyÿÿÿÿÿÿÿ|ÿ{ÿzÿyÿÿÿÿÿÿÿÿ~ÿyÿÿÿÿÿÿkÿÿÿÿÿÿÿÿ|ÿÿ¥ÿÿ~ÿÿÿuÿ}ÿÿ¥ÿ¤ÿ¦ÿÿÿÿÿÿÿ±ÿ§ÿ®ÿ§ÿÿ|ÿÿÿ§ÿ¦ÿÿÿÿÿÿ§ÿÿÿ{ÿÿÿÿÿÿÿrÿÿÿÿ³ÿÿÿ¥ÿÿÿÿÿÿÿÿÿÿÿÿÿ¦ÿÿÿÿÿ¥ÿÿÿÿÿÿÿ©ÿ{ÿÿÿÿÿ¥ÿ§ÿÿÿÿÿÿÿÿÿ©ÿÿÿÿÿÿÿÿÿÿÿÿÿ¤ÿ§ÿ|ÿÿÿÿÿÿÿÿÿÿÿÿÿÿÿÿ|ÿÿÿÿÿÿÿyÿzÿÿÿÿ¥ÿªÿ¦ÿ¥ÿ§ÿdÿÿÿÿÿÿÿÿÿÿÿÿÿÿÿÿÿÿ¤ÿÿÿÿÿÿ~ÿÿÿÿÿÿÿ¥ÿ~ÿ§ÿ{ÿÿ|ÿÿÿÿÿÿÿÿÿÿÿÿÿÿÿÿÿÿÿÿÿÿÿÿÿÿÿÿ|ÿrÿoÿÿÿÿÿÿ~ÿ}ÿÿÿÿÿÿÿÿ{ÿÿÿÿzÿÿyÿÿÿÿÿÿÿÿrÿvÿÿÿÿÿÿÿÿoÿÿyÿ}ÿrÿÿzÿÿÿÿÿÿÿÿÿÿÿÿzÿÿÿÿÿ{ÿÿ{ÿvÿ~ÿÿ|ÿyÿ|ÿÿÿÿÿ~ÿ~ÿÿÿsÿ|ÿxÿÿ|ÿÿÿÿÿÿÿÿÿÿ~ÿwÿÿÿ¤ÿ}ÿyÿxÿuÿÿ|ÿÿ~ÿÿÿÿÿÿÿÿÿÿ~ÿÿÿÿwÿÿoÿzÿÿzÿxÿ|ÿÿÿÿÿÿÿÿÿÿÿÿÿuÿÿ|ÿÿÿÿÿ¥ÿÿÿÿÿÿxÿ{ÿ¦ÿÿÿÿyÿyÿÿ~ÿÿ¥ÿ¥ÿÿ{ÿÿwÿvÿÿÿÿÿÿÿÿÿÿÿÿ}ÿ}ÿ¤ÿÿrÿÿÿwÿÿ{ÿ~ÿÿwÿÿÿÿÿÿrÿ|ÿÿÿÿ}ÿxÿyÿvÿ~ÿ~ÿ~ÿÿ~ÿÿÿ{ÿ{ÿ{ÿ{ÿxÿyÿ|ÿ~ÿÿÿÿÿÿyÿÿÿ}ÿzÿÿÿÿÿiÿÿÿzÿrÿvÿpÿsÿÿÿÿÿÿÿxÿuÿÿ|ÿqÿyÿkÿ|ÿsÿ|ÿuÿwÿÿzÿÿvÿuÿxÿiÿmÿpÿmÿoÿoÿlÿhÿmÿxÿnÿyÿqÿbÿlÿuÿeÿYÿ{ÿnÿfÿkÿgÿkÿgÿgÿfÿjÿiÿpÿÿvÿtÿyÿpÿ}ÿÿwÿoÿnÿwÿÿÿÿÿtÿnÿuÿtÿyÿÿ{ÿyÿÿÿ{ÿyÿvÿ{ÿÿÿxÿtÿtÿmÿtÿ|ÿ{ÿÿÿkÿ{ÿtÿvÿÿÿwÿ|ÿmÿzÿÿÿvÿÿÿ|ÿqÿnÿqÿzÿÿwÿeÿlÿxÿuÿkÿpÿqÿqÿnÿtÿwÿ{ÿ}ÿoÿÿuÿyÿoÿ}ÿÿvÿpÿyÿuÿqÿwÿÿÿ}ÿÿÿxÿwÿsÿsÿxÿsÿvÿÿzÿsÿlÿfÿvÿ|ÿÿkÿzÿoÿmÿlÿyÿzÿ|ÿÿÿzÿ|ÿuÿcÿeÿsÿ~ÿvÿuÿvÿ|ÿlÿgÿgÿxÿlÿÿÿyÿzÿsÿxÿlÿFÿEÿnÿxÿlÿnÿvÿtÿÿ|ÿ|ÿzÿlÿkÿsÿ{ÿvÿxÿ|ÿ~ÿÿoÿÿÿoÿÿnÿnÿzÿ|ÿÿvÿzÿvÿ|ÿsÿvÿxÿuÿsÿÿ{ÿrÿxÿtÿsÿzÿyÿ~ÿÿÿÿzÿvÿiÿtÿÿ}ÿ|ÿjÿzÿaÿnÿÿoÿiÿÿÿyÿyÿiÿ}ÿhÿ[ÿeÿ}ÿÿuÿqÿ|ÿwÿeÿiÿyÿÿ}ÿsÿvÿvÿuÿsÿkÿdÿtÿuÿWÿqÿÿÿyÿ|ÿcÿuÿyÿ{ÿiÿuÿ~ÿsÿtÿzÿÿxÿpÿoÿqÿyÿxÿwÿwÿsÿnÿlÿyÿzÿ{ÿzÿlÿsÿsÿrÿÿtÿjÿnÿsÿoÿuÿhÿyÿÿtÿnÿdÿpÿvÿoÿvÿwÿqÿnÿyÿ}ÿcÿdÿ#ÿþµþbÿÿpÿaÿrÿ}ÿ|ÿÿ}ÿtÿgÿnÿtÿwÿwÿÿqÿpÿpÿjÿ{ÿ~ÿbÿWÿÿjÿuÿmÿ~ÿsÿhÿvÿvÿrÿrÿrÿuÿtÿ{ÿwÿpÿzÿuÿzÿÿtÿmÿpÿvÿpÿtÿkÿkÿuÿvÿwÿkÿmÿzÿ_ÿjÿÿvÿlÿtÿuÿÿÿwÿvÿzÿxÿxÿyÿxÿ{ÿxÿdÿeÿiÿ`ÿlÿgÿoÿ|ÿwÿpÿjÿrÿwÿsÿqÿrÿyÿjÿbÿlÿyÿÿwÿdÿyÿxÿmÿwÿrÿÿÿ}ÿrÿgÿyÿzÿvÿlÿjÿcÿlÿlÿiÿpÿmÿsÿvÿlÿcÿxÿÿrÿyÿÿÿxÿeÿ|ÿwÿ}ÿnÿwÿaÿfÿmÿqÿrÿaÿ_ÿ|ÿ~ÿmÿmÿgÿnÿqÿrÿ|ÿ}ÿqÿrÿqÿzÿzÿvÿÿÿnÿnÿvÿxÿwÿlÿbÿeÿqÿuÿwÿyÿÿlÿmÿkÿiÿhÿlÿ~ÿxÿÿjÿdÿiÿrÿoÿhÿwÿwÿxÿrÿqÿvÿvÿkÿjÿvÿpÿsÿzÿrÿoÿnÿhÿhÿ{ÿÿoÿhÿlÿoÿzÿrÿhÿvÿyÿdÿfÿoÿbÿVÿUÿvÿyÿjÿfÿuÿÿjÿhÿoÿsÿiÿoÿpÿsÿkÿcÿnÿ{ÿkÿdÿpÿqÿwÿvÿeÿcÿpÿsÿlÿtÿiÿkÿ`ÿkÿ{ÿzÿiÿnÿpÿÿrÿqÿqÿrÿbÿkÿwÿoÿxÿxÿvÿkÿtÿÿiÿcÿlÿrÿlÿkÿkÿjÿiÿkÿlÿjÿoÿjÿpÿzÿxÿwÿÿIÿAÿvÿvÿsÿhÿmÿdÿnÿqÿaÿhÿdÿkÿwÿhÿmÿxÿsÿsÿsÿpÿvÿqÿnÿkÿpÿvÿyÿrÿrÿqÿoÿrÿrÿyÿrÿfÿiÿsÿyÿnÿqÿrÿkÿmÿrÿsÿwÿyÿtÿvÿÿlÿvÿsÿqÿpÿhÿvÿtÿlÿtÿsÿlÿtÿxÿjÿmÿqÿkÿlÿvÿ~ÿzÿpÿsÿ|ÿsÿqÿnÿrÿwÿÿÿÿyÿrÿqÿ{ÿÿhÿjÿyÿvÿdÿrÿqÿsÿyÿuÿsÿyÿxÿjÿbÿjÿtÿgÿlÿtÿ|ÿÿÿÿrÿxÿÿnÿsÿsÿ}ÿrÿiÿrÿqÿbÿzÿtÿ\ÿyÿÿhÿdÿ~ÿtÿ`ÿ{ÿoÿrÿjÿvÿvÿuÿkÿiÿ{ÿÿrÿgÿlÿÿÿuÿqÿrÿtÿwÿrÿwÿrÿyÿ}ÿ~ÿwÿoÿyÿiÿsÿsÿ^ÿrÿrÿgÿyÿtÿyÿyÿsÿsÿtÿxÿyÿsÿtÿwÿmÿlÿsÿyÿ|ÿxÿtÿsÿtÿuÿqÿrÿoÿlÿwÿmÿnÿiÿnÿzÿxÿÿrÿwÿfÿtÿtÿÿÿsÿxÿwÿzÿwÿ~ÿzÿxÿtÿuÿxÿrÿhÿtÿÿwÿsÿuÿsÿsÿ{ÿÿyÿÿxÿhÿyÿgÿbÿbÿnÿoÿiÿkÿsÿnÿiÿiÿsÿpÿzÿvÿrÿrÿuÿuÿ~ÿ{ÿlÿpÿsÿrÿsÿjÿlÿgÿlÿzÿÿÿvÿ}ÿÿpÿsÿÿÿvÿkÿ~ÿtÿÿ{ÿwÿ{ÿwÿuÿvÿtÿoÿlÿgÿkÿvÿwÿuÿqÿrÿxÿuÿ~ÿrÿlÿlÿjÿpÿzÿÿ|ÿjÿnÿÿÿÿtÿkÿeÿnÿjÿtÿpÿzÿ¨ÿÿjÿrÿ}ÿ}ÿjÿkÿÿjÿqÿÿ~ÿÿ{ÿqÿeÿuÿsÿqÿzÿÿuÿkÿyÿ{ÿxÿmÿpÿoÿnÿnÿvÿÿÿxÿyÿvÿoÿsÿtÿvÿyÿkÿhÿpÿxÿvÿhÿoÿiÿwÿuÿvÿpÿvÿvÿqÿgÿnÿ|ÿÿqÿkÿ{ÿ{ÿqÿuÿpÿiÿuÿ|ÿnÿÿÿÿzÿÿuÿÿvÿyÿsÿfÿuÿuÿqÿnÿrÿÿÿ|ÿxÿxÿ{ÿwÿ|ÿxÿrÿvÿqÿÿ|ÿwÿkÿhÿÿÿkÿ}ÿvÿpÿqÿoÿqÿpÿhÿfÿvÿ{ÿsÿmÿsÿ~ÿwÿsÿrÿkÿoÿ{ÿÿvÿuÿÿÿÿ{ÿuÿoÿfÿtÿuÿyÿtÿpÿoÿrÿyÿwÿvÿqÿlÿsÿÿwÿnÿlÿsÿfÿjÿÿzÿÿÿxÿoÿ}ÿtÿlÿmÿjÿlÿvÿmÿjÿ{ÿ{ÿmÿvÿlÿdÿ|ÿhÿeÿwÿxÿÿ|ÿsÿyÿxÿqÿvÿxÿÿÿ}ÿsÿwÿÿ|ÿzÿtÿ~ÿ|ÿÿÿzÿvÿfÿxÿxÿkÿrÿuÿrÿÿuÿÿuÿsÿÿÿ{ÿ{ÿwÿwÿ}ÿyÿvÿÿvÿsÿ|ÿ~ÿhÿÿsÿuÿpÿÿ{ÿsÿpÿmÿrÿ}ÿÿ}ÿ~ÿÿuÿxÿ|ÿ{ÿÿÿuÿuÿ}ÿeÿyÿwÿvÿsÿwÿÿÿ{ÿmÿhÿÿÿmÿ{ÿÿyÿmÿwÿlÿxÿÿvÿÿvÿyÿÿÿ~ÿÿÿ}ÿ}ÿÿÿ~ÿÿmÿÿÿÿÿxÿzÿÿ}ÿÿÿÿÿyÿwÿÿÿ¤ÿ¥ÿÿzÿ~ÿqÿzÿÿÿÿzÿrÿÿÿ}ÿÿÿÿÿÿÿÿyÿyÿyÿÿÿxÿyÿÿÿqÿvÿzÿÿÿÿvÿÿÿÿÿÿÿÿÿÿ{ÿxÿzÿxÿyÿsÿÿÿÿ{ÿ{ÿ}ÿ{ÿuÿsÿÿÿyÿyÿÿÿÿÿÿÿvÿÿÿyÿ}ÿ{ÿrÿÿÿ{ÿÿÿ~ÿyÿÿ{ÿÿÿÿÿuÿ{ÿÿÿÿÿuÿÿÿÿÿÿ§ÿÿyÿÿ|ÿ~ÿÿyÿ{ÿÿ~ÿyÿwÿzÿÿÿÿzÿÿÿsÿ}ÿ}ÿ|ÿ}ÿxÿvÿzÿ~ÿÿ~ÿxÿ|ÿÿ³ÿÿÿÿÿyÿÿ}ÿÿzÿuÿÿÿÿÿzÿÿÿÿÿÿ|ÿ~ÿ}ÿyÿ~ÿÿ}ÿsÿ}ÿxÿ{ÿÿÿÿÿÿÿyÿÿÿrÿwÿÿÿÿuÿÿÿÿÿÿÿÿ¤ÿÿ¤ÿÿÿÿ¤ÿÿrÿÿwÿÿvÿÿÿÿ¤ÿÿÿÿÿÿ{ÿÿÿÿ¦ÿmÿÿÿÿ¦ÿÿÿÿxÿÿ¤ÿ©ÿ~ÿÿhÿ¨ÿÿÿvÿÿÿxÿÿªÿ§ÿ¦ÿÿÿqÿmÿÿÿÿÿyÿxÿÿÿÿ}ÿwÿÿÿwÿÿÿ¦ÿjÿÿÿ}ÿ|ÿyÿxÿÿ¤ÿÿ~ÿ~ÿÿ­ÿ~ÿtÿrÿÿÿÿ¦ÿ§ÿ§ÿÿ¥ÿÿ}ÿÿÿzÿÿÿÿ¤ÿÿÿ¤ÿÿÿ¨ÿÿ|ÿ|ÿ{ÿÿ~ÿÿ¥ÿ¥ÿÿÿ¦ÿtÿÿ¯ÿ¦ÿ|ÿÿ«ÿÿzÿ|ÿÿÿÿ¤ÿÿÿÿÿ|ÿÿÿÿÿÿ¤ÿ¤ÿvÿxÿÿ§ÿ¥ÿÿ«ÿ¤ÿ|ÿÿ©ÿÿÿ§ÿvÿzÿÿ§ÿÿÿ¦ÿ¤ÿÿÿÿÿÿ{ÿÿÿÿtÿ~ÿ¤ÿ¦ÿªÿÿÿ§ÿÿÿ}ÿÿªÿÿÿ¤ÿÿÿÿÿ¤ÿÿ©ÿ°ÿÿÿÿÿ¨ÿ}ÿÿÿyÿ«ÿÿuÿ}ÿÿÿÿ¤ÿÿÿÿ¦ÿ¦ÿÿÿ¨ÿ®ÿ«ÿ¨ÿ©ÿ}ÿ~ÿ³ÿ|ÿÿyÿÿ¥ÿÿÿ¦ÿ¥ÿ}ÿyÿ§ÿ{ÿÿÿÿ~ÿÿ§ÿ¤ÿgÿÿ©ÿzÿ¥ÿÿ¨ÿ§ÿ¦ÿ¥ÿwÿ|ÿ{ÿ¦ÿÿ}ÿ¤ÿ¤ÿ|ÿ|ÿÿ©ÿ®ÿÿfÿwÿªÿÿsÿsÿ~ÿ¦ÿ¦ÿ¤ÿ}ÿ¦ÿÿÿ|ÿ~ÿÿxÿvÿÿ¨ÿ®ÿ}ÿ|ÿ®ÿ®ÿÿ}ÿ©ÿ©ÿÿÿ®ÿzÿÿ«ÿ©ÿ­ÿ¬ÿ¤ÿ¦ÿ¥ÿ}ÿÿqÿmÿ~ÿ¥ÿ~ÿyÿvÿ¥ÿ~ÿ¬ÿ²ÿÿ¥ÿ©ÿ©ÿ¥ÿ{ÿ¦ÿ¬ÿzÿ¤ÿªÿ©ÿ©ÿ|ÿnÿsÿyÿpÿvÿ¦ÿ{ÿ|ÿ«ÿ²ÿ¬ÿ¥ÿ­ÿ}ÿ¬ÿ¥ÿ±ÿ¯ÿ¥ÿoÿrÿ§ÿrÿ­ÿ{ÿ¹ÿµÿ©ÿxÿ¤ÿ§ÿuÿrÿ§ÿ¬ÿmÿzÿ¤ÿxÿyÿ¤ÿ©ÿ­ÿ²ÿ¨ÿ®ÿ¥ÿhÿpÿ¥ÿpÿ¬ÿpÿ¥ÿ¥ÿwÿªÿvÿlÿ§ÿ¥ÿ¯ÿ¯ÿ§ÿ¬ÿmÿqÿªÿ¨ÿ«ÿaÿ­ÿ§ÿ¥ÿ¤ÿ§ÿrÿiÿpÿjÿkÿ´ÿnÿoÿjÿpÿ°ÿ°ÿ±ÿZÿiÿªÿ§ÿ¤ÿ¤ÿkÿiÿªÿgÿTÿjÿkÿgÿdÿeÿ¥ÿfÿ®ÿ±ÿ©ÿ§ÿ¦ÿ¨ÿ¥ÿPÿ{ÿÿÿ|ÿfÿTÿaÿuÿrÿwÿxÿxÿxÿqÿkÿtÿrÿdÿyÿnÿgÿgÿjÿ~ÿyÿxÿfÿoÿuÿmÿeÿbÿ^ÿdÿ~ÿpÿsÿtÿyÿÿÿÿ_ÿXÿcÿhÿhÿwÿ{ÿqÿqÿyÿÿdÿkÿwÿpÿoÿuÿuÿzÿkÿlÿkÿxÿÿ|ÿwÿwÿÿÿÿtÿÿÿvÿpÿtÿ}ÿÿ}ÿyÿvÿÿÿÿ{ÿ{ÿzÿ¦ÿlÿÿ}ÿÿÿ{ÿrÿzÿzÿÿÿÿÿÿyÿuÿ~ÿÿnÿyÿÿÿÿÿ~ÿÿÿwÿvÿxÿzÿÿÿÿÿÿÿÿÿ°ÿ|ÿÿÿÿ|ÿÿÿÿÿ|ÿ¨ÿÿÿ¨ÿÿÿÿ¥ÿÿ«ÿÿÿÿ¦ÿÿ¦ÿ¬ÿ²ÿ®ÿÿ«ÿÿ}ÿ}ÿÿÿ{ÿ{ÿÿ}ÿÿÿÿÿÿÿÿ~ÿÿÿÿÿÿlÿÿyÿÿzÿ|ÿÿ~ÿ}ÿÿ¥ÿÿÿÿÿÿÿÿÿÿÿªÿÿÿ}ÿÿÿÿÿÿÿÿ¤ÿ{ÿ¥ÿÿÿÿÿÿÿyÿyÿÿ}ÿÿÿÿ¦ÿ¥ÿÿÿÿÿÿÿÿÿÿÿ¤ÿÿÿPÿÿþÿ`ÿ}ÿÿzÿpÿxÿÿÿÿÿÿÿ¤ÿ¦ÿÿÿÿÿÿÿÿÿÿÿÿÿÿÿ}ÿÿ|ÿ|ÿÿÿÿÿÿ·ÿ©ÿ«ÿ{ÿÿÿÿÿÿÿÿÿÿÿ¥ÿÿ{ÿÿ|ÿÿ«ÿÿ|ÿÿÿ­ÿÿÿÿÿÿÿÿÿÿÿÿÿÿÿÿqÿÿxÿÿÿ~ÿtÿlÿxÿ}ÿÿ{ÿÿÿ¨ÿÿ¦ÿÿÿÿÿÿ§ÿÿÿÿwÿuÿÿÿÿÿÿÿÿÿ¤ÿ¤ÿÿÿxÿÿ¨ÿÿÿÿÿÿÿÿÿÿÿÿÿÿ¥ÿÿÿÿÿÿ|ÿÿ¥ÿ~ÿ|ÿvÿÿÿÿÿÿÿÿ¥ÿÿÿÿÿÿÿÿ{ÿÿÿÿÿÿÿÿÿÿÿÿÿÿÿÿwÿÿÿÿÿÿÿÿÿÿÿÿÿÿÿÿÿÿÿ¤ÿ¤ÿÿÿÿÿÿwÿÿÿ¦ÿ¥ÿÿÿÿÿÿÿÿÿÿÿÿÿ¦ÿÿÿÿÿÿÿ~ÿ~ÿÿÿÿÿÿÿÿ±ÿÿÿÿzÿÿÿÿÿÿÿÿÿÿÿÿÿ|ÿÿÿÿÿÿÿÿÿvÿzÿÿ¦ÿ~ÿzÿÿrÿÿ¬ÿÿÿÿÿÿÿÿÿÿÿÿÿÿÿÿÿÿÿÿÿÿ}ÿ{ÿÿÿÿÿtÿÿÿÿÿÿÿÿÿÿ~ÿÿÿÿÿÿÿÿ}ÿwÿ{ÿzÿÿÿÿÿzÿtÿÿÿÿÿÿÿuÿÿÿzÿrÿ{ÿsÿÿÿÿ{ÿsÿ{ÿlÿhÿtÿÿÿÿÿÿÿÿÿÿÿÿÿÿÿ¬ÿÿwÿÿvÿÿÿÿÿÿÿÿrÿÿÿoÿnÿÿuÿjÿvÿwÿÿÿzÿ|ÿ}ÿÿ~ÿvÿyÿÿÿ|ÿrÿ}ÿÿÿÿÿ|ÿ}ÿÿ}ÿÿÿtÿvÿ}ÿÿÿÿ~ÿvÿ}ÿvÿxÿpÿÿyÿÿmÿzÿÿÿ|ÿ~ÿÿÿ|ÿ~ÿÿÿÿÿÿÿÿ}ÿÿqÿuÿÿÿÿ|ÿÿÿÿÿÿÿÿÿ|ÿnÿpÿ{ÿ~ÿÿzÿjÿÿÿÿÿÿÿvÿwÿÿ|ÿ}ÿÿ|ÿÿÿÿÿ}ÿwÿÿ}ÿÿÿÿ|ÿzÿtÿÿÿÿÿuÿ}ÿÿÿ}ÿÿÿ~ÿ|ÿÿvÿÿÿ©ÿÿ~ÿÿÿÿÿsÿÿÿÿÿÿÿzÿÿÿÿÿÿÿÿ~ÿxÿÿ~ÿtÿÿÿÿÿÿ¨ÿÿÿxÿtÿsÿxÿÿÿxÿyÿ{ÿtÿnÿuÿÿrÿwÿÿxÿqÿ}ÿÿzÿmÿzÿkÿÿwÿuÿyÿuÿqÿrÿsÿuÿvÿqÿoÿsÿqÿqÿsÿyÿjÿoÿsÿdÿqÿuÿqÿyÿmÿtÿsÿyÿlÿgÿnÿrÿiÿlÿuÿyÿyÿuÿ{ÿÿÿÿ|ÿvÿnÿÿÿvÿ{ÿrÿpÿrÿrÿvÿmÿrÿÿ}ÿzÿrÿvÿÿÿÿÿ}ÿzÿvÿ{ÿvÿÿyÿwÿgÿzÿtÿÿÿÿxÿÿmÿ|ÿÿ~ÿÿ~ÿ}ÿwÿ|ÿÿwÿtÿ{ÿzÿwÿwÿÿ}ÿxÿ~ÿuÿxÿmÿxÿ}ÿÿ~ÿdÿvÿnÿxÿ{ÿÿ|ÿeÿdÿnÿpÿuÿ}ÿ}ÿ{ÿuÿsÿ}ÿÿxÿvÿwÿ|ÿpÿxÿxÿvÿ~ÿ|ÿeÿzÿjÿwÿxÿvÿqÿxÿyÿpÿsÿÿyÿoÿwÿwÿqÿ{ÿ}ÿqÿ{ÿÿxÿ|ÿwÿqÿiÿÿzÿ_ÿgÿÿ~ÿÿeÿkÿyÿqÿZÿsÿrÿmÿnÿxÿvÿqÿoÿtÿzÿtÿfÿkÿÿÿxÿxÿ{ÿÿsÿÿÿzÿÿtÿiÿxÿÿxÿxÿyÿxÿÿyÿvÿÿÿlÿtÿvÿ|ÿvÿrÿÿÿzÿ~ÿsÿeÿrÿyÿoÿyÿvÿpÿyÿÿÿuÿjÿsÿgÿcÿÿlÿ|ÿ{ÿwÿyÿuÿzÿÿtÿmÿ}ÿqÿnÿpÿuÿ{ÿtÿtÿyÿtÿqÿÿ|ÿ|ÿpÿgÿnÿmÿmÿkÿ|ÿÿÿÿuÿoÿrÿnÿyÿiÿjÿvÿmÿzÿvÿzÿzÿvÿxÿoÿtÿtÿmÿrÿtÿrÿrÿÿÿuÿtÿhÿnÿzÿwÿÿuÿvÿsÿyÿÿuÿtÿÿrÿpÿ{ÿtÿ|ÿ}ÿpÿsÿvÿ}ÿoÿzÿÿÿpÿhÿsÿrÿuÿ|ÿnÿnÿrÿlÿyÿwÿvÿsÿtÿcÿÿÿÿ~ÿxÿÿiÿxÿÿÿlÿrÿ~ÿxÿpÿuÿÿ}ÿrÿ{ÿtÿvÿjÿ^ÿsÿ|ÿoÿjÿaÿaÿsÿiÿyÿ}ÿpÿiÿjÿtÿÿ|ÿmÿsÿdÿÿiÿ{ÿtÿeÿ^ÿ~ÿqÿqÿtÿuÿÿ~ÿxÿpÿrÿoÿoÿtÿoÿwÿ{ÿjÿeÿmÿoÿrÿxÿwÿ|ÿ{ÿrÿoÿyÿÿrÿnÿvÿvÿyÿpÿmÿyÿÿfÿRÿwÿyÿqÿqÿxÿ|ÿmÿ~ÿmÿjÿpÿoÿUÿ_ÿqÿsÿqÿmÿlÿpÿuÿ~ÿ|ÿjÿlÿyÿÿjÿvÿÿÿuÿkÿyÿ~ÿ|ÿvÿkÿlÿoÿnÿjÿsÿÿfÿjÿyÿjÿaÿfÿqÿpÿsÿxÿ|ÿxÿpÿlÿrÿwÿ}ÿÿÿ}ÿwÿtÿ}ÿsÿrÿpÿlÿpÿlÿxÿÿuÿwÿxÿmÿwÿnÿxÿyÿyÿÿmÿbÿqÿÿwÿlÿwÿrÿkÿeÿlÿoÿqÿnÿeÿiÿjÿvÿuÿnÿ{ÿ~ÿ}ÿxÿtÿtÿoÿfÿoÿtÿÿiÿiÿmÿjÿoÿrÿÿcÿtÿhÿhÿoÿzÿxÿgÿpÿrÿtÿpÿyÿhÿlÿpÿÿ~ÿtÿpÿvÿmÿiÿtÿnÿpÿwÿvÿyÿwÿoÿkÿuÿkÿtÿjÿjÿwÿ|ÿZÿÿqÿ|ÿtÿwÿzÿkÿjÿqÿuÿpÿlÿtÿpÿpÿvÿvÿhÿdÿiÿnÿlÿdÿhÿvÿyÿyÿnÿbÿpÿnÿtÿÿzÿzÿ{ÿoÿdÿlÿrÿsÿdÿ|ÿjÿ\ÿjÿiÿpÿqÿxÿvÿgÿnÿ~ÿrÿvÿyÿqÿyÿxÿsÿtÿ|ÿyÿsÿsÿsÿrÿtÿvÿzÿÿxÿhÿhÿwÿrÿoÿlÿsÿhÿsÿxÿwÿqÿ|ÿrÿÿÿvÿnÿsÿmÿzÿmÿsÿ}ÿnÿyÿvÿpÿyÿvÿgÿlÿgÿfÿgÿpÿ}ÿxÿnÿrÿ|ÿsÿvÿsÿtÿsÿÿÿgÿpÿsÿmÿvÿwÿfÿpÿÿ{ÿrÿÿwÿ~ÿÿwÿwÿsÿuÿ{ÿpÿjÿrÿvÿpÿrÿqÿlÿnÿoÿaÿbÿxÿtÿoÿ{ÿÿ}ÿqÿsÿ~ÿoÿtÿ}ÿÿÿ]ÿ}ÿoÿuÿÿhÿiÿ_ÿhÿ|ÿrÿnÿ~ÿsÿiÿbÿoÿpÿjÿbÿcÿtÿÿ|ÿqÿxÿuÿaÿgÿdÿnÿÿuÿsÿzÿsÿqÿzÿcÿmÿzÿtÿxÿhÿoÿ}ÿwÿrÿuÿyÿÿyÿqÿwÿÿsÿrÿzÿ}ÿzÿxÿrÿmÿqÿhÿgÿsÿgÿ]ÿvÿvÿnÿpÿÿxÿ|ÿnÿuÿmÿoÿyÿyÿxÿlÿxÿoÿÿxÿhÿÿ{ÿzÿqÿoÿtÿhÿbÿoÿzÿÿÿ~ÿwÿoÿsÿhÿwÿpÿyÿtÿjÿxÿjÿÿÿkÿxÿzÿhÿÿyÿyÿjÿiÿlÿgÿiÿfÿhÿcÿeÿvÿzÿiÿiÿtÿhÿnÿjÿnÿyÿwÿyÿÿxÿwÿyÿoÿrÿ{ÿÿvÿmÿnÿiÿÿyÿ{ÿwÿpÿvÿxÿrÿpÿvÿtÿuÿzÿwÿ{ÿzÿwÿ{ÿÿÿsÿrÿlÿnÿuÿÿÿjÿ|ÿ¦ÿqÿwÿÿÿsÿ{ÿÿyÿrÿlÿnÿÿzÿpÿzÿÿzÿfÿpÿxÿzÿ~ÿÿuÿsÿÿ{ÿcÿ|ÿpÿvÿ|ÿnÿiÿlÿ{ÿvÿvÿpÿtÿiÿsÿ{ÿzÿ|ÿzÿxÿyÿuÿtÿxÿsÿxÿyÿrÿeÿcÿÿÿÿÿeÿhÿzÿxÿnÿvÿyÿxÿoÿmÿÿÿ[ÿ_ÿtÿsÿhÿhÿpÿvÿ|ÿÿtÿÿÿmÿmÿÿtÿxÿÿsÿsÿjÿ{ÿÿtÿqÿwÿ{ÿxÿÿÿ}ÿ{ÿ{ÿ{ÿjÿoÿtÿmÿqÿfÿsÿvÿoÿÿ~ÿ|ÿnÿwÿ|ÿuÿtÿÿÿoÿmÿ}ÿÿsÿpÿqÿoÿoÿuÿvÿqÿ}ÿoÿÿwÿmÿwÿÿrÿuÿuÿnÿtÿvÿsÿcÿpÿÿ{ÿsÿuÿÿÿyÿqÿmÿwÿ{ÿwÿwÿqÿuÿyÿÿoÿyÿ{ÿpÿrÿ|ÿrÿkÿqÿqÿ{ÿpÿ`ÿiÿuÿwÿrÿsÿ{ÿwÿvÿqÿrÿ{ÿÿmÿoÿlÿxÿsÿsÿvÿzÿÿ{ÿ{ÿzÿÿÿ{ÿxÿvÿwÿtÿoÿrÿ{ÿxÿ}ÿ{ÿuÿtÿeÿqÿtÿÿÿ}ÿbÿpÿuÿmÿwÿÿÿwÿ{ÿ~ÿÿÿyÿwÿÿvÿuÿÿpÿxÿxÿÿ~ÿqÿvÿ{ÿ{ÿÿ|ÿtÿ}ÿÿzÿÿÿÿ~ÿÿÿdÿzÿvÿvÿÿÿÿÿÿÿyÿÿ¤ÿÿuÿ}ÿ}ÿÿ{ÿsÿ}ÿvÿxÿÿ{ÿ|ÿ{ÿzÿÿÿ}ÿÿ{ÿmÿwÿÿÿÿÿÿwÿzÿqÿÿxÿÿoÿsÿzÿwÿrÿ{ÿ{ÿsÿvÿÿÿÿtÿvÿÿ{ÿ}ÿzÿ~ÿÿÿÿÿzÿzÿ|ÿÿÿ}ÿÿÿÿÿwÿzÿÿmÿyÿvÿÿÿvÿuÿ~ÿÿÿÿÿÿÿÿÿÿ}ÿÿÿÿyÿ~ÿuÿzÿ|ÿtÿÿÿÿwÿwÿ{ÿwÿtÿ~ÿtÿÿÿÿÿuÿÿÿ¨ÿÿwÿzÿuÿuÿyÿzÿÿÿÿvÿÿ¥ÿÿoÿyÿzÿtÿ~ÿÿwÿvÿuÿzÿxÿvÿ|ÿrÿwÿÿÿzÿvÿÿÿrÿvÿÿÿÿ{ÿzÿÿÿ{ÿxÿwÿÿÿvÿwÿ¥ÿÿ}ÿÿwÿzÿÿÿyÿ|ÿÿÿ~ÿÿÿwÿÿÿÿgÿ~ÿ¤ÿÿÿÿÿ}ÿwÿÿÿÿÿÿ~ÿ~ÿÿ©ÿÿ}ÿyÿzÿÿÿÿÿ}ÿÿÿsÿ¤ÿ«ÿ§ÿÿ~ÿ|ÿ¤ÿÿÿÿ}ÿ~ÿÿuÿyÿÿÿÿÿÿÿÿ¨ÿÿ~ÿÿÿÿÿÿÿÿÿlÿÿÿÿyÿÿ|ÿÿÿxÿ}ÿÿÿÿÿwÿwÿÿÿÿÿxÿ~ÿÿÿ¤ÿ¥ÿÿ¥ÿrÿnÿÿÿsÿ¤ÿ~ÿ{ÿÿ¨ÿ®ÿÿ¦ÿÿÿmÿÿÿÿÿvÿrÿÿÿÿÿ¤ÿÿ}ÿmÿÿÿ¦ÿ~ÿ}ÿ©ÿ§ÿÿÿyÿ~ÿÿÿxÿÿÿ¦ÿ}ÿwÿ~ÿÿÿÿÿÿ¤ÿÿ¬ÿÿÿ¤ÿÿÿÿ¦ÿ¦ÿÿÿÿÿÿÿÿ}ÿ~ÿÿ}ÿÿÿÿÿÿÿ¦ÿÿyÿÿzÿzÿÿ¤ÿ¦ÿ¦ÿ¦ÿÿÿÿÿÿ­ÿÿ¤ÿÿuÿÿ¥ÿÿÿ}ÿwÿÿÿ|ÿÿ¥ÿÿÿÿÿ|ÿ¨ÿ°ÿ¨ÿÿ¥ÿÿzÿÿ¦ÿÿÿÿyÿwÿÿÿpÿÿuÿÿwÿÿ¨ÿ­ÿ¬ÿ©ÿ¦ÿÿ~ÿ¬ÿªÿªÿÿÿÿÿÿ¤ÿÿ¨ÿÿuÿzÿ´ÿ¯ÿrÿÿ§ÿÿÿÿ¨ÿ©ÿÿ¯ÿÿÿÿÿÿÿÿÿÿ¦ÿÿÿrÿÿÿ¨ÿÿÿ¥ÿ¨ÿÿÿ¥ÿ³ÿÿ|ÿÿÿ¥ÿªÿ¨ÿÿÿ{ÿ§ÿÿ¦ÿ¥ÿ¤ÿÿ¦ÿ¯ÿÿ¥ÿÿ¥ÿuÿ±ÿ©ÿ¤ÿÿ¨ÿ§ÿzÿÿ~ÿÿÿ{ÿ­ÿ¨ÿÿ|ÿ{ÿ~ÿ©ÿÿzÿÿ¦ÿ¦ÿÿ}ÿÿÿzÿÿ°ÿ¦ÿ¨ÿ¥ÿ|ÿÿ§ÿÿyÿÿÿ¥ÿ°ÿ¨ÿ²ÿÿ~ÿªÿªÿÿxÿ}ÿ±ÿ¤ÿ¦ÿªÿ«ÿ­ÿ­ÿ¬ÿ©ÿÿ¬ÿ«ÿ¨ÿ«ÿ¬ÿ¦ÿ©ÿ²ÿ¯ÿ¦ÿ~ÿ±ÿ©ÿ©ÿ«ÿ­ÿ«ÿ©ÿ©ÿ¤ÿ©ÿ~ÿ¥ÿªÿ©ÿ¬ÿ¬ÿ§ÿ|ÿ©ÿ³ÿvÿ«ÿ~ÿgÿwÿ¬ÿªÿ}ÿ«ÿªÿ¥ÿ¤ÿ¬ÿ®ÿ§ÿtÿvÿ¨ÿzÿ«ÿªÿ¦ÿ®ÿ¬ÿ¯ÿ«ÿuÿkÿsÿ®ÿ¨ÿ§ÿ®ÿ¦ÿ¥ÿ©ÿ§ÿyÿuÿ¦ÿªÿpÿpÿrÿrÿpÿ¥ÿ¬ÿjÿwÿ±ÿ¯ÿ¯ÿ¤ÿlÿkÿbÿqÿ§ÿ®ÿoÿjÿ§ÿ©ÿ¤ÿ¦ÿ°ÿ¨ÿ¤ÿ¨ÿ¤ÿ§ÿ§ÿqÿmÿiÿeÿ©ÿ©ÿ¨ÿ¥ÿ©ÿªÿ¤ÿ«ÿiÿ®ÿiÿmÿ«ÿ§ÿiÿ¤ÿªÿiÿ¨ÿ¤ÿmÿhÿfÿ¥ÿ¯ÿªÿ´ÿ©ÿ±ÿ°ÿ©ÿeÿcÿ«ÿÿªÿ§ÿvÿgÿnÿcÿdÿnÿqÿrÿuÿxÿwÿpÿÿÿkÿeÿkÿkÿoÿ|ÿ|ÿ[ÿ]ÿcÿZÿdÿiÿbÿ[ÿ_ÿmÿ~ÿuÿyÿsÿkÿvÿÿ¤ÿ{ÿtÿ_ÿcÿqÿvÿuÿrÿsÿ|ÿwÿrÿqÿwÿqÿlÿtÿtÿaÿeÿ[ÿnÿtÿjÿpÿ~ÿ~ÿÿÿ{ÿzÿÿÿxÿoÿsÿyÿÿÿÿ¬ÿÿ{ÿwÿqÿÿ­ÿÿoÿÿ¦ÿªÿ­ÿÿqÿuÿvÿÿÿÿ¤ÿÿÿÿyÿÿÿ¦ÿ¯ÿnÿÿ{ÿrÿ}ÿÿÿ}ÿwÿsÿÿzÿrÿzÿÿÿÿªÿ«ÿÿ{ÿÿ|ÿÿ¤ÿÿÿÿxÿ}ÿ|ÿÿ¥ÿÿÿÿÿÿ©ÿÿhÿÿÿÿÿÿ{ÿÿ¦ÿÿ}ÿyÿvÿÿÿ}ÿÿÿÿÿ{ÿÿÿÿ§ÿÿÿÿ¤ÿsÿwÿxÿrÿiÿ#ÿìþ#ÿkÿÿÿvÿ}ÿÿ¨ÿ¦ÿÿÿÿÿ¤ÿ¬ÿ¤ÿÿÿÿÿ¥ÿ¥ÿÿÿÿ¦ÿÿÿÿÿ©ÿÿ¤ÿÿÿÿÿÿ~ÿ{ÿtÿÿÿÿ~ÿ~ÿÿÿÿÿÿÿÿÿÿÿ¥ÿÿNÿµþýý.þAÿ{ÿÿÿÿ~ÿ~ÿÿÿÿÿÿÿÿÿÿÿÿÿÿÿÿÿÿÿÿÿÿÿÿÿÿÿÿ©ÿ¦ÿ¤ÿÿÿÿÿÿÿÿÿÿÿÿÿÿÿ¤ÿ¨ÿÿÿÿÿ­ÿ²ÿ¤ÿÿyÿ¤ÿzÿÿ¥ÿÿÿÿÿÿÿÿÿÿÿÿÿÿÿÿ~ÿÿzÿ}ÿÿÿ|ÿÿÿÿÿÿÿÿÿÿÿÿ|ÿÿÿÿ¤ÿÿ}ÿÿ{ÿÿÿÿÿÿÿ¯ÿÿÿÿÿÿÿÿÿ¤ÿÿÿÿÿÿ|ÿÿÿÿÿÿÿÿÿÿÿzÿÿ¥ÿÿuÿÿÿ¥ÿÿzÿ|ÿÿÿÿÿÿÿÿ§ÿÿÿÿÿÿÿÿ¦ÿ¦ÿÿÿÿÿxÿÿÿuÿÿÿÿÿÿÿÿÿÿÿÿÿÿÿÿÿ¥ÿÿÿÿÿÿÿ|ÿ}ÿÿÿÿpÿÿÿÿ¦ÿÿÿ{ÿ~ÿÿÿÿÿÿÿÿÿÿÿÿ~ÿÿÿÿÿÿÿÿÿÿ¥ÿÿ¨ÿÿÿÿÿÿÿÿÿÿÿÿÿÿ¤ÿÿÿqÿ}ÿÿÿÿÿÿÿ~ÿzÿ|ÿÿÿÿÿÿÿ»ÿÿÿÿÿÿÿÿÿÿÿÿÿÿÿÿÿÿÿÿÿÿÿÿÿÿÿÿÿÿÿÿÿÿÿÿÿÿÿÿÿÿ¤ÿÿÿÿÿÿÿÿÿ¦ÿzÿÿÿÿÿÿÿÿÿÿÿÿÿÿzÿÿvÿÿ{ÿuÿÿÿyÿÿyÿtÿÿÿ©ÿÿÿÿÿÿÿÿÿÿÿÿÿÿÿÿÿÿÿÿ}ÿÿÿÿyÿÿyÿtÿÿÿÿÿÿÿ{ÿÿÿÿ|ÿxÿyÿ~ÿ~ÿxÿwÿzÿÿÿÿzÿvÿÿrÿÿÿ{ÿÿÿ|ÿ|ÿsÿgÿtÿÿ{ÿtÿÿÿ~ÿiÿÿÿÿ~ÿvÿ|ÿÿÿÿÿÿÿ~ÿ{ÿÿÿÿÿÿÿ}ÿÿ¤ÿtÿÿÿÿÿÿrÿfÿqÿÿÿÿ|ÿÿÿÿpÿÿ~ÿtÿÿsÿÿÿÿÿzÿuÿ|ÿvÿÿ~ÿvÿwÿ|ÿÿÿ|ÿÿ{ÿqÿÿÿÿÿÿxÿnÿiÿqÿ}ÿ~ÿÿ{ÿÿÿ{ÿÿÿ}ÿqÿ~ÿÿ}ÿÿÿÿxÿÿÿ~ÿÿvÿqÿuÿÿ}ÿÿÿÿ}ÿÿ{ÿxÿÿÿ}ÿuÿ{ÿ~ÿÿyÿÿqÿÿÿÿtÿxÿÿÿvÿlÿÿoÿpÿÿzÿmÿtÿzÿ~ÿÿ{ÿwÿzÿqÿrÿÿzÿ{ÿxÿmÿxÿlÿ~ÿyÿ{ÿxÿwÿuÿqÿqÿrÿuÿxÿsÿrÿqÿsÿhÿuÿrÿtÿxÿuÿuÿgÿtÿuÿrÿmÿnÿeÿsÿqÿrÿiÿfÿrÿzÿyÿ{ÿÿzÿÿÿwÿ}ÿtÿvÿyÿuÿlÿvÿzÿrÿoÿ{ÿuÿmÿkÿ|ÿzÿxÿnÿvÿÿÿÿÿÿÿ}ÿuÿoÿÿtÿtÿlÿ}ÿwÿÿÿmÿ{ÿÿwÿoÿÿ|ÿ}ÿÿqÿsÿ|ÿ|ÿ~ÿ~ÿ{ÿtÿjÿsÿ|ÿÿÿÿuÿhÿ}ÿsÿ{ÿtÿsÿbÿÿzÿxÿÿÿxÿiÿoÿpÿoÿvÿ~ÿyÿvÿsÿjÿxÿÿ}ÿwÿÿÿrÿpÿkÿ]ÿÿxÿpÿnÿvÿÿuÿqÿvÿqÿdÿiÿÿxÿfÿpÿ|ÿxÿ|ÿ}ÿlÿiÿ}ÿÿrÿxÿÿ}ÿuÿÿkÿyÿkÿzÿÿÿwÿtÿtÿÿÿ{ÿqÿxÿxÿ}ÿwÿgÿnÿwÿyÿzÿmÿfÿ{ÿÿ~ÿtÿzÿ}ÿxÿÿÿiÿÿrÿsÿrÿrÿlÿkÿÿuÿzÿÿ~ÿ|ÿ{ÿlÿuÿyÿuÿtÿiÿqÿ~ÿrÿsÿÿtÿsÿyÿyÿxÿ{ÿÿuÿaÿ`ÿ|ÿmÿpÿoÿwÿpÿnÿ|ÿÿÿzÿvÿ}ÿ}ÿjÿmÿzÿxÿrÿsÿxÿÿ{ÿuÿyÿoÿlÿÿ|ÿ{ÿwÿnÿcÿsÿmÿuÿ}ÿ{ÿyÿÿyÿtÿoÿlÿoÿgÿgÿuÿtÿ~ÿlÿkÿnÿwÿ~ÿxÿwÿtÿrÿuÿnÿmÿsÿsÿwÿwÿmÿbÿ_ÿrÿoÿ~ÿhÿ|ÿeÿÿxÿ|ÿxÿvÿmÿvÿÿrÿpÿÿuÿvÿiÿmÿrÿuÿÿÿtÿhÿgÿhÿqÿvÿyÿlÿ`ÿpÿoÿnÿoÿrÿÿqÿ|ÿoÿ}ÿ|ÿpÿpÿvÿwÿpÿmÿ{ÿqÿ^ÿaÿzÿÿ|ÿvÿ~ÿwÿvÿÿyÿjÿpÿqÿpÿyÿoÿlÿvÿuÿpÿvÿ{ÿpÿyÿvÿxÿgÿfÿfÿfÿÿfÿÿtÿpÿoÿÿÿqÿuÿ|ÿuÿjÿzÿvÿvÿjÿkÿtÿrÿqÿkÿhÿjÿoÿtÿwÿ}ÿwÿyÿvÿlÿsÿvÿvÿpÿkÿlÿkÿÿrÿjÿqÿÿeÿfÿwÿyÿlÿmÿwÿ{ÿiÿrÿpÿ}ÿxÿkÿEÿYÿrÿxÿsÿoÿvÿxÿvÿyÿyÿjÿwÿ|ÿvÿkÿmÿoÿrÿ{ÿ}ÿiÿwÿsÿsÿ`ÿqÿ{ÿrÿkÿ|ÿyÿsÿpÿlÿaÿnÿpÿtÿsÿrÿyÿÿÿpÿxÿÿvÿnÿsÿvÿwÿzÿ~ÿyÿXÿaÿrÿyÿtÿtÿtÿxÿzÿwÿ|ÿvÿÿbÿxÿsÿpÿoÿÿÿpÿvÿxÿjÿzÿiÿmÿoÿqÿjÿlÿÿÿoÿeÿhÿiÿoÿ}ÿ~ÿ~ÿ{ÿoÿkÿeÿ}ÿsÿdÿnÿuÿrÿqÿÿsÿcÿ{ÿvÿ{ÿfÿ`ÿZÿsÿhÿbÿ[ÿjÿÿtÿzÿgÿoÿmÿgÿrÿvÿoÿmÿjÿtÿzÿ_ÿIÿUÿmÿkÿsÿsÿtÿsÿwÿnÿmÿhÿvÿgÿaÿnÿ`ÿnÿsÿlÿmÿ`ÿkÿ|ÿfÿbÿkÿwÿcÿkÿnÿsÿzÿyÿÿtÿjÿnÿqÿ{ÿkÿaÿmÿnÿwÿvÿiÿjÿqÿxÿvÿgÿYÿsÿvÿuÿiÿÿcÿUÿgÿdÿvÿuÿpÿrÿoÿkÿuÿpÿvÿqÿpÿ{ÿrÿvÿÿ~ÿyÿnÿuÿvÿlÿqÿ}ÿzÿzÿÿnÿnÿwÿqÿsÿhÿnÿlÿvÿvÿqÿtÿÿxÿ~ÿmÿzÿjÿxÿpÿqÿtÿlÿÿwÿwÿvÿmÿxÿsÿgÿkÿ`ÿjÿpÿpÿxÿvÿqÿmÿqÿxÿwÿqÿtÿtÿ|ÿÿqÿhÿpÿqÿoÿqÿoÿmÿ|ÿÿ|ÿ~ÿxÿÿyÿ~ÿsÿkÿuÿyÿsÿtÿrÿtÿtÿkÿyÿÿ}ÿqÿhÿoÿÿÿqÿwÿzÿtÿ{ÿoÿlÿÿzÿlÿxÿoÿ|ÿgÿQÿlÿzÿ[ÿjÿmÿpÿiÿtÿyÿÿÿoÿhÿeÿsÿmÿgÿiÿsÿÿ~ÿrÿlÿtÿ}ÿÿsÿxÿÿzÿxÿÿÿmÿzÿmÿiÿkÿyÿvÿkÿsÿuÿrÿÿyÿ|ÿ}ÿvÿpÿvÿ}ÿqÿgÿnÿtÿqÿtÿxÿpÿjÿkÿrÿwÿnÿ[ÿjÿ{ÿmÿqÿ|ÿrÿvÿ`ÿyÿlÿiÿÿoÿoÿoÿwÿrÿsÿuÿsÿ}ÿ{ÿwÿqÿrÿzÿ}ÿsÿmÿyÿ}ÿoÿtÿqÿgÿuÿrÿÿrÿuÿ]ÿtÿlÿnÿ^ÿdÿ{ÿÿsÿ~ÿqÿwÿÿ{ÿpÿmÿmÿzÿwÿxÿtÿcÿoÿ}ÿ{ÿxÿnÿoÿqÿqÿoÿrÿkÿhÿ}ÿxÿqÿxÿlÿwÿwÿmÿuÿtÿnÿgÿÿuÿÿzÿhÿoÿqÿnÿqÿwÿtÿuÿwÿpÿkÿrÿÿÿ|ÿÿoÿlÿvÿpÿjÿgÿrÿiÿÿÿwÿnÿyÿuÿtÿÿÿÿÿuÿ}ÿÿÿkÿeÿgÿhÿuÿ}ÿtÿuÿmÿ~ÿfÿpÿtÿrÿzÿÿjÿ_ÿyÿaÿyÿyÿ~ÿrÿrÿwÿwÿdÿtÿÿ}ÿvÿzÿÿ~ÿ}ÿuÿuÿwÿ}ÿzÿ~ÿxÿsÿÿÿÿÿnÿmÿ|ÿxÿÿ~ÿsÿrÿwÿpÿÿzÿfÿrÿÿsÿiÿtÿsÿyÿvÿÿvÿpÿuÿpÿÿÿhÿ|ÿÿtÿÿqÿ|ÿ|ÿ~ÿyÿ}ÿwÿnÿyÿ}ÿyÿvÿ|ÿÿhÿoÿvÿjÿjÿxÿuÿmÿvÿ{ÿvÿyÿoÿrÿÿ}ÿzÿnÿvÿwÿuÿrÿmÿlÿkÿrÿtÿiÿkÿiÿnÿÿ}ÿzÿvÿgÿÿrÿÿÿqÿpÿmÿvÿxÿjÿvÿÿÿ|ÿuÿvÿyÿyÿpÿqÿxÿuÿxÿuÿpÿwÿsÿsÿtÿÿsÿwÿwÿ_ÿoÿuÿpÿvÿxÿuÿtÿkÿeÿfÿpÿÿÿpÿxÿwÿwÿÿ{ÿpÿrÿvÿwÿqÿrÿ}ÿÿ|ÿnÿwÿÿzÿvÿvÿzÿÿ|ÿwÿvÿpÿÿÿ{ÿ|ÿyÿÿÿÿxÿwÿqÿoÿ}ÿÿÿÿpÿkÿzÿ|ÿÿÿÿÿ~ÿ}ÿ§ÿ}ÿkÿÿÿ|ÿxÿqÿ{ÿ|ÿÿÿ}ÿ{ÿwÿ|ÿÿÿÿÿÿÿzÿzÿÿlÿÿÿÿvÿÿ~ÿÿÿÿÿ¤ÿÿxÿ{ÿxÿuÿÿqÿxÿ~ÿÿqÿÿÿzÿ{ÿzÿÿÿÿÿ|ÿvÿ{ÿ}ÿ|ÿ}ÿÿ|ÿ}ÿÿyÿÿwÿÿÿ{ÿÿÿ¥ÿÿÿzÿoÿvÿ|ÿxÿÿÿ¦ÿÿ{ÿpÿmÿÿÿªÿÿ}ÿÿzÿyÿ}ÿÿÿ}ÿwÿÿ~ÿÿÿÿzÿxÿ¤ÿ®ÿÿÿÿxÿÿÿ{ÿÿÿxÿÿÿrÿzÿÿÿÿÿsÿtÿ}ÿxÿÿÿÿyÿ}ÿÿzÿyÿÿyÿkÿpÿ}ÿÿqÿ|ÿÿ|ÿÿÿÿ|ÿÿÿzÿÿÿ~ÿÿÿÿÿzÿ~ÿÿÿÿ|ÿ|ÿÿÿÿ{ÿ|ÿÿyÿÿzÿÿ|ÿÿÿ¦ÿÿ¦ÿÿ|ÿÿÿÿÿÿuÿwÿwÿÿÿxÿÿÿuÿÿÿ|ÿ|ÿÿÿÿÿÿÿÿ|ÿxÿrÿ}ÿÿ~ÿsÿnÿÿ¯ÿÿÿ~ÿvÿÿ¥ÿÿÿÿÿÿÿÿÿÿqÿsÿiÿrÿÿÿÿÿ¥ÿÿ~ÿ~ÿÿÿÿÿÿÿÿyÿÿÿÿÿÿÿÿÿÿÿ¦ÿÿÿ¤ÿÿÿÿÿÿzÿtÿÿÿkÿÿ©ÿzÿÿÿÿÿÿÿ|ÿÿ|ÿÿ{ÿ}ÿÿwÿÿÿ{ÿwÿrÿ~ÿÿ}ÿ}ÿ~ÿÿÿÿ|ÿxÿÿ}ÿÿÿ¥ÿÿÿªÿ¤ÿÿÿÿÿÿÿÿÿ|ÿwÿÿÿÿ¦ÿÿÿÿ~ÿyÿÿÿÿÿÿÿÿÿÿÿzÿÿÿÿÿ¦ÿÿwÿÿÿuÿvÿÿÿÿÿ¥ÿÿÿÿªÿ}ÿÿÿ¦ÿÿÿÿÿÿpÿrÿÿÿ~ÿzÿ}ÿÿÿÿÿÿÿÿ¤ÿÿÿÿÿÿÿÿ}ÿ}ÿÿÿÿÿÿÿ¨ÿzÿ|ÿÿÿÿÿÿ{ÿÿ§ÿÿyÿwÿÿÿÿÿ¥ÿ¦ÿÿ¥ÿ¤ÿ}ÿ}ÿÿÿÿÿÿÿyÿ}ÿ¤ÿÿyÿzÿpÿÿ«ÿ©ÿÿÿ¤ÿ°ÿ³ÿ¬ÿÿÿ¦ÿ©ÿÿÿÿÿ¦ÿ¤ÿÿÿÿyÿ¦ÿ°ÿ|ÿ{ÿ{ÿÿÿ¤ÿ¦ÿÿÿÿ¨ÿÿ}ÿqÿyÿÿ©ÿ¦ÿÿÿÿ¨ÿ§ÿ~ÿÿ|ÿwÿÿ¤ÿ¤ÿÿÿ¤ÿÿ¤ÿÿÿ®ÿÿ}ÿ¥ÿ¤ÿyÿ~ÿÿ¤ÿªÿÿ~ÿÿ¨ÿ¨ÿ¤ÿ¥ÿÿÿ¤ÿ¬ÿªÿ~ÿzÿÿÿÿ¦ÿ¨ÿ¤ÿ¤ÿÿ{ÿ¥ÿ¤ÿÿÿÿ¤ÿÿÿ~ÿvÿÿ©ÿÿ}ÿÿzÿwÿÿ¥ÿ«ÿ¯ÿ©ÿ}ÿÿªÿªÿ§ÿªÿ®ÿ«ÿ­ÿÿ¥ÿ©ÿ®ÿÿzÿ©ÿ§ÿÿxÿtÿÿ§ÿ­ÿ«ÿ¨ÿ¬ÿ­ÿ¨ÿ§ÿ¤ÿ©ÿ©ÿ¤ÿ}ÿªÿ³ÿ´ÿ´ÿÿÿuÿ¦ÿ¨ÿ±ÿ­ÿªÿ§ÿvÿ¨ÿ«ÿ¨ÿ©ÿwÿ¦ÿªÿ¥ÿ«ÿ´ÿ¨ÿ©ÿ¥ÿwÿ¬ÿ§ÿ­ÿ¥ÿoÿ¤ÿ¬ÿsÿzÿ«ÿ¨ÿ{ÿwÿ¤ÿªÿ¬ÿ´ÿ»ÿ±ÿ§ÿtÿ¬ÿ®ÿyÿsÿuÿ¦ÿmÿªÿ°ÿªÿ°ÿ¯ÿuÿkÿuÿ«ÿ©ÿfÿ¥ÿªÿ§ÿ¨ÿ¯ÿ´ÿ´ÿpÿªÿ©ÿ®ÿ§ÿlÿdÿeÿqÿ©ÿ§ÿpÿ¨ÿrÿpÿ©ÿªÿ§ÿlÿrÿµÿ®ÿ®ÿ­ÿ¦ÿqÿpÿlÿ¬ÿ¬ÿ¥ÿªÿ«ÿ§ÿoÿeÿ¥ÿ©ÿ¥ÿ¦ÿjÿbÿmÿ®ÿ®ÿ¥ÿ¶ÿ¯ÿ«ÿ¦ÿ¤ÿ§ÿ§ÿ¦ÿ±ÿ¥ÿªÿ¥ÿSÿ^ÿ±ÿ¶ÿwÿxÿ|ÿzÿjÿfÿ~ÿnÿ{ÿyÿrÿsÿtÿrÿpÿpÿÿqÿWÿ[ÿqÿ|ÿ{ÿ{ÿPÿdÿlÿ_ÿ`ÿqÿtÿhÿsÿ|ÿÿ|ÿ}ÿ~ÿÿyÿiÿcÿ\ÿlÿnÿmÿ~ÿÿzÿÿyÿÿuÿrÿjÿmÿuÿuÿqÿsÿdÿjÿjÿqÿwÿxÿsÿsÿ|ÿzÿyÿvÿxÿ|ÿ~ÿ}ÿwÿrÿxÿyÿuÿÿzÿ{ÿÿÿ~ÿÿ§ÿÿÿ~ÿ|ÿÿ¤ÿÿ{ÿyÿuÿÿÿÿÿÿÿ©ÿ­ÿ~ÿÿ{ÿ¤ÿÿ~ÿ}ÿuÿmÿxÿÿÿÿÿÿÿpÿzÿ¥ÿ©ÿÿÿuÿ~ÿ|ÿ¥ÿ¬ÿªÿÿÿÿÿ}ÿÿÿÿÿÿÿÿÿÿÿÿtÿ~ÿvÿÿÿÿÿ¥ÿ±ÿÿÿÿÿÿ¥ÿÿÿÿÿÿuÿÿ«ÿªÿÿÿÿÿ®ÿzÿlÿTÿÿ¤þíýþý¢þ7ÿrÿ~ÿxÿ|ÿ©ÿÿÿÿÿ§ÿªÿÿÿÿÿÿÿÿÿÿÿÿÿÿÿÿÿÿÿÿÿÿÿÿÿÿ~ÿxÿ~ÿÿ¤ÿÿÿÿÿÿÿÿÿÿÿÿÿ|ÿÿÿ)ÿ^þíýÿÿÿÿÿwÿ{ÿ|ÿ|ÿÿÿÿÿÿÿÿÿÿÿÿÿ}ÿ}ÿÿÿÿÿzÿÿÿÿÿ¦ÿÿÿªÿ¤ÿÿsÿÿvÿÿÿÿÿÿÿÿwÿwÿÿÿÿ¤ÿÿÿÿzÿÿ¨ÿ¬ÿÿÿ§ÿ~ÿ}ÿ¥ÿÿ{ÿyÿ|ÿ{ÿzÿ~ÿ{ÿyÿ{ÿÿÿÿ¤ÿ¦ÿÿÿÿÿÿÿÿ¤ÿ¤ÿÿÿÿÿÿÿÿÿÿ|ÿzÿÿÿÿ|ÿÿ«ÿÿÿ¨ÿÿ~ÿÿÿÿÿÿÿÿÿÿ¥ÿÿÿÿÿÿ}ÿÿÿtÿÿ}ÿÿÿÿÿÿÿÿ|ÿmÿÿÿÿzÿÿÿ}ÿÿÿÿÿÿÿÿÿÿÿÿÿ|ÿÿ¥ÿÿÿÿ¬ÿ°ÿÿÿÿÿ¨ÿÿÿÿÿÿÿÿÿ~ÿÿ~ÿÿÿÿÿ|ÿÿÿÿÿÿÿÿÿÿÿÿÿ§ÿÿÿ¬ÿÿªÿ«ÿ¤ÿÿ|ÿ~ÿÿÿÿÿÿÿÿ~ÿ©ÿÿÿÿÿÿÿÿ¥ÿªÿÿÿÿÿ~ÿÿ~ÿÿÿÿÿÿÿÿÿÿÿÿÿÿzÿÿÿÿÿÿÿÿÿÿÿÿÿÿÿÿÿÿÿ©ÿÿÿÿÿÿÿÿ~ÿÿÿÿÿÿÿ{ÿÿÿªÿÿÿÿÿÿÿÿÿÿ©ÿÿÿÿÿ{ÿÿ{ÿÿÿÿÿÿÿÿ¤ÿÿÿÿÿÿÿÿ¨ÿrÿÿvÿÿ¨ÿÿÿÿÿÿ¦ÿÿÿÿ¤ÿÿÿÿxÿsÿxÿÿÿÿÿÿÿÿÿÿÿÿÿÿÿÿÿÿ{ÿÿÿÿÿÿÿÿÿÿ}ÿwÿÿÿÿ}ÿÿÿÿÿÿÿÿ©ÿÿ~ÿÿÿÿ~ÿuÿÿÿ}ÿjÿrÿÿÿÿÿlÿÿ{ÿ|ÿÿ~ÿtÿÿ{ÿ|ÿÿÿÿÿÿÿÿÿ©ÿrÿÿsÿÿrÿÿÿÿÿÿÿÿÿÿÿ~ÿÿÿÿÿ{ÿqÿÿÿÿÿÿÿÿ¤ÿÿÿÿ}ÿÿÿxÿpÿtÿoÿqÿÿ}ÿlÿÿxÿ~ÿÿÿÿÿÿÿzÿÿÿÿxÿuÿvÿtÿxÿÿpÿvÿÿÿÿÿ}ÿÿvÿ}ÿoÿqÿ{ÿÿÿÿÿ}ÿ{ÿ{ÿuÿ~ÿwÿ~ÿ~ÿ|ÿÿÿÿ|ÿsÿzÿÿrÿuÿvÿ|ÿuÿ|ÿ}ÿzÿzÿzÿuÿvÿ}ÿ|ÿuÿuÿvÿ{ÿ|ÿtÿÿÿyÿÿ|ÿÿÿwÿxÿvÿwÿÿÿzÿwÿlÿ^ÿoÿÿ|ÿÿ|ÿ|ÿÿgÿvÿpÿzÿjÿqÿjÿwÿqÿsÿrÿtÿ~ÿyÿxÿrÿkÿlÿrÿuÿfÿfÿnÿmÿgÿjÿsÿuÿÿjÿqÿsÿtÿjÿÿqÿcÿdÿkÿhÿfÿtÿÿxÿtÿxÿmÿtÿvÿxÿzÿyÿ}ÿvÿÿxÿÿ}ÿtÿÿÿuÿÿÿvÿsÿzÿyÿsÿwÿ{ÿÿ|ÿzÿÿÿÿzÿgÿrÿoÿzÿÿlÿnÿzÿ|ÿvÿ|ÿzÿhÿ{ÿÿÿ{ÿ|ÿ{ÿjÿ{ÿÿwÿhÿ^ÿmÿsÿpÿvÿ|ÿÿÿÿjÿdÿoÿdÿÿvÿdÿdÿoÿÿ|ÿ}ÿwÿ}ÿtÿ|ÿzÿkÿqÿwÿtÿyÿyÿlÿwÿÿwÿ{ÿ{ÿ|ÿ~ÿlÿrÿwÿyÿyÿaÿLÿhÿ}ÿÿ{ÿdÿnÿWÿiÿvÿÿxÿxÿÿÿÿ~ÿeÿoÿ}ÿ}ÿeÿxÿÿÿÿÿ|ÿÿwÿkÿqÿÿÿmÿzÿqÿ|ÿtÿqÿ~ÿuÿsÿrÿsÿsÿtÿxÿuÿrÿoÿuÿÿÿsÿyÿÿuÿwÿ~ÿfÿsÿsÿoÿ_ÿlÿqÿfÿÿ{ÿzÿ~ÿyÿqÿlÿbÿqÿ~ÿyÿÿÿuÿgÿhÿ~ÿwÿhÿ}ÿrÿkÿÿ|ÿ~ÿÿmÿlÿpÿÿÿoÿlÿyÿtÿ{ÿÿuÿrÿpÿvÿzÿsÿ{ÿÿ{ÿxÿpÿvÿÿyÿmÿrÿxÿpÿwÿ{ÿvÿsÿnÿiÿÿsÿtÿyÿÿzÿÿÿnÿ{ÿrÿuÿuÿsÿyÿ}ÿzÿkÿrÿtÿsÿsÿwÿ{ÿsÿsÿ}ÿuÿrÿtÿfÿnÿÿsÿlÿ`ÿgÿpÿxÿ}ÿkÿqÿÿ{ÿmÿtÿÿbÿxÿpÿoÿuÿcÿVÿkÿsÿzÿxÿwÿxÿqÿuÿqÿmÿ}ÿsÿhÿoÿlÿqÿlÿmÿiÿbÿlÿiÿyÿoÿÿnÿÿwÿtÿ}ÿcÿ%ÿWÿnÿ|ÿwÿpÿmÿsÿ_ÿ[ÿuÿzÿsÿwÿwÿiÿfÿpÿ{ÿzÿpÿuÿvÿ~ÿzÿuÿxÿpÿxÿÿjÿiÿhÿTÿhÿ~ÿÿÿtÿsÿjÿÿ|ÿuÿÿsÿoÿgÿvÿÿwÿuÿtÿqÿvÿvÿmÿkÿnÿkÿoÿwÿzÿnÿnÿrÿbÿvÿyÿlÿjÿlÿoÿkÿsÿqÿsÿpÿÿsÿwÿ|ÿ{ÿqÿdÿlÿyÿsÿvÿxÿxÿyÿxÿlÿdÿkÿpÿtÿvÿtÿrÿnÿkÿtÿxÿqÿoÿlÿjÿjÿkÿgÿpÿuÿfÿ^ÿxÿmÿxÿoÿrÿrÿ}ÿxÿdÿrÿÿiÿÿ}ÿÿÿqÿeÿlÿnÿnÿlÿ~ÿÿrÿnÿpÿmÿjÿfÿsÿvÿ\ÿnÿtÿÿjÿjÿÿÿrÿtÿzÿrÿmÿuÿwÿnÿpÿzÿpÿyÿlÿqÿrÿ{ÿÿÿzÿjÿkÿdÿmÿ{ÿ{ÿzÿsÿsÿtÿtÿzÿÿzÿ_ÿgÿwÿ_ÿmÿuÿlÿtÿeÿeÿ{ÿÿÿgÿ^ÿoÿyÿ^ÿ]ÿlÿyÿzÿ|ÿ{ÿyÿoÿnÿÿvÿbÿfÿfÿlÿ{ÿuÿuÿnÿhÿsÿEÿÿ,ÿoÿyÿmÿnÿtÿjÿdÿgÿ~ÿÿzÿeÿWÿeÿgÿvÿÿnÿWÿiÿÿpÿ^ÿpÿoÿgÿkÿmÿtÿ}ÿzÿkÿvÿvÿeÿhÿoÿwÿqÿdÿnÿ{ÿuÿmÿjÿcÿ{ÿ}ÿrÿ^ÿdÿoÿmÿrÿjÿÿxÿeÿkÿrÿpÿeÿdÿsÿuÿiÿyÿ6ÿ]ÿ{ÿ|ÿÿoÿmÿ|ÿuÿlÿlÿuÿsÿfÿkÿ|ÿwÿmÿtÿkÿmÿtÿrÿrÿrÿdÿhÿtÿ|ÿaÿsÿ{ÿÿvÿmÿÿlÿqÿkÿnÿtÿtÿÿtÿmÿjÿhÿrÿvÿmÿqÿjÿmÿqÿpÿuÿlÿjÿmÿmÿvÿuÿyÿÿvÿyÿsÿvÿqÿqÿÿrÿ}ÿuÿeÿmÿÿ~ÿlÿyÿyÿÿÿqÿvÿzÿqÿxÿÿ~ÿyÿwÿsÿsÿrÿtÿxÿtÿ~ÿÿpÿhÿwÿxÿzÿzÿrÿzÿnÿzÿsÿnÿÿÿzÿgÿtÿlÿbÿuÿsÿnÿdÿmÿuÿÿrÿtÿyÿoÿvÿyÿwÿsÿqÿtÿqÿmÿrÿwÿsÿwÿÿÿmÿoÿzÿsÿÿsÿkÿiÿvÿbÿqÿÿwÿzÿhÿ|ÿ~ÿzÿtÿÿsÿnÿyÿwÿkÿeÿrÿvÿnÿsÿÿÿsÿwÿvÿxÿ|ÿjÿjÿvÿpÿqÿgÿrÿmÿsÿxÿtÿiÿqÿmÿrÿuÿlÿxÿ}ÿrÿsÿkÿuÿsÿyÿrÿxÿÿxÿ|ÿÿrÿmÿsÿoÿxÿÿ}ÿÿyÿxÿlÿ{ÿwÿrÿÿ~ÿdÿuÿyÿyÿÿqÿÿÿÿ}ÿwÿoÿtÿxÿÿÿÿÿzÿoÿkÿ^ÿcÿhÿgÿmÿlÿWÿtÿrÿxÿÿsÿÿyÿqÿtÿuÿlÿoÿ~ÿtÿyÿsÿjÿsÿtÿyÿ}ÿwÿvÿoÿrÿxÿkÿjÿwÿÿÿxÿgÿqÿtÿoÿlÿyÿtÿoÿÿzÿsÿtÿsÿÿÿÿxÿcÿxÿ{ÿxÿpÿyÿsÿmÿsÿoÿsÿzÿÿ}ÿqÿrÿ{ÿÿzÿzÿÿrÿiÿuÿhÿwÿyÿ}ÿ{ÿfÿtÿsÿuÿgÿgÿxÿ~ÿzÿ{ÿ~ÿ}ÿyÿpÿqÿyÿ}ÿxÿÿÿÿÿÿ{ÿÿÿpÿpÿjÿzÿyÿsÿrÿuÿwÿ~ÿxÿsÿqÿhÿpÿÿzÿdÿbÿ~ÿlÿjÿoÿtÿ~ÿxÿÿ~ÿÿzÿlÿoÿeÿjÿyÿÿuÿvÿuÿtÿqÿnÿuÿqÿsÿÿuÿtÿyÿjÿpÿÿÿrÿ{ÿÿqÿyÿpÿwÿÿÿ{ÿÿ|ÿzÿrÿwÿ}ÿ{ÿÿuÿdÿkÿyÿvÿlÿÿuÿpÿ}ÿÿÿtÿ¤ÿ{ÿyÿpÿxÿuÿtÿyÿvÿsÿ|ÿÿ~ÿsÿuÿzÿtÿsÿrÿsÿsÿpÿqÿtÿkÿgÿoÿtÿnÿsÿpÿaÿkÿoÿkÿjÿtÿrÿuÿrÿiÿkÿwÿwÿdÿmÿoÿjÿeÿ|ÿ{ÿvÿÿeÿmÿÿeÿzÿ|ÿ|ÿoÿpÿ{ÿyÿrÿuÿÿÿÿÿÿoÿyÿ{ÿzÿÿnÿÿÿÿÿ{ÿiÿ{ÿuÿÿyÿlÿ|ÿÿ{ÿÿ|ÿrÿkÿoÿ|ÿ{ÿuÿwÿnÿÿÿvÿkÿdÿÿÿÿ|ÿ{ÿuÿzÿÿÿ}ÿ|ÿÿ{ÿÿ|ÿyÿÿÿÿÿÿÿvÿmÿ~ÿÿÿÿÿ~ÿzÿ~ÿxÿÿªÿÿÿÿ{ÿwÿÿÿÿqÿwÿzÿÿÿÿÿÿÿ}ÿÿÿÿÿÿÿÿzÿvÿrÿ|ÿÿ{ÿÿÿÿÿÿ~ÿÿÿÿÿzÿ~ÿ¤ÿÿvÿÿÿ{ÿÿ§ÿÿÿÿlÿvÿÿÿvÿwÿ}ÿ|ÿÿÿÿÿÿÿÿÿsÿÿyÿ{ÿ~ÿyÿxÿzÿyÿuÿ}ÿÿzÿÿvÿÿÿ¥ÿzÿÿ|ÿ~ÿÿÿÿÿÿyÿtÿ}ÿzÿuÿvÿÿÿxÿ|ÿxÿ{ÿ{ÿÿ¦ÿ¥ÿÿÿÿÿyÿzÿÿ¤ÿÿ~ÿÿÿ¦ÿÿÿÿ¤ÿÿ¥ÿÿÿÿÿÿÿwÿÿ{ÿÿÿÿ¤ÿzÿÿÿÿ{ÿ|ÿÿ{ÿÿÿ¦ÿªÿÿÿÿyÿtÿ~ÿÿtÿÿÿÿÿÿ~ÿÿÿ~ÿvÿuÿwÿ~ÿyÿnÿÿÿwÿÿÿ|ÿÿÿªÿ¤ÿ|ÿÿvÿ}ÿÿÿÿÿnÿvÿ^ÿnÿÿÿ}ÿvÿÿÿ~ÿ~ÿÿ·ÿ§ÿÿwÿvÿÿÿÿÿÿ¤ÿÿ~ÿÿÿÿÿ§ÿÿÿÿ¤ÿÿÿÿÿÿ{ÿ~ÿ~ÿuÿpÿ~ÿÿÿÿÿ|ÿÿ~ÿÿÿÿÿ{ÿÿÿÿÿÿÿ{ÿÿÿÿÿÿ|ÿnÿmÿ}ÿÿ¦ÿyÿyÿÿ¨ÿzÿpÿ~ÿÿÿÿªÿ¤ÿÿÿÿtÿÿÿ~ÿÿÿÿ¤ÿÿ¥ÿÿnÿÿ§ÿÿ±ÿÿÿ}ÿzÿuÿzÿÿÿÿÿ{ÿÿ©ÿÿwÿÿÿuÿxÿÿÿÿÿÿ|ÿÿ}ÿÿÿ©ÿ¨ÿÿÿÿÿÿ~ÿÿÿ¨ÿ§ÿÿ|ÿÿÿÿÿÿ}ÿÿÿÿ~ÿ©ÿÿ§ÿ¬ÿ¬ÿ°ÿÿsÿpÿkÿ}ÿÿ¤ÿzÿÿÿÿÿÿÿÿÿÿ¥ÿ§ÿÿtÿvÿÿ¯ÿ¥ÿ}ÿ}ÿ¦ÿªÿ|ÿrÿ¤ÿuÿ´ÿÿ~ÿÿÿÿ~ÿÿ¥ÿÿÿ~ÿÿÿ©ÿ¤ÿ¥ÿÿÿ§ÿªÿ¤ÿÿÿÿÿzÿÿ®ÿ§ÿÿÿÿÿÿÿ¨ÿ«ÿÿÿ~ÿÿzÿ|ÿÿÿÿxÿrÿÿtÿ}ÿyÿÿÿzÿuÿvÿÿ§ÿªÿÿ¤ÿwÿpÿyÿÿÿ¥ÿ°ÿÿÿ¥ÿ{ÿÿÿuÿ~ÿÿÿ}ÿÿ¤ÿÿ¨ÿ~ÿzÿÿzÿuÿÿÿ{ÿÿ­ÿ°ÿªÿ¥ÿªÿ§ÿ¨ÿ¨ÿ¥ÿÿÿ¯ÿÿxÿ|ÿ¤ÿÿÿ|ÿyÿ}ÿ§ÿ¯ÿ§ÿÿ¤ÿ¥ÿ¨ÿ©ÿ¤ÿ~ÿ~ÿÿÿ­ÿ°ÿÿÿ¥ÿ¨ÿ¨ÿ­ÿ±ÿ§ÿ§ÿyÿ¨ÿ©ÿ«ÿ¬ÿ¯ÿ§ÿ~ÿ¨ÿÿÿ¬ÿ®ÿ§ÿÿÿ¥ÿ¨ÿ§ÿ~ÿwÿ¦ÿ¦ÿ¬ÿ¥ÿ¤ÿ§ÿ¬ÿ²ÿ¬ÿ|ÿxÿ|ÿmÿ¦ÿ¨ÿÿwÿuÿ~ÿ­ÿ¤ÿ«ÿ|ÿ¦ÿ¤ÿ}ÿ¬ÿ·ÿ°ÿªÿ§ÿ°ÿ¦ÿ°ÿ³ÿ¨ÿ~ÿªÿ©ÿrÿªÿ²ÿzÿwÿxÿwÿ{ÿ«ÿ¯ÿ¤ÿ|ÿ®ÿ«ÿªÿ{ÿ§ÿ¬ÿzÿ¦ÿªÿqÿ¬ÿªÿ¯ÿ«ÿuÿoÿ§ÿ±ÿoÿjÿ¥ÿ¨ÿ¤ÿxÿ§ÿ¯ÿºÿ´ÿ¹ÿ­ÿuÿpÿvÿ¨ÿ§ÿ©ÿ®ÿ¤ÿ«ÿ¥ÿ¥ÿ«ÿªÿpÿbÿnÿlÿ²ÿªÿµÿ¯ÿoÿnÿ«ÿ°ÿ¸ÿ®ÿhÿlÿ¨ÿ©ÿmÿkÿ±ÿ±ÿ«ÿ­ÿ­ÿ¨ÿ¤ÿnÿ¤ÿ©ÿ¥ÿ¨ÿ¬ÿ¤ÿ¦ÿ¦ÿgÿeÿ¨ÿkÿ©ÿ³ÿ¯ÿeÿVÿWÿ|ÿ|ÿwÿvÿ{ÿfÿ{ÿÿÿÿyÿtÿpÿhÿjÿgÿkÿ|ÿ{ÿxÿtÿjÿeÿpÿPÿoÿrÿpÿtÿ{ÿÿ|ÿÿªÿ©ÿ~ÿtÿtÿÿÿrÿÿrÿsÿÿzÿyÿ~ÿ|ÿÿÿÿÿpÿjÿtÿ~ÿÿzÿeÿOÿrÿyÿÿsÿkÿpÿuÿÿÿ{ÿvÿÿ}ÿ|ÿÿÿxÿzÿkÿ¥ÿÿÿwÿyÿÿÿvÿxÿzÿ¥ÿvÿ}ÿzÿ{ÿÿÿzÿÿ¨ÿ|ÿÿsÿ}ÿÿ|ÿÿÿ~ÿxÿuÿÿÿÿ{ÿmÿsÿÿÿÿÿÿÿÿ|ÿyÿ~ÿÿÿtÿyÿzÿtÿsÿyÿzÿuÿwÿÿÿÿÿÿÿ~ÿvÿyÿzÿÿÿ¤ÿhÿyÿÿÿÿÿÿÿ§ÿÿÿÿ¤ÿªÿ«ÿÿÿÿÿÿÿÿÿÿ{ÿÿÿ¨ÿÿxÿbÿþ	ýúUøVúDýÇþGÿwÿxÿ{ÿÿÿ|ÿ{ÿÿÿÿÿÿ{ÿuÿuÿrÿÿÿÿÿÿÿÿÿÿÿÿÿÿÿÿÿ~ÿ~ÿÿªÿ©ÿ§ÿÿ§ÿ§ÿÿÿÿÿyÿÿÿÿ{ÿÿvÿ{ÿÿÿgÿ$ÿQÿÿ}ÿ«ÿvÿÿÿ}ÿzÿÿÿÿÿÿÿ¤ÿÿªÿÿ|ÿÿÿzÿÿÿÿ}ÿÿÿÿÿÿÿ¥ÿÿÿÿÿyÿvÿÿÿÿÿÿÿÿÿ¤ÿÿyÿÿÿÿÿ¥ÿÿÿyÿzÿÿ¥ÿÿÿ¦ÿÿÿÿÿÿzÿ~ÿÿÿÿsÿmÿ¦ÿ~ÿÿÿ¨ÿÿÿÿÿÿrÿÿÿÿÿ~ÿÿÿÿÿÿÿÿÿÿÿÿÿÿÿÿÿ~ÿÿ§ÿÿÿÿvÿÿ­ÿÿÿÿÿ¥ÿ¥ÿÿÿÿÿÿ~ÿÿ¯ÿ}ÿmÿÿÿÿÿ¤ÿÿÿÿÿ}ÿvÿÿÿÿÿÿÿÿÿÿÿÿÿÿÿÿÿ~ÿsÿrÿÿÿÿÿÿÿÿÿÿ²ÿÿÿÿÿÿÿÿÿÿxÿoÿyÿÿÿÿÿÿÿÿÿÿÿÿÿ~ÿÿ¥ÿ§ÿÿÿ¥ÿ§ÿÿ¥ÿÿÿÿÿÿÿÿÿÿÿÿÿÿÿÿ¦ÿ¥ÿÿ¦ÿÿÿÿÿÿÿÿÿÿÿÿÿÿÿÿÿÿÿÿÿÿÿÿÿÿÿÿÿÿÿÿÿÿÿÿ¤ÿÿÿÿÿÿÿÿÿÿÿÿ¥ÿÿÿÿÿÿ|ÿÿÿÿÿÿÿÿÿÿªÿÿÿÿÿÿÿÿzÿÿÿÿÿÿÿxÿÿÿÿÿÿÿÿÿÿÿÿÿÿ¥ÿÿÿÿÿyÿÿÿ~ÿÿÿ{ÿÿÿÿÿÿÿÿzÿÿÿÿÿÿÿÿÿÿÿÿ~ÿ|ÿÿÿÿÿÿÿÿÿÿÿÿÿxÿÿÿÿ}ÿÿÿÿÿvÿoÿ|ÿÿÿÿÿÿÿÿÿ}ÿÿÿÿÿÿÿÿ~ÿÿÿÿ|ÿvÿwÿÿÿÿvÿzÿÿÿÿÿ¦ÿÿ{ÿuÿ|ÿÿÿÿÿÿÿÿÿxÿÿuÿÿ{ÿ}ÿÿÿÿÿÿÿyÿtÿ}ÿyÿ~ÿÿÿÿÿsÿ¤ÿÿÿÿÿÿÿ­ÿ¨ÿÿÿxÿuÿvÿuÿzÿ{ÿsÿ{ÿÿÿ|ÿÿsÿzÿÿÿÿÿÿÿÿÿÿÿÿxÿwÿxÿÿÿ}ÿxÿÿÿÿÿÿÿÿxÿuÿxÿÿÿÿÿ}ÿzÿÿÿwÿuÿpÿtÿwÿÿÿÿÿuÿzÿnÿyÿxÿ{ÿ|ÿ}ÿ{ÿyÿvÿwÿÿ~ÿuÿsÿ|ÿÿuÿlÿ~ÿ~ÿÿqÿÿÿwÿÿxÿ}ÿÿzÿwÿoÿwÿÿÿvÿzÿyÿsÿÿÿuÿ}ÿyÿÿ|ÿpÿ~ÿfÿ|ÿvÿyÿxÿlÿqÿtÿwÿmÿtÿpÿkÿkÿnÿwÿ{ÿyÿeÿqÿ~ÿmÿkÿiÿcÿ]ÿtÿrÿpÿvÿjÿdÿÿxÿtÿsÿtÿwÿjÿeÿvÿuÿlÿsÿhÿbÿmÿtÿÿ|ÿ{ÿ{ÿvÿrÿÿ|ÿvÿÿÿyÿÿÿwÿxÿÿxÿrÿÿÿyÿqÿoÿ~ÿÿÿ{ÿhÿdÿoÿlÿ¥ÿÿhÿÿoÿvÿÿxÿrÿtÿlÿsÿyÿrÿÿÿÿÿ}ÿmÿnÿ|ÿqÿ}ÿÿwÿ~ÿÿ}ÿvÿsÿ|ÿjÿÿzÿlÿcÿoÿ|ÿ}ÿÿsÿ{ÿyÿwÿzÿpÿrÿoÿiÿ|ÿÿ{ÿ~ÿgÿuÿ}ÿsÿlÿ~ÿyÿxÿÿrÿjÿhÿrÿuÿrÿuÿvÿhÿhÿuÿwÿeÿhÿyÿyÿ|ÿ}ÿ|ÿÿwÿmÿxÿ|ÿrÿvÿpÿÿÿÿ|ÿÿ~ÿxÿyÿsÿÿpÿÿoÿpÿnÿnÿ{ÿxÿrÿoÿwÿuÿqÿtÿrÿqÿsÿqÿqÿxÿsÿrÿ{ÿuÿuÿuÿeÿvÿqÿnÿfÿsÿyÿnÿ{ÿgÿ}ÿtÿyÿÿ}ÿjÿjÿkÿjÿqÿoÿqÿrÿjÿuÿÿÿÿ{ÿÿzÿuÿnÿÿsÿ~ÿzÿiÿÿrÿuÿoÿjÿpÿ{ÿtÿmÿsÿoÿoÿtÿuÿvÿsÿrÿmÿqÿyÿrÿmÿsÿxÿtÿvÿtÿnÿiÿgÿtÿÿpÿmÿxÿzÿvÿÿÿeÿÿzÿ{ÿÿuÿxÿqÿlÿqÿÿÿvÿnÿpÿtÿrÿqÿzÿ~ÿwÿqÿrÿ|ÿÿÿyÿxÿlÿnÿlÿÿÿtÿÿuÿ^ÿÿyÿnÿuÿeÿqÿÿxÿwÿrÿwÿxÿÿuÿrÿqÿrÿyÿwÿlÿgÿlÿfÿxÿzÿlÿnÿuÿrÿnÿjÿeÿgÿÿnÿvÿrÿvÿ{ÿpÿZÿhÿzÿuÿoÿuÿtÿ^ÿcÿpÿyÿwÿlÿnÿtÿrÿrÿvÿyÿtÿrÿsÿmÿxÿÿrÿzÿuÿnÿ{ÿnÿyÿgÿlÿvÿnÿÿ{ÿpÿlÿhÿoÿiÿtÿtÿrÿwÿrÿmÿvÿpÿsÿwÿtÿvÿzÿuÿuÿuÿtÿvÿrÿtÿoÿoÿ|ÿpÿ}ÿ}ÿtÿpÿqÿxÿlÿgÿlÿyÿyÿoÿuÿyÿÿÿÿ^ÿgÿlÿeÿtÿqÿiÿzÿ}ÿlÿeÿtÿiÿjÿxÿqÿxÿÿuÿuÿvÿjÿfÿqÿkÿrÿ}ÿnÿbÿrÿcÿZÿtÿÿlÿuÿjÿ{ÿ}ÿ^ÿoÿ~ÿrÿ|ÿvÿsÿÿ{ÿvÿsÿkÿhÿsÿ}ÿ}ÿyÿxÿwÿwÿÿ|ÿgÿqÿtÿrÿnÿÿÿwÿxÿÿ}ÿqÿtÿkÿnÿjÿÿnÿiÿÿeÿhÿyÿ}ÿxÿpÿsÿpÿsÿ]ÿZÿkÿnÿlÿwÿxÿÿ}ÿtÿ~ÿ{ÿmÿqÿmÿaÿmÿxÿÿ}ÿÿ~ÿyÿÿ~ÿsÿnÿiÿhÿ[ÿÿ{ÿÿwÿzÿÿnÿXÿrÿzÿjÿdÿmÿtÿfÿoÿrÿxÿyÿuÿsÿyÿyÿtÿpÿcÿiÿÿÿoÿuÿgÿtÿoÿnÿzÿzÿqÿmÿoÿnÿjÿÿsÿgÿjÿjÿÿrÿzÿ{ÿdÿnÿhÿhÿxÿhÿcÿvÿÿpÿ]ÿhÿtÿyÿuÿdÿ^ÿhÿnÿzÿÿzÿtÿkÿ\ÿeÿiÿkÿÿÿuÿtÿlÿvÿfÿmÿkÿmÿxÿmÿ{ÿwÿkÿÍþ&ÿoÿ~ÿ}ÿmÿiÿmÿfÿkÿqÿiÿoÿsÿmÿoÿnÿlÿlÿkÿrÿmÿdÿlÿwÿnÿnÿÿÿ\ÿ{ÿ{ÿ¥ÿxÿrÿÿ\ÿqÿ^ÿyÿvÿyÿuÿqÿsÿjÿkÿqÿ{ÿwÿwÿuÿrÿoÿoÿvÿmÿeÿlÿoÿoÿmÿ}ÿÿuÿÿ{ÿsÿrÿvÿÿ{ÿÿqÿgÿrÿpÿwÿmÿzÿtÿÿÿiÿoÿÿÿ|ÿyÿ|ÿqÿlÿsÿqÿpÿxÿwÿxÿÿ}ÿhÿtÿÿnÿrÿzÿyÿzÿ|ÿÿwÿzÿÿ~ÿsÿmÿwÿnÿlÿxÿyÿ`ÿhÿjÿvÿÿ{ÿmÿlÿxÿÿÿÿÿÿtÿkÿeÿrÿxÿgÿkÿzÿ_ÿÿÿmÿÿsÿrÿÿnÿvÿbÿsÿ`ÿ~ÿsÿrÿÿÿcÿpÿ|ÿtÿrÿÿtÿgÿsÿÿ|ÿsÿvÿ|ÿ}ÿÿxÿlÿwÿ{ÿwÿxÿpÿxÿuÿaÿyÿsÿÿpÿsÿkÿhÿnÿmÿsÿmÿÿÿwÿzÿlÿnÿoÿuÿxÿtÿsÿnÿyÿÿmÿmÿwÿzÿÿ|ÿwÿÿqÿwÿzÿrÿÿ}ÿzÿqÿ{ÿrÿrÿÿÿuÿqÿÿÿzÿrÿÿÿqÿnÿ~ÿÿÿÿgÿoÿlÿeÿbÿkÿqÿvÿpÿwÿhÿÿ}ÿkÿzÿnÿzÿÿÿsÿoÿzÿzÿ{ÿkÿrÿÿ{ÿÿÿvÿ{ÿsÿoÿuÿfÿdÿvÿÿÿrÿhÿtÿzÿwÿqÿjÿwÿÿ~ÿyÿÿxÿtÿzÿÿÿuÿnÿrÿÿÿxÿyÿyÿuÿ}ÿzÿwÿÿyÿÿwÿuÿzÿÿÿwÿÿÿÿÿrÿzÿmÿyÿrÿcÿ|ÿsÿmÿlÿmÿuÿyÿ}ÿsÿoÿtÿqÿsÿ{ÿÿuÿtÿÿÿwÿyÿ}ÿrÿoÿÿzÿwÿ}ÿ~ÿzÿoÿrÿwÿ|ÿ|ÿ|ÿqÿrÿwÿÿÿÿtÿ}ÿÿtÿtÿiÿ{ÿpÿtÿ~ÿiÿjÿuÿdÿ]ÿzÿmÿkÿrÿkÿyÿzÿ~ÿsÿdÿtÿzÿoÿxÿxÿnÿqÿmÿqÿ~ÿÿ}ÿzÿ{ÿpÿ|ÿtÿpÿ{ÿÿyÿÿÿÿvÿÿÿ}ÿÿÿsÿvÿzÿ|ÿÿÿpÿtÿzÿpÿ~ÿÿ`ÿÿyÿuÿxÿzÿoÿcÿlÿvÿyÿ|ÿzÿpÿmÿuÿxÿlÿcÿrÿxÿnÿmÿjÿmÿjÿoÿuÿqÿwÿuÿtÿnÿnÿwÿÿÿqÿfÿoÿqÿkÿnÿuÿ{ÿwÿ`ÿoÿsÿpÿÿuÿqÿdÿaÿlÿyÿuÿwÿpÿ{ÿvÿ}ÿÿuÿsÿ|ÿ|ÿÿÿxÿpÿkÿqÿzÿsÿqÿÿmÿqÿvÿoÿqÿnÿqÿÿÿvÿoÿoÿyÿÿÿÿvÿÿÿÿqÿXÿbÿlÿpÿtÿjÿ|ÿÿÿÿ|ÿ|ÿyÿ|ÿ~ÿ{ÿ{ÿyÿ{ÿ{ÿÿÿzÿpÿÿzÿÿÿÿÿvÿ|ÿÿÿÿÿÿ|ÿtÿÿÿ¦ÿÿ}ÿtÿvÿÿrÿ§ÿÿÿsÿÿÿÿÿÿ~ÿÿ~ÿÿÿÿÿÿÿÿ{ÿÿpÿyÿÿÿÿtÿpÿÿÿÿ©ÿÿ{ÿÿÿÿ¤ÿ}ÿ~ÿÿÿhÿÿ§ÿwÿÿÿÿÿ}ÿzÿzÿzÿwÿsÿÿÿÿÿ¤ÿ~ÿÿÿ~ÿtÿ|ÿÿ}ÿ~ÿÿ|ÿlÿsÿÿzÿ}ÿÿÿ~ÿÿÿÿÿÿÿ~ÿÿÿ¥ÿÿÿ}ÿÿÿÿÿÿvÿ{ÿnÿÿÿÿÿÿÿÿÿÿÿÿÿyÿ~ÿÿÿÿÿyÿÿÿÿ¥ÿÿÿ|ÿÿÿÿÿÿrÿ{ÿ|ÿÿÿÿ{ÿtÿyÿpÿ}ÿ}ÿrÿ|ÿÿÿ¤ÿ¯ÿÿÿÿÿÿ{ÿ|ÿ|ÿwÿÿÿÿÿ|ÿ}ÿÿÿÿÿ}ÿÿÿÿ­ÿÿqÿkÿÿ¤ÿÿÿÿÿÿ|ÿÿsÿÿuÿÿÿÿ}ÿyÿhÿuÿÿÿyÿvÿÿÿ{ÿ|ÿÿÿ¦ÿrÿÿ¨ÿ¦ÿÿ¥ÿ|ÿqÿÿÿÿÿÿ¥ÿzÿ¥ÿÿÿÿÿÿÿyÿ~ÿÿzÿ{ÿÿ~ÿyÿvÿtÿÿÿÿ¤ÿÿ¤ÿÿÿÿ|ÿ{ÿ¨ÿÿªÿÿÿ¤ÿÿ©ÿ~ÿ}ÿÿÿÿ}ÿwÿyÿ¤ÿÿsÿ}ÿyÿÿÿÿÿpÿxÿ¤ÿ¦ÿÿÿÿyÿ{ÿÿÿÿÿÿÿÿÿÿÿsÿÿÿzÿ¬ÿÿÿwÿnÿzÿÿ}ÿ|ÿÿÿvÿ¦ÿÿÿ~ÿÿÿÿÿÿÿÿÿÿÿÿ©ÿÿ¤ÿÿwÿ{ÿÿ¥ÿÿ{ÿ}ÿrÿxÿÿ²ÿ¦ÿÿÿÿÿÿÿÿÿÿÿÿÿÿ¤ÿÿ¨ÿ§ÿÿyÿyÿ~ÿÿÿÿÿzÿÿÿÿÿÿÿÿÿÿÿwÿÿÿÿÿÿÿÿ¥ÿÿ}ÿÿÿÿÿ|ÿ|ÿÿÿvÿ}ÿÿÿÿ¨ÿ¥ÿ¦ÿÿuÿwÿÿÿ¤ÿ°ÿ¦ÿ{ÿÿ|ÿwÿÿÿ©ÿ¨ÿÿyÿ|ÿÿÿÿ{ÿ}ÿ¨ÿvÿÿÿÿÿ§ÿ©ÿÿÿ¤ÿÿ|ÿ³ÿ©ÿÿ¥ÿuÿkÿqÿ}ÿÿ~ÿÿ|ÿ§ÿ~ÿ~ÿzÿÿÿ¤ÿ¦ÿ{ÿsÿÿpÿ{ÿtÿÿ«ÿ¬ÿÿÿ¦ÿ¨ÿ¦ÿ§ÿÿzÿÿsÿvÿzÿxÿÿ¬ÿ«ÿ¬ÿÿ§ÿÿÿ¤ÿªÿÿxÿÿ¬ÿ~ÿÿ¦ÿ¥ÿÿ~ÿÿÿÿÿ¦ÿ¦ÿÿxÿrÿÿÿyÿÿ¥ÿxÿnÿwÿ§ÿxÿxÿ¦ÿ¦ÿ¤ÿ¨ÿ©ÿ~ÿÿsÿuÿ~ÿ}ÿ®ÿ¥ÿxÿ|ÿuÿ§ÿ|ÿ¤ÿ}ÿÿzÿ¤ÿ¥ÿzÿxÿ{ÿ|ÿwÿ¨ÿ¨ÿnÿvÿÿyÿsÿwÿÿ§ÿÿ°ÿ¥ÿyÿxÿ¦ÿ§ÿsÿ¥ÿ~ÿ©ÿ¥ÿ~ÿrÿ¥ÿ²ÿ«ÿyÿvÿ{ÿ¦ÿ§ÿ{ÿxÿ~ÿ«ÿ®ÿ¥ÿvÿ°ÿ¬ÿ}ÿ¥ÿxÿwÿ¤ÿªÿ­ÿyÿ¦ÿ¤ÿqÿwÿzÿ¨ÿªÿ«ÿ¯ÿwÿtÿ¥ÿ§ÿ¥ÿ¦ÿ¨ÿ§ÿ¤ÿ¤ÿiÿyÿyÿ§ÿ¥ÿ¤ÿ¤ÿ¥ÿ¦ÿtÿ»ÿaÿ`ÿeÿ©ÿ°ÿ§ÿvÿ¨ÿ¤ÿ¬ÿ­ÿ­ÿ¯ÿªÿnÿpÿ­ÿ®ÿ®ÿ­ÿqÿmÿfÿ¤ÿ·ÿ´ÿ©ÿ¬ÿcÿeÿ©ÿ«ÿoÿmÿ­ÿfÿoÿ­ÿªÿ¤ÿgÿkÿ°ÿ¸ÿmÿ¬ÿbÿ¤ÿ¦ÿ¥ÿ¤ÿlÿªÿ¤ÿ°ÿ¬ÿ«ÿgÿbÿVÿ}ÿrÿjÿoÿ¨ÿÿoÿyÿvÿvÿuÿkÿdÿfÿgÿtÿ¤ÿÿwÿoÿpÿxÿrÿrÿ\ÿrÿ{ÿ}ÿ~ÿ~ÿ}ÿ¥ÿxÿ¤ÿ¥ÿyÿ|ÿÿ{ÿeÿoÿÿÿ|ÿzÿ{ÿwÿrÿrÿyÿÿÿÿzÿqÿpÿpÿqÿÿ]ÿyÿvÿÿwÿqÿrÿrÿrÿÿÿÿzÿÿÿ}ÿÿÿ§ÿ{ÿÿÿyÿ{ÿzÿ{ÿ~ÿ}ÿ{ÿpÿuÿªÿÿÿÿÿÿÿÿ¤ÿÿiÿlÿlÿÿ©ÿÿÿ}ÿwÿ{ÿÿvÿ{ÿÿÿvÿrÿzÿÿÿÿÿqÿtÿxÿeÿlÿÿÿ~ÿ~ÿ~ÿpÿpÿuÿuÿvÿwÿÿÿÿÿÿ|ÿzÿ}ÿÿÿwÿµÿÿÿÿ|ÿxÿÿÿvÿÿ§ÿÿÿÿÿÿ¦ÿÿ}ÿÿ§ÿÿÿÿzÿyÿÿÿ~ÿ~ÿÿÿtÿþü«örõ÷Súügþ\ÿÿÿÿ{ÿÿ©ÿ©ÿÿÿÿÿ¥ÿÿ{ÿ|ÿÿÿ}ÿyÿÿÿ¤ÿÿÿÿÿÿxÿÿÿ~ÿÿÿÿÿÿÿÿÿÿÿÿÿÿzÿÿÿÿÿÿqÿÿÿÿÿtÿyÿÿyÿÿzÿÿyÿyÿ}ÿÿÿÿÿÿyÿÿÿÿÿÿÿÿÿÿÿ©ÿÿÿÿÿÿÿ¨ÿÿÿÿÿÿyÿÿÿÿÿÿÿzÿÿÿ}ÿÿÿÿÿzÿ}ÿÿÿÿÿÿÿÿÿÿÿÿÿÿzÿÿÿÿÿÿÿÿyÿ­ÿÿ|ÿ~ÿÿ¥ÿÿÿÿÿÿÿÿxÿÿÿ|ÿÿÿÿÿÿÿÿÿ©ÿÿwÿÿÿÿ{ÿÿÿÿÿÿÿÿÿÿÿzÿÿÿÿÿÿÿÿÿÿÿoÿÿrÿ{ÿÿÿÿÿÿzÿÿÿÿ|ÿÿÿÿÿÿ|ÿÿÿÿÿÿÿÿÿÿ¤ÿ~ÿÿÿÿÿÿyÿÿÿÿÿÿÿÿ©ÿÿÿ¤ÿÿÿÿÿÿÿyÿÿÿÿÿÿÿÿÿÿÿÿ¨ÿÿÿÿÿ®ÿÿÿÿÿÿÿÿÿÿÿÿÿÿ¤ÿÿÿÿÿÿÿÿÿÿªÿ¤ÿÿÿÿÿÿÿ}ÿÿÿ¥ÿÿÿ|ÿÿzÿÿÿÿÿÿÿÿÿÿÿ¨ÿ¥ÿÿÿÿÿÿÿÿÿÿÿÿÿÿÿÿÿÿÿÿÿ¨ÿÿÿÿÿÿÿÿÿ¥ÿÿÿ¦ÿÿ©ÿ{ÿÿÿ{ÿÿÿÿÿ¤ÿÿÿÿÿÿ¤ÿÿÿÿÿÿÿÿÿÿÿÿÿÿÿÿÿÿÿÿxÿÿÿsÿ|ÿÿ|ÿ{ÿ~ÿÿÿÿÿÿÿÿÿÿxÿÿÿÿÿÿÿÿÿÿ~ÿÿÿÿÿÿÿÿÿÿÿxÿÿÿÿÿuÿRÿ¯þ±þ?ÿ}ÿyÿwÿÿÿÿ|ÿuÿÿÿÿÿsÿxÿÿÿÿÿÿÿÿÿÿÿÿÿyÿÿÿaÿÿÿÿvÿÿvÿyÿ}ÿyÿ}ÿÿÿÿzÿÿÿÿÿzÿuÿÿ}ÿÿÿÿzÿÿÿÿÿÿtÿnÿyÿÿÿÿ|ÿÿÿnÿÿsÿsÿÿ¨ÿÿÿÿÿÿÿÿ~ÿÿvÿvÿÿÿÿ¤ÿÿÿÿ~ÿÿÿÿÿzÿÿÿÿÿÿÿÿÿÿÿÿÿÿÿÿxÿuÿÿwÿ|ÿÿÿÿÿÿÿÿ~ÿyÿÿÿuÿyÿÿzÿnÿpÿzÿÿÿÿ}ÿÿlÿsÿ{ÿÿÿzÿÿÿ{ÿsÿzÿÿ{ÿuÿoÿzÿÿÿÿ¤ÿzÿsÿ¤ÿmÿxÿrÿÿ~ÿqÿ|ÿxÿwÿÿÿÿ{ÿÿ|ÿ{ÿÿ~ÿsÿwÿzÿ|ÿ}ÿÿ|ÿoÿÿzÿ|ÿ}ÿjÿvÿyÿÿxÿhÿfÿpÿpÿmÿoÿqÿvÿoÿgÿqÿpÿxÿlÿjÿÿ}ÿkÿoÿÿdÿÿqÿtÿwÿqÿ{ÿwÿqÿjÿmÿxÿtÿsÿuÿwÿxÿkÿvÿsÿ~ÿzÿrÿ{ÿ{ÿsÿvÿÿqÿwÿ}ÿwÿhÿqÿ}ÿtÿlÿzÿÿ{ÿkÿeÿzÿÿzÿ|ÿsÿvÿÿqÿÿuÿÿÿoÿeÿÿsÿuÿvÿÿÿÿÿÿÿ}ÿÿÿ{ÿÿvÿjÿvÿyÿpÿ}ÿzÿÿÿÿÿvÿvÿ}ÿlÿfÿvÿzÿ|ÿÿ|ÿÿÿsÿ{ÿÿzÿjÿhÿ}ÿÿ}ÿ~ÿ{ÿÿwÿqÿvÿÿ{ÿvÿÿ~ÿtÿuÿzÿÿÿÿÿÿoÿkÿjÿpÿwÿÿ|ÿkÿhÿnÿoÿvÿuÿnÿqÿiÿqÿiÿÿÿvÿ}ÿwÿ{ÿ|ÿyÿsÿ~ÿxÿsÿrÿqÿoÿkÿyÿÿ}ÿyÿpÿqÿrÿnÿnÿhÿlÿvÿvÿnÿqÿqÿrÿwÿmÿrÿyÿ|ÿsÿhÿrÿÿaÿjÿuÿuÿÿeÿnÿwÿÿxÿoÿyÿzÿkÿgÿrÿrÿnÿnÿsÿsÿ^ÿeÿxÿjÿeÿzÿÿ~ÿjÿjÿtÿzÿyÿzÿfÿjÿoÿjÿzÿmÿlÿcÿaÿvÿxÿoÿnÿrÿtÿwÿsÿnÿuÿtÿmÿxÿvÿvÿ{ÿmÿlÿsÿpÿoÿhÿzÿcÿiÿsÿtÿbÿxÿ~ÿuÿuÿjÿqÿzÿjÿlÿqÿnÿpÿsÿsÿnÿjÿjÿqÿvÿpÿsÿyÿÿsÿxÿsÿ}ÿsÿwÿhÿ}ÿmÿyÿjÿ|ÿxÿzÿzÿlÿÿzÿsÿyÿzÿwÿrÿwÿ~ÿyÿxÿqÿqÿrÿrÿ}ÿ}ÿxÿyÿmÿsÿwÿ}ÿÿÿxÿuÿrÿaÿuÿ|ÿ[ÿiÿÿ{ÿ|ÿpÿnÿjÿzÿuÿmÿjÿvÿaÿpÿuÿyÿrÿlÿuÿxÿpÿmÿmÿlÿnÿtÿvÿuÿzÿxÿiÿoÿsÿmÿ|ÿ~ÿÿcÿzÿwÿnÿoÿÿuÿoÿvÿiÿjÿpÿaÿvÿ|ÿvÿlÿtÿsÿjÿsÿ|ÿ}ÿwÿsÿuÿÿÿsÿpÿsÿsÿvÿÿÿ}ÿ}ÿtÿtÿsÿxÿgÿsÿdÿkÿxÿpÿcÿyÿvÿxÿÿjÿfÿnÿbÿkÿvÿrÿ{ÿtÿeÿqÿÿÿzÿuÿnÿuÿ}ÿvÿjÿtÿzÿvÿuÿxÿxÿ~ÿ~ÿxÿrÿrÿÿkÿeÿ{ÿnÿzÿ`ÿsÿrÿvÿxÿnÿ^ÿmÿuÿrÿ|ÿÿ~ÿyÿ~ÿyÿoÿmÿuÿjÿgÿ{ÿÿÿmÿeÿXÿnÿ}ÿrÿrÿvÿ|ÿ}ÿÿoÿpÿjÿYÿÿeÿuÿÿzÿsÿ^ÿpÿwÿfÿrÿlÿpÿÿÿgÿqÿzÿpÿpÿvÿ}ÿ|ÿzÿÿxÿkÿlÿgÿ[ÿ`ÿkÿqÿrÿ{ÿ{ÿuÿnÿhÿgÿÿzÿsÿQÿÿaÿsÿ}ÿzÿÿuÿgÿgÿsÿjÿfÿuÿsÿuÿ{ÿ{ÿlÿfÿmÿzÿzÿzÿÿ|ÿtÿcÿZÿ^ÿhÿVÿ\ÿoÿoÿzÿjÿlÿpÿzÿoÿtÿbÿjÿcÿjÿ~ÿÿsÿbÿnÿvÿmÿcÿXÿoÿÿsÿzÿÿ{ÿvÿsÿpÿgÿpÿrÿoÿsÿhÿbÿbÿtÿÿwÿfÿnÿpÿqÿ{ÿÿtÿwÿnÿzÿpÿzÿ]ÿvÿtÿiÿÿcÿvÿuÿvÿcÿ^ÿnÿeÿcÿlÿlÿjÿlÿwÿÿuÿoÿzÿwÿrÿyÿwÿqÿqÿlÿiÿ[ÿfÿ|ÿwÿÿqÿdÿ|ÿÿÿ|ÿgÿnÿ_ÿvÿfÿ|ÿrÿqÿjÿpÿvÿ{ÿoÿlÿ}ÿÿuÿsÿxÿsÿpÿvÿqÿjÿjÿiÿmÿiÿuÿ|ÿvÿzÿ}ÿwÿtÿuÿwÿÿ{ÿlÿwÿÿXÿwÿ}ÿzÿqÿ|ÿqÿbÿkÿ}ÿzÿqÿrÿxÿvÿkÿkÿsÿrÿpÿuÿ|ÿÿ~ÿrÿjÿxÿmÿgÿjÿlÿtÿrÿwÿÿÿtÿkÿhÿvÿoÿtÿsÿ~ÿtÿXÿlÿjÿsÿÿÿpÿaÿyÿÿ~ÿsÿiÿoÿrÿtÿÿÿsÿmÿpÿpÿdÿjÿsÿYÿbÿfÿnÿÿgÿÿÿsÿ|ÿÿgÿxÿmÿnÿvÿ}ÿ{ÿsÿmÿpÿhÿpÿyÿ~ÿoÿlÿxÿsÿoÿvÿvÿkÿjÿuÿzÿqÿiÿ{ÿsÿvÿyÿÿ{ÿqÿrÿnÿ|ÿqÿgÿwÿ~ÿ|ÿyÿ}ÿvÿnÿpÿmÿvÿ}ÿtÿnÿpÿwÿsÿkÿhÿhÿtÿqÿnÿÿwÿwÿkÿiÿgÿrÿxÿoÿnÿÿaÿkÿlÿrÿbÿ|ÿªÿxÿlÿyÿ~ÿÿxÿvÿxÿxÿÿ|ÿwÿÿiÿWÿ`ÿmÿ~ÿsÿdÿ\ÿ`ÿeÿtÿzÿzÿaÿ~ÿnÿÿzÿqÿuÿ~ÿ~ÿpÿrÿyÿjÿzÿÿtÿqÿnÿlÿiÿcÿiÿ|ÿÿwÿpÿnÿqÿpÿvÿeÿ\ÿÿ¤ÿoÿÿuÿÿtÿvÿzÿ~ÿÿzÿxÿxÿÿxÿrÿuÿoÿtÿ{ÿwÿuÿuÿzÿÿ}ÿzÿÿÿÿÿÿÿ}ÿ~ÿÿrÿvÿqÿÿ|ÿwÿvÿrÿtÿqÿrÿxÿsÿsÿxÿyÿ|ÿÿÿrÿyÿÿuÿqÿwÿzÿlÿmÿÿÿxÿÿ~ÿ|ÿhÿvÿ~ÿrÿsÿqÿrÿvÿwÿwÿzÿwÿnÿrÿqÿlÿiÿÿÿqÿyÿ~ÿoÿuÿmÿÿ>ÿuÿxÿÿtÿiÿÿÿzÿrÿeÿvÿÿ{ÿzÿvÿnÿhÿnÿmÿyÿuÿ{ÿzÿsÿrÿ{ÿtÿtÿoÿÿvÿ~ÿÿÿÿ~ÿvÿoÿsÿzÿÿ|ÿ~ÿÿxÿoÿpÿÿ{ÿzÿÿjÿpÿgÿmÿÿ{ÿÿyÿoÿyÿ{ÿzÿÿ~ÿeÿ_ÿiÿrÿpÿbÿsÿÿdÿbÿdÿhÿrÿoÿxÿtÿnÿqÿnÿyÿtÿqÿ|ÿÿoÿjÿjÿpÿzÿwÿ|ÿ|ÿqÿzÿ{ÿÿ|ÿÿiÿoÿtÿvÿrÿjÿqÿÿÿÿ}ÿ~ÿ|ÿzÿxÿsÿuÿÿ~ÿsÿzÿlÿvÿsÿmÿxÿ~ÿnÿzÿqÿtÿmÿqÿpÿ{ÿÿvÿhÿoÿ|ÿpÿfÿuÿÿÿtÿqÿvÿ|ÿyÿpÿvÿÿuÿuÿÿÿÿ{ÿzÿ|ÿ~ÿsÿpÿvÿsÿ|ÿÿÿ¨ÿ|ÿkÿÿlÿuÿ{ÿwÿÿÿqÿzÿwÿ{ÿ|ÿvÿtÿuÿÿÿÿ²ÿÿtÿzÿÿzÿ¦ÿÿ{ÿ{ÿ¦ÿÿyÿuÿuÿÿÿ{ÿÿÿÿÿÿÿ|ÿzÿÿÿ|ÿ|ÿ|ÿwÿzÿÿÿtÿÿÿÿ{ÿÿÿ©ÿÿnÿwÿ{ÿÿÿÿ¤ÿ{ÿÿÿÿÿÿ~ÿ~ÿ}ÿ{ÿ~ÿÿÿÿyÿÿwÿ~ÿÿ|ÿtÿÿÿÿwÿ~ÿÿÿÿÿÿÿÿlÿyÿÿ|ÿÿÿÿzÿsÿ§ÿ¦ÿÿÿÿÿÿÿÿÿ§ÿxÿÿuÿÿyÿ~ÿÿÿÿ~ÿ{ÿÿÿzÿjÿ~ÿÿ}ÿ~ÿÿ}ÿoÿÿ{ÿÿ}ÿ|ÿÿzÿvÿÿÿ{ÿyÿzÿÿÿyÿwÿÿwÿÿ~ÿyÿvÿÿÿyÿmÿxÿÿÿÿÿÿÿÿ{ÿÿÿ¥ÿÿÿÿÿ}ÿÿÿÿÿÿÿÿÿÿÿ}ÿzÿÿ}ÿxÿÿ¥ÿÿÿÿ}ÿÿÿwÿ|ÿ|ÿ{ÿ©ÿÿ|ÿuÿ~ÿÿÿÿÿÿÿÿÿpÿÿÿnÿ¹ÿÿÿÿÿÿ~ÿÿÿÿzÿ|ÿ}ÿ}ÿÿwÿÿÿÿÿÿ~ÿÿÿ}ÿÿÿÿvÿrÿÿ}ÿvÿvÿÿÿÿÿÿÿÿÿvÿÿÿrÿ{ÿ§ÿ¨ÿ¤ÿÿÿÿÿÿÿ|ÿ|ÿ{ÿuÿÿÿÿÿÿÿÿ}ÿnÿ~ÿ¨ÿÿyÿÿÿÿsÿÿÿªÿÿyÿÿÿÿÿrÿÿÿyÿÿ~ÿÿÿgÿmÿwÿzÿÿÿÿÿtÿzÿ®ÿÿÿ¦ÿ¥ÿ¤ÿÿÿÿÿÿÿwÿÿÿÿvÿrÿzÿÿÿÿÿ|ÿnÿ|ÿÿyÿ¥ÿÿÿwÿÿÿÿ¤ÿÿÿÿÿÿªÿÿ|ÿ¨ÿÿÿyÿwÿÿÿ§ÿÿuÿÿyÿyÿuÿÿÿÿÿÿÿÿpÿ§ÿÿoÿ{ÿÿÿ}ÿÿÿÿÿÿÿ©ÿ°ÿlÿÿÿyÿÿ¦ÿÿ~ÿªÿ¤ÿÿÿrÿqÿÿ§ÿ®ÿ­ÿÿÿ¤ÿ{ÿ¤ÿ§ÿªÿ¥ÿ­ÿÿxÿÿÿvÿzÿ{ÿrÿÿÿ{ÿ~ÿvÿÿ¬ÿÿwÿ~ÿÿÿÿ«ÿÿ{ÿÿvÿ}ÿ¨ÿ¤ÿtÿxÿÿ¥ÿ©ÿÿÿÿÿ¥ÿ¦ÿÿ{ÿÿ¤ÿÿÿwÿvÿÿ}ÿyÿÿÿyÿ¤ÿÿÿyÿÿÿ~ÿ{ÿÿ¤ÿ¥ÿ©ÿ¤ÿÿ²ÿ§ÿqÿ}ÿ¤ÿ¤ÿÿvÿ~ÿ§ÿ}ÿ¥ÿ§ÿ{ÿ{ÿ¥ÿ©ÿ¥ÿÿÿ¤ÿªÿ¤ÿuÿ¤ÿÿyÿÿ¤ÿrÿ¥ÿÿ¥ÿxÿ|ÿ|ÿÿ¤ÿ¥ÿÿxÿ}ÿxÿ|ÿ~ÿzÿÿ¤ÿ¨ÿ§ÿ~ÿ|ÿÿ«ÿ¤ÿ«ÿªÿ­ÿ§ÿ{ÿwÿxÿ¦ÿpÿ©ÿxÿlÿ}ÿ¥ÿ¥ÿÿvÿ{ÿ§ÿ~ÿ²ÿµÿ¨ÿ{ÿ¤ÿ¦ÿyÿÿ¦ÿ{ÿzÿqÿuÿªÿ«ÿ¥ÿÿyÿnÿ¥ÿtÿ«ÿ¦ÿjÿbÿkÿqÿoÿ¤ÿyÿµÿ©ÿwÿ|ÿ{ÿvÿ¦ÿªÿ§ÿ¥ÿ«ÿ§ÿ¦ÿzÿ¨ÿ´ÿ¯ÿ¬ÿ¨ÿmÿ¬ÿ¬ÿwÿ¦ÿªÿsÿiÿoÿwÿyÿ¦ÿxÿ§ÿ«ÿ¤ÿpÿ©ÿ¥ÿ¨ÿoÿ©ÿ±ÿ­ÿ¥ÿqÿsÿnÿ¥ÿ·ÿªÿ¦ÿ¦ÿ©ÿ¯ÿ²ÿ¬ÿrÿ©ÿ¥ÿkÿ¦ÿ­ÿ§ÿpÿ[ÿnÿjÿ¦ÿ©ÿªÿpÿmÿ¬ÿhÿ­ÿ±ÿµÿªÿoÿnÿlÿkÿnÿ®ÿ²ÿ¤ÿiÿ¥ÿ¦ÿ¦ÿªÿ¨ÿ±ÿiÿ¥ÿ©ÿ¦ÿDÿyÿjÿbÿjÿ¨ÿªÿyÿmÿwÿ|ÿzÿ{ÿ{ÿ{ÿ©ÿuÿÿ¤ÿÿvÿsÿ|ÿwÿsÿxÿjÿzÿ}ÿtÿvÿÿÿÿyÿwÿÿ¤ÿªÿ§ÿ{ÿÿzÿ{ÿwÿtÿ{ÿ}ÿsÿqÿ{ÿÿÿqÿÿyÿdÿjÿzÿuÿ_ÿsÿlÿqÿuÿÿÿÿwÿ¥ÿoÿÿÿ}ÿ|ÿÿÿwÿÿzÿÿÿqÿkÿkÿoÿ}ÿÿ|ÿjÿyÿ¥ÿ§ÿÿÿ§ÿ¨ÿÿÿÿÿrÿiÿ{ÿÿ~ÿ|ÿxÿÿÿÿÿ{ÿzÿÿÿ~ÿiÿzÿ¦ÿÿ~ÿÿÿÿÿyÿ{ÿzÿÿÿÿÿuÿwÿ}ÿxÿrÿ|ÿÿ¦ÿÿÿÿzÿuÿÿÿÿ§ÿÿ¬ÿÿÿÿÿ}ÿ}ÿyÿÿÿÿÿÿÿÿÿÿÿÿÿÿªÿÿÿÿÿÿÿÿ}ÿ~ÿ~ÿÿÉý3ùø»øÃ÷ùüûþ|ÿ}ÿ©ÿzÿÿÿÿÿ¦ÿÿÿÿÿÿÿÿÿÿÿÿ¨ÿÿÿ|ÿÿÿÿÿÿÿÿÿÿÿÿÿÿÿÿÿÿÿÿÿ}ÿÿÿÿÿÿ}ÿÿÿÿÿÿÿÿ}ÿÿÿÿÿÿÿÿÿÿÿªÿ{ÿÿÿÿÿÿÿÿÿÿÿÿ¯ÿ¨ÿÿÿÿÿÿÿÿÿÿÿÿÿÿÿÿÿÿÿÿÿ}ÿÿrÿÿÿzÿxÿÿÿÿÿÿÿÿÿÿÿÿÿÿÿ~ÿÿÿÿÿ¤ÿ²ÿÿÿ|ÿÿÿÿÿ|ÿuÿÿÿÿÿ}ÿ{ÿÿÿ}ÿÿ{ÿzÿÿÿÿÿÿÿÿÿÿÿÿÿÿÿÿÿÿÿÿÿÿÿÿÿÿÿÿÿÿÿÿÿÿ|ÿÿÿÿÿ|ÿÿzÿvÿyÿ|ÿÿÿÿÿÿÿÿÿ~ÿtÿwÿ~ÿÿÿÿÿÿÿÿÿtÿÿ§ÿÿÿÿÿÿÿÿÿÿÿÿzÿÿÿÿÿÿÿÿÿÿÿÿ¤ÿÿÿ|ÿÿÿÿÿÿÿÿ¦ÿÿ|ÿÿÿÿÿ§ÿÿÿÿÿÿÿÿÿÿÿÿzÿÿÿÿÿÿÿÿÿÿÿÿÿÿ¥ÿÿ¥ÿ¤ÿÿ¤ÿÿÿ~ÿÿÿÿÿÿÿÿzÿÿÿÿÿÿ­ÿ¤ÿÿÿ¥ÿ¨ÿªÿÿÿÿÿÿ©ÿÿyÿÿÿÿÿÿ¦ÿÿÿÿÿÿÿ¤ÿÿ{ÿÿÿÿ­ÿyÿÿÿÿÿÿÿÿxÿÿÿÿÿÿÿ¨ÿÿÿyÿzÿÿÿÿÿ{ÿÿÿÿÿ~ÿzÿzÿÿÿÿÿqÿÿsÿkÿÿÿÿÿÿÿÿÿvÿÿÿtÿÿÿÿ{ÿÿÿÿÿ~ÿÿÿÿÿÿÿÿzÿÿÿ{ÿ|ÿzÿÿÿ|ÿsÿÿrÿTÿ*þÎý¢þWÿÿ¤ÿ¤ÿÿÿÿÿvÿÿÿ~ÿÿÿwÿÿÿÿÿÿÿ{ÿzÿwÿ|ÿÿÿÿÿÿ|ÿÿÿyÿqÿÿÿÿÿ|ÿzÿÿÿ|ÿxÿ~ÿÿÿÿ|ÿsÿÿÿÿÿÿ{ÿÿÿÿÿyÿqÿqÿzÿÿÿ©ÿÿ}ÿÿuÿÿzÿ}ÿÿÿÿÿ|ÿ~ÿÿÿ}ÿÿ|ÿrÿsÿÿÿÿÿÿÿÿÿÿÿÿÿ}ÿÿÿÿÿÿÿ}ÿzÿuÿ|ÿÿÿÿÿÿÿÿ{ÿÿÿÿÿÿÿ~ÿÿÿÿ}ÿxÿuÿÿÿÿÿzÿxÿÿÿyÿÿÿÿuÿzÿÿzÿzÿqÿzÿÿÿqÿrÿÿÿyÿsÿrÿÿÿÿ{ÿ~ÿÿÿqÿqÿrÿ{ÿ}ÿÿrÿwÿxÿÿÿÿ}ÿÿvÿuÿÿ{ÿxÿwÿ}ÿpÿÿÿÿvÿÿvÿrÿmÿvÿ~ÿhÿuÿxÿrÿ~ÿÿmÿpÿxÿoÿpÿrÿkÿ^ÿxÿqÿÿÿvÿtÿrÿcÿjÿÿÿaÿqÿsÿpÿtÿnÿuÿtÿpÿÿÿyÿxÿÿÿrÿmÿmÿyÿxÿyÿÿÿsÿqÿyÿmÿxÿyÿmÿfÿzÿÿÿuÿiÿwÿÿÿwÿrÿyÿ{ÿÿ{ÿsÿ|ÿxÿ~ÿwÿÿtÿ~ÿÿ¥ÿmÿkÿ_ÿsÿ}ÿÿÿ{ÿuÿuÿ}ÿÿÿ{ÿpÿjÿpÿpÿxÿrÿrÿÿ{ÿÿ{ÿnÿmÿÿoÿmÿpÿÿÿ~ÿ|ÿÿ{ÿpÿÿzÿmÿtÿvÿtÿ|ÿzÿxÿ|ÿÿxÿtÿzÿwÿiÿdÿÿeÿxÿtÿÿrÿ{ÿxÿtÿjÿsÿpÿpÿiÿrÿvÿjÿiÿnÿpÿuÿ|ÿÿ{ÿtÿmÿqÿcÿ{ÿwÿÿÿvÿwÿ~ÿwÿvÿvÿ|ÿmÿiÿmÿsÿoÿtÿyÿxÿ}ÿtÿpÿqÿmÿnÿfÿqÿzÿsÿqÿqÿÿÿqÿxÿÿlÿjÿÿkÿxÿwÿcÿÿ|ÿxÿ~ÿqÿkÿsÿtÿmÿfÿnÿpÿ_ÿgÿvÿhÿjÿsÿwÿvÿwÿtÿbÿ@ÿ&ÿgÿmÿuÿrÿlÿ¨ÿxÿpÿfÿgÿvÿ{ÿuÿzÿ|ÿxÿiÿgÿxÿxÿoÿsÿyÿxÿxÿnÿfÿwÿxÿrÿ{ÿyÿzÿÿxÿ|ÿuÿxÿzÿuÿzÿ[ÿoÿqÿsÿqÿlÿrÿqÿkÿlÿÿÿ}ÿtÿsÿmÿmÿpÿrÿoÿ^ÿ]ÿsÿ{ÿrÿkÿqÿvÿxÿrÿÿÿzÿÿ}ÿsÿÿfÿwÿÿÿiÿnÿpÿÿmÿlÿÿ~ÿnÿdÿ`ÿgÿnÿvÿyÿzÿ~ÿtÿwÿÿpÿpÿ~ÿyÿuÿrÿuÿwÿÿsÿÿrÿsÿÿ|ÿoÿtÿÿsÿzÿyÿuÿsÿoÿmÿlÿrÿoÿyÿsÿpÿoÿiÿuÿxÿnÿkÿkÿkÿoÿ{ÿÿzÿwÿtÿoÿoÿoÿsÿÿ}ÿÿlÿtÿgÿyÿrÿÿyÿtÿzÿnÿoÿrÿpÿoÿmÿvÿyÿÿtÿrÿyÿzÿ{ÿvÿqÿtÿ|ÿzÿhÿuÿÿsÿnÿzÿuÿvÿÿrÿ~ÿlÿpÿnÿwÿjÿeÿoÿiÿkÿ~ÿ{ÿpÿÿwÿpÿdÿvÿnÿmÿ_ÿnÿqÿkÿpÿ|ÿÿtÿmÿtÿwÿyÿvÿjÿhÿiÿkÿmÿÿÿrÿwÿtÿrÿuÿnÿtÿwÿvÿ|ÿÿvÿtÿqÿrÿÿÿqÿbÿtÿ|ÿÿpÿsÿrÿkÿrÿxÿfÿ^ÿsÿsÿoÿyÿsÿfÿfÿoÿ`ÿcÿuÿqÿ{ÿqÿkÿwÿdÿcÿmÿcÿmÿyÿÿrÿyÿxÿÿuÿqÿdÿkÿnÿfÿuÿoÿpÿqÿoÿqÿtÿqÿhÿtÿwÿcÿiÿrÿmÿ}ÿmÿaÿqÿfÿ_ÿtÿrÿyÿnÿÿ}ÿÿÿ}ÿZÿsÿmÿkÿhÿgÿxÿ~ÿqÿiÿiÿyÿqÿzÿ}ÿnÿcÿlÿpÿgÿoÿyÿzÿyÿhÿXÿaÿrÿ{ÿvÿ~ÿyÿfÿmÿmÿgÿtÿxÿÿÿnÿ[ÿmÿÿlÿtÿyÿfÿÿ^ÿcÿiÿ`ÿ]ÿfÿoÿnÿfÿvÿ{ÿ~ÿ|ÿ`ÿbÿlÿaÿnÿÿzÿzÿjÿSÿYÿ\ÿeÿ_ÿeÿnÿmÿwÿuÿwÿsÿYÿoÿcÿnÿUÿuÿ{ÿiÿqÿuÿÿÿtÿmÿsÿwÿoÿzÿhÿlÿvÿlÿlÿxÿuÿvÿ|ÿvÿoÿcÿ^ÿnÿzÿwÿvÿvÿuÿÿÿÿ|ÿÿqÿxÿÿhÿhÿ^ÿsÿlÿzÿÿ{ÿ~ÿqÿjÿmÿuÿsÿkÿxÿwÿrÿqÿuÿoÿqÿsÿjÿmÿmÿjÿuÿtÿpÿwÿvÿnÿfÿqÿvÿzÿxÿ}ÿoÿqÿ|ÿÿjÿ{ÿÿoÿrÿvÿiÿnÿrÿrÿdÿiÿpÿrÿÿoÿcÿoÿoÿkÿrÿsÿrÿyÿvÿkÿtÿrÿhÿbÿkÿsÿqÿvÿyÿ{ÿ~ÿrÿxÿrÿyÿrÿÿqÿoÿdÿiÿnÿpÿ{ÿ~ÿuÿiÿlÿgÿaÿtÿÿÿÿÿ|ÿnÿpÿvÿlÿaÿsÿlÿjÿnÿtÿxÿnÿuÿ|ÿuÿkÿtÿIÿlÿÿÿrÿpÿ{ÿÿ|ÿhÿÿxÿwÿqÿkÿoÿeÿjÿkÿiÿiÿiÿrÿwÿzÿqÿiÿdÿ{ÿuÿvÿÿxÿxÿ}ÿ{ÿ{ÿxÿ|ÿpÿnÿwÿÿlÿzÿtÿbÿkÿyÿpÿsÿpÿqÿnÿpÿpÿjÿhÿgÿfÿhÿiÿmÿwÿpÿwÿlÿgÿkÿrÿwÿ~ÿbÿgÿfÿtÿuÿsÿÿmÿoÿrÿnÿÿÿsÿeÿpÿgÿeÿmÿtÿqÿ`ÿaÿpÿsÿpÿhÿvÿÿjÿlÿsÿyÿkÿmÿgÿmÿzÿsÿiÿvÿ|ÿÿÿÿÿyÿoÿ|ÿÿ|ÿoÿiÿsÿvÿtÿtÿ~ÿÿwÿqÿuÿnÿdÿvÿnÿoÿvÿÿrÿuÿÿoÿpÿ}ÿoÿtÿ{ÿnÿsÿÿÿzÿwÿÿyÿhÿvÿÿxÿgÿ}ÿÿ~ÿrÿeÿmÿlÿvÿyÿÿxÿ}ÿYÿÿÿhÿxÿvÿxÿvÿwÿxÿxÿÿÿxÿzÿ|ÿyÿxÿvÿxÿsÿxÿrÿqÿvÿyÿwÿlÿsÿvÿÿlÿ|ÿrÿ}ÿgÿ|ÿÿwÿqÿpÿnÿqÿwÿxÿyÿrÿnÿwÿrÿrÿnÿ|ÿxÿhÿtÿyÿmÿzÿwÿ]ÿ`ÿuÿzÿtÿVÿlÿpÿ{ÿxÿuÿoÿtÿxÿÿÿvÿiÿmÿtÿdÿiÿnÿuÿzÿrÿvÿ{ÿpÿzÿuÿÿÿÿ{ÿÿ{ÿvÿtÿaÿnÿyÿsÿuÿzÿÿzÿiÿnÿÿzÿzÿxÿyÿcÿjÿÿmÿlÿÿsÿtÿÿ{ÿuÿrÿrÿÿÿwÿtÿlÿcÿwÿxÿdÿnÿrÿmÿtÿmÿzÿxÿ`ÿjÿkÿzÿÿ{ÿtÿpÿqÿtÿpÿqÿzÿ|ÿuÿjÿmÿÿÿoÿcÿuÿÿnÿwÿ{ÿ{ÿmÿdÿÿÿ~ÿoÿyÿyÿ{ÿ{ÿzÿ~ÿÿÿÿ~ÿzÿwÿoÿzÿmÿrÿxÿ~ÿpÿÿtÿ{ÿ|ÿÿÿÿwÿyÿ|ÿyÿ|ÿÿÿ|ÿÿvÿpÿxÿ{ÿ|ÿÿvÿhÿÿÿ{ÿÿÿtÿxÿÿÿuÿnÿsÿÿÿÿ¤ÿÿÿÿoÿoÿÿ}ÿÿÿsÿzÿ}ÿÿÿsÿkÿrÿ}ÿ}ÿÿ|ÿÿzÿÿÿyÿvÿÿ_ÿkÿÿÿÿxÿ~ÿÿÿÿÿÿÿ~ÿ{ÿ~ÿzÿwÿvÿxÿÿyÿÿÿ~ÿÿ|ÿyÿÿÿÿ}ÿ|ÿÿ¤ÿÿ¥ÿÿÿ|ÿÿÿªÿpÿ~ÿÿÿÿÿ|ÿwÿÿÿÿ~ÿyÿÿyÿÿÿÿ~ÿsÿ|ÿ~ÿÿÿ{ÿ|ÿyÿvÿsÿpÿ~ÿÿ{ÿxÿwÿpÿiÿyÿÿÿÿÿÿ~ÿÿÿÿvÿwÿ}ÿÿÿÿÿÿÿÿtÿ}ÿÿÿÿÿsÿÿÿÿzÿwÿÿÿyÿÿÿÿhÿÿ~ÿyÿÿÿ{ÿzÿÿ|ÿyÿÿÿÿÿÿvÿ{ÿsÿÿÿÿsÿÿvÿpÿxÿÿÿ}ÿtÿsÿÿ{ÿÿÿÿÿÿÿÿÿÿÿÿÿÿÿÿÿÿÿÿÿsÿ{ÿuÿuÿÿÿÿÿÿÿÿÿÿvÿ|ÿ©ÿxÿÿÿÿ~ÿÿÿÿÿÿÿ{ÿÿÿpÿÿÿ{ÿ¬ÿÿÿÿ~ÿÿÿ|ÿ{ÿÿÿÿ|ÿ~ÿsÿvÿwÿÿÿÿÿÿÿ¥ÿÿÿÿÿyÿÿÿxÿÿÿuÿzÿÿÿÿ¤ÿ«ÿÿÿ¥ÿzÿ·ÿyÿ«ÿÿÿÿ«ÿÿÿÿzÿÿ}ÿwÿ{ÿÿvÿÿÿ¤ÿ}ÿÿ}ÿÿÿÿ¤ÿÿ«ÿ°ÿ¥ÿxÿÿÿÿÿvÿÿ¨ÿ¥ÿÿyÿ~ÿÿÿtÿÿÿyÿ~ÿwÿzÿzÿzÿÿ§ÿzÿÿ¥ÿ{ÿ¥ÿsÿ¥ÿÿÿÿÿÿÿÿÿ{ÿ~ÿzÿuÿzÿ¦ÿÿÿ}ÿÿÿÿÿ§ÿ©ÿ§ÿÿÿoÿÿÿÿÿÿÿÿÿÿÿ¤ÿÿ|ÿÿÿ}ÿtÿrÿxÿÿ¤ÿÿÿ}ÿÿÿoÿzÿÿÿÿ¥ÿ¦ÿÿqÿÿÿÿÿÿÿÿ{ÿxÿ|ÿ~ÿ~ÿ|ÿ|ÿsÿxÿÿÿÿÿÿ~ÿÿ¥ÿÿÿÿÿtÿÿ¤ÿ­ÿ¯ÿ¦ÿÿ¥ÿÿzÿ¤ÿÿªÿ¦ÿ«ÿ¯ÿ®ÿÿyÿÿÿvÿvÿªÿ~ÿÿ}ÿÿ¨ÿÿ~ÿÿ~ÿ¥ÿÿÿÿ¦ÿÿ­ÿ®ÿ¥ÿÿyÿÿÿ¬ÿÿzÿtÿÿ~ÿ¤ÿ«ÿ¤ÿÿÿ¦ÿxÿµÿ¤ÿÿxÿÿÿ¬ÿ¬ÿqÿyÿyÿÿ¥ÿÿ¤ÿzÿ~ÿ¤ÿÿÿ©ÿ|ÿÿ¦ÿÿ}ÿÿ¤ÿÿvÿuÿÿ´ÿ¦ÿ­ÿ¯ÿ~ÿwÿÿÿ¤ÿªÿ|ÿÿ¤ÿÿÿ§ÿ¤ÿÿ¨ÿ¤ÿ{ÿ¨ÿÿvÿÿrÿ¤ÿÿÿ}ÿyÿ|ÿ}ÿÿ©ÿ§ÿyÿ{ÿªÿ°ÿ¦ÿzÿ{ÿsÿ©ÿtÿ§ÿ¦ÿ¨ÿ®ÿ®ÿ¥ÿ}ÿ¤ÿsÿÿwÿ¦ÿ¥ÿ¦ÿ«ÿ¨ÿ~ÿ¤ÿÿ~ÿ¬ÿ|ÿ¦ÿ§ÿªÿ¦ÿuÿyÿtÿ¤ÿ¨ÿmÿ«ÿªÿyÿ{ÿ§ÿ¤ÿ¨ÿ¨ÿwÿsÿxÿ¤ÿtÿrÿ{ÿtÿ}ÿzÿ§ÿzÿtÿ{ÿqÿkÿoÿ_ÿcÿ¨ÿ±ÿ¬ÿ¤ÿ{ÿ¦ÿxÿuÿ¥ÿrÿjÿvÿ¬ÿxÿwÿ¤ÿxÿuÿsÿyÿsÿ¨ÿªÿ¬ÿ­ÿ§ÿoÿpÿpÿ¤ÿqÿªÿ¤ÿpÿrÿmÿkÿ¤ÿtÿ­ÿ§ÿpÿsÿ¥ÿ©ÿ°ÿ«ÿiÿ­ÿ¥ÿ¥ÿ§ÿoÿnÿ¨ÿªÿ²ÿ©ÿ­ÿ¨ÿ¨ÿmÿpÿ­ÿ¨ÿ°ÿ¬ÿ«ÿ¨ÿmÿgÿ¨ÿ²ÿ^ÿgÿ¨ÿ¤ÿ¤ÿlÿkÿeÿhÿ®ÿ¯ÿ¦ÿ©ÿ¤ÿ§ÿ^ÿrÿaÿ]ÿlÿÿ¥ÿÿ}ÿÿ~ÿxÿpÿbÿnÿÿÿ}ÿ~ÿvÿxÿÿ{ÿwÿÿ¤ÿjÿgÿqÿoÿsÿÿ§ÿ}ÿtÿ}ÿ{ÿ{ÿÿÿÿÿzÿtÿ~ÿ~ÿÿÿyÿÿyÿÿzÿuÿzÿtÿkÿeÿVÿaÿtÿÿÿ{ÿÿ¨ÿ¦ÿÿ}ÿÿlÿrÿÿÿ~ÿzÿnÿrÿ{ÿÿzÿjÿkÿsÿvÿpÿpÿÿzÿuÿ~ÿÿ¦ÿÿ~ÿÿ¨ÿ{ÿvÿªÿ¦ÿ~ÿkÿgÿmÿwÿÿ}ÿ{ÿÿÿÿÿ~ÿ|ÿÿ~ÿ{ÿÿÿÿtÿ~ÿ¤ÿÿzÿxÿ}ÿ|ÿÿÿÿ|ÿyÿÿÿ{ÿlÿÿ{ÿÿªÿÿwÿqÿkÿyÿÿ|ÿ§ÿÿ¤ÿÿ}ÿÿÿÿyÿÿÿ}ÿÿÿÿÿÿÿÿÿÿÿ²ÿÿ§ÿÿxÿÿÿyÿÿÿwÿyÿÿÿÓýýòú ø½øÈûþyÿÿÿÿÿ¤ÿÿÿÿÿÿÿÿÿÿÿÿÿ¤ÿ©ÿ¨ÿÿÿÿÿÿÿÿÿÿÿÿ{ÿxÿÿÿ¤ÿÿÿ{ÿ~ÿÿÿÿÿÿÿ¤ÿÿÿÿÿ|ÿuÿÿ®ÿÿ{ÿ}ÿ}ÿÿÿÿÿÿÿÿÿÿ©ÿÿÿyÿÿÿ{ÿÿÿÿÿsÿÿ¥ÿÿ¨ÿÿÿÿÿÿÿÿÿÿÿyÿÿÿÿÿÿÿÿÿÿ¤ÿ¥ÿÿrÿzÿsÿÿÿÿÿ¤ÿÿÿÿÿÿÿÿÿÿÿÿzÿyÿzÿÿÿpÿÿÿÿÿ¥ÿÿxÿ{ÿÿÿÿÿÿÿÿyÿÿÿÿÿÿÿÿÿ¯ÿÿÿÿÿÿÿÿÿÿÿ¤ÿÿÿÿÿÿ{ÿÿÿÿÿÿÿÿÿ©ÿÿÿ¥ÿ¦ÿ~ÿÿÿ¥ÿÿ{ÿ|ÿ~ÿ{ÿÿyÿÿÿÿÿÿÿ~ÿPÿPÿsÿÿ~ÿÿÿ¥ÿÿ~ÿ~ÿ¤ÿÿÿÿÿÿ¤ÿÿÿÿÿ¤ÿÿÿxÿÿÿÿÿÿÿÿÿÿÿ¦ÿÿÿ|ÿÿÿÿÿÿÿÿÿÿÿÿÿÿ¦ÿÿÿÿÿÿÿÿÿÿÿÿÿÿÿÿÿÿÿÿÿÿÿÿÿÿÿÿÿÿ¦ÿÿÿÿÿÿÿÿÿÿÿÿÿÿzÿÿÿ¤ÿÿ{ÿÿÿÿÿÿÿÿÿÿÿÿÿ¦ÿÿÿÿÿÿÿÿÿÿÿÿÿ~ÿÿ¦ÿÿ~ÿÿzÿÿÿÿÿÿ~ÿyÿÿtÿsÿÿÿÿÿÿÿÿÿÿÿÿuÿzÿÿÿÿzÿÿÿ{ÿvÿyÿÿÿÿ~ÿÿÿwÿÿÿÿÿÿzÿÿÿÿÿÿ}ÿÿÿoÿÿÿÿ}ÿÿÿÿÿÿÿÿÿÿÿÿÿÿÿÿ¥ÿÿÿÿÿÿ~ÿÿÿ#ÿBýçüaþYÿÿÿÿÿÿÿÿÿÿÿÿÿÿ}ÿÿÿÿ}ÿÿÿÿÿÿÿ}ÿtÿÿ§ÿÿÿÿyÿ{ÿqÿzÿzÿÿÿÿÿÿzÿyÿyÿÿÿÿtÿÿÿÿÿÿÿÿÿÿÿÿÿÿxÿwÿzÿÿÿÿÿÿÿ~ÿ{ÿÿÿ|ÿyÿÿÿÿÿÿÿÿÿ}ÿrÿ|ÿÿÿÿÿÿ¦ÿ|ÿ|ÿÿÿÿÿ{ÿÿÿÿÿvÿyÿ}ÿvÿÿÿÿ|ÿÿÿÿÿÿÿ{ÿÿÿÿrÿzÿ}ÿÿÿÿÿ~ÿyÿÿÿÿ|ÿÿÿ~ÿ|ÿuÿ~ÿÿÿxÿ{ÿÿwÿyÿtÿwÿÿÿ}ÿ}ÿÿÿÿ}ÿÿÿÿlÿÿpÿÿÿÿÿ}ÿÿÿÿwÿÿ{ÿ}ÿÿÿ~ÿ{ÿwÿwÿÿÿ}ÿ{ÿ|ÿoÿ~ÿÿÿÿ~ÿÿxÿrÿ~ÿ|ÿcÿnÿnÿrÿÿ{ÿlÿlÿuÿuÿoÿfÿxÿÿzÿzÿzÿ|ÿoÿÿyÿnÿiÿyÿÿpÿ|ÿ}ÿvÿpÿvÿtÿpÿmÿsÿ}ÿwÿyÿÿ{ÿqÿpÿtÿ|ÿÿÿÿ§ÿ}ÿqÿzÿvÿvÿxÿyÿ}ÿzÿÿÿ{ÿwÿwÿzÿrÿnÿtÿsÿsÿsÿ{ÿqÿ[ÿgÿtÿ~ÿtÿ~ÿÿyÿ{ÿoÿrÿoÿkÿeÿiÿ~ÿÿ~ÿuÿyÿ~ÿsÿpÿvÿyÿzÿuÿÿmÿsÿzÿlÿÿ}ÿtÿnÿÿÿxÿ{ÿÿÿrÿnÿyÿrÿnÿsÿnÿjÿuÿÿzÿwÿ}ÿuÿ}ÿyÿuÿqÿ{ÿÿuÿoÿvÿÿtÿvÿÿ}ÿÿtÿwÿoÿkÿqÿzÿvÿnÿjÿiÿnÿuÿ~ÿÿÿÿmÿoÿwÿsÿpÿpÿgÿ|ÿuÿzÿrÿÿxÿrÿvÿtÿpÿkÿsÿ~ÿwÿvÿtÿsÿrÿsÿxÿxÿsÿvÿtÿrÿkÿdÿkÿÿ}ÿ~ÿwÿÿjÿÿqÿzÿrÿxÿqÿsÿqÿfÿvÿÿÿÿ~ÿyÿxÿvÿqÿkÿpÿ~ÿÿyÿsÿzÿ}ÿ|ÿtÿmÿnÿWÿQÿoÿtÿ|ÿÿ{ÿyÿtÿfÿbÿmÿ~ÿyÿÿtÿ{ÿtÿuÿuÿzÿxÿsÿwÿwÿmÿrÿqÿeÿsÿyÿwÿxÿ|ÿrÿiÿsÿÿuÿ|ÿÿÿtÿnÿyÿkÿÿyÿyÿkÿgÿyÿÿ~ÿyÿoÿsÿmÿcÿlÿ{ÿ}ÿuÿlÿpÿuÿvÿ}ÿsÿkÿlÿwÿhÿÿÿÿmÿ`ÿ~ÿwÿÿsÿwÿuÿ`ÿkÿqÿwÿsÿjÿjÿxÿzÿxÿnÿqÿÿÿvÿsÿzÿxÿnÿkÿdÿqÿÿ~ÿ~ÿwÿlÿxÿuÿsÿoÿxÿkÿuÿ|ÿrÿuÿÿjÿ~ÿtÿ{ÿtÿlÿhÿmÿoÿÿÿ{ÿtÿrÿmÿuÿ{ÿsÿmÿrÿvÿsÿwÿyÿqÿlÿzÿ~ÿÿwÿsÿÿmÿxÿyÿzÿmÿwÿqÿ{ÿnÿmÿ{ÿeÿlÿyÿtÿnÿeÿpÿuÿuÿlÿpÿtÿnÿtÿ}ÿwÿtÿyÿwÿnÿoÿ|ÿoÿqÿqÿjÿyÿvÿqÿ|ÿdÿoÿbÿwÿwÿ^ÿ?ÿRÿrÿuÿqÿÿÿwÿoÿpÿyÿpÿjÿvÿsÿjÿqÿpÿbÿoÿtÿkÿqÿsÿtÿÿ|ÿÿÿwÿuÿÿmÿqÿmÿsÿsÿWÿNÿbÿcÿeÿ}ÿnÿlÿÿxÿuÿtÿÿkÿdÿiÿiÿoÿkÿqÿuÿmÿsÿvÿiÿpÿlÿfÿ{ÿwÿpÿyÿuÿvÿyÿ|ÿÿ{ÿÿiÿqÿeÿvÿÿaÿdÿÿqÿrÿÿyÿvÿiÿoÿdÿyÿhÿ]ÿqÿwÿzÿ}ÿ}ÿ|ÿzÿlÿuÿuÿuÿ|ÿ|ÿuÿtÿvÿlÿlÿnÿjÿhÿoÿ~ÿzÿnÿcÿuÿqÿuÿzÿoÿrÿÿyÿxÿ{ÿcÿnÿhÿrÿoÿtÿÿsÿsÿeÿoÿtÿiÿlÿqÿdÿlÿÿtÿiÿnÿdÿ^ÿiÿyÿwÿ{ÿÿ~ÿlÿgÿzÿÿ{ÿsÿÿaÿlÿuÿvÿxÿxÿfÿ{ÿnÿfÿcÿoÿeÿoÿxÿsÿÿ|ÿuÿmÿ|ÿÿ{ÿhÿnÿsÿdÿaÿnÿÿyÿyÿÿmÿqÿnÿbÿeÿsÿ`ÿhÿXÿkÿtÿcÿ`ÿpÿuÿzÿ_ÿtÿÿpÿmÿzÿÿÿhÿkÿoÿbÿqÿoÿhÿnÿoÿyÿzÿlÿhÿoÿhÿ_ÿuÿ{ÿwÿvÿ|ÿÿÿÿpÿkÿÿyÿÿaÿeÿvÿmÿ~ÿ~ÿeÿsÿmÿÿvÿvÿoÿ~ÿwÿeÿkÿlÿuÿuÿkÿdÿnÿvÿpÿjÿkÿwÿÿ|ÿpÿkÿnÿiÿdÿnÿcÿ}ÿwÿvÿxÿwÿuÿ{ÿÿxÿwÿjÿuÿuÿuÿÿrÿvÿhÿkÿxÿpÿwÿlÿkÿlÿlÿuÿwÿmÿoÿvÿrÿ{ÿÿwÿlÿpÿsÿtÿvÿsÿeÿmÿwÿxÿÿrÿxÿlÿrÿxÿrÿmÿyÿxÿÿwÿ~ÿtÿiÿsÿwÿvÿxÿ|ÿ~ÿÿÿrÿmÿyÿyÿwÿkÿvÿxÿuÿmÿeÿpÿ}ÿrÿÿqÿÿjÿ[ÿÿ|ÿkÿvÿ}ÿÿwÿÿÿiÿsÿÿwÿlÿwÿvÿxÿ{ÿxÿqÿlÿvÿvÿuÿuÿtÿhÿhÿqÿiÿvÿrÿeÿzÿoÿ}ÿoÿbÿ_ÿpÿlÿtÿkÿ|ÿjÿeÿkÿtÿrÿlÿgÿrÿrÿmÿjÿlÿlÿjÿnÿjÿjÿlÿmÿsÿzÿwÿcÿlÿxÿÿzÿqÿaÿfÿvÿnÿfÿrÿbÿiÿeÿkÿtÿ{ÿ|ÿ~ÿ|ÿ|ÿ{ÿpÿvÿ|ÿrÿvÿÿuÿlÿxÿÿ|ÿuÿ|ÿÿÿÿxÿwÿhÿÿjÿtÿjÿnÿxÿmÿ~ÿÿÿxÿÿzÿsÿuÿ~ÿ|ÿyÿvÿsÿzÿ~ÿyÿtÿsÿiÿsÿÿ|ÿ~ÿtÿyÿxÿmÿÿiÿmÿzÿsÿsÿnÿ}ÿ~ÿzÿxÿzÿsÿxÿvÿqÿqÿnÿsÿwÿtÿvÿyÿ}ÿÿwÿyÿÿÿrÿyÿ|ÿyÿÿÿhÿ{ÿ}ÿsÿvÿsÿqÿmÿÿxÿsÿyÿtÿtÿyÿvÿxÿsÿjÿpÿjÿwÿsÿpÿqÿvÿxÿ|ÿkÿsÿpÿwÿlÿrÿÿtÿxÿyÿlÿfÿsÿtÿlÿmÿzÿÿ|ÿsÿmÿrÿqÿÿÿrÿjÿÿÿqÿsÿ~ÿÿÿÿrÿwÿjÿxÿuÿsÿ~ÿzÿoÿpÿxÿvÿyÿÿnÿ[ÿÿnÿtÿxÿuÿÿuÿ}ÿ{ÿ}ÿÿ{ÿÿÿ~ÿvÿvÿeÿlÿuÿuÿ{ÿÿÿtÿtÿzÿÿxÿbÿfÿtÿtÿ{ÿjÿrÿ~ÿ{ÿÿÿpÿwÿzÿlÿnÿwÿÿÿxÿiÿ]ÿbÿiÿsÿÿ~ÿzÿoÿsÿÿpÿeÿmÿvÿ|ÿ¤ÿÿqÿiÿnÿyÿ|ÿtÿpÿuÿvÿuÿxÿÿÿuÿxÿtÿrÿÿyÿÿÿmÿeÿzÿÿÿnÿjÿpÿuÿ~ÿ}ÿwÿyÿÿÿÿÿ{ÿsÿÿiÿwÿ{ÿxÿtÿ~ÿyÿuÿ~ÿ~ÿÿÿÿÿÿÿÿÿrÿÿÿ{ÿyÿÿ{ÿsÿÿsÿ|ÿoÿÿÿÿuÿtÿvÿrÿrÿrÿvÿÿÿÿÿÿ~ÿÿÿ~ÿyÿÿÿÿvÿuÿzÿÿÿÿÿ|ÿÿÿÿÿÿ|ÿzÿvÿ{ÿ_ÿ¦ÿvÿ|ÿÿyÿÿÿ~ÿuÿÿÿÿÿÿÿÿÿyÿ{ÿtÿlÿtÿÿÿ~ÿÿÿÿÿ|ÿÿÿÿÿÿÿÿ¤ÿÿ}ÿzÿ{ÿÿtÿxÿ|ÿÿ§ÿ¦ÿÿxÿzÿuÿwÿÿÿvÿqÿ~ÿ}ÿÿÿÿrÿuÿyÿwÿÿ|ÿvÿwÿsÿ{ÿyÿvÿÿÿwÿrÿ{ÿpÿxÿÿ«ÿ~ÿ~ÿ~ÿÿÿ|ÿ|ÿyÿzÿ|ÿ|ÿ~ÿÿÿÿ~ÿÿvÿÿ~ÿÿÿÿÿ|ÿ~ÿ|ÿ|ÿ~ÿÿÿzÿÿÿÿ~ÿrÿÿÿÿÿxÿjÿvÿÿ}ÿÿÿÿ}ÿÿÿxÿÿuÿÿÿxÿjÿqÿÿvÿnÿxÿuÿuÿ~ÿvÿÿyÿÿoÿ~ÿÿÿÿÿvÿÿÿÿ}ÿyÿ~ÿÿÿÿzÿÿÿwÿzÿuÿÿÿ|ÿ|ÿÿ~ÿÿªÿ¥ÿ¤ÿvÿ}ÿ«ÿÿwÿzÿÿÿÿÿÿÿÿ{ÿ}ÿÿÿÿÿÿwÿzÿuÿ¤ÿÿÿ¤ÿÿÿÿÿÿÿÿ¥ÿªÿqÿ|ÿÿÿÿ~ÿ~ÿÿÿ¤ÿÿÿÿ~ÿÿyÿzÿÿ~ÿÿÿ~ÿuÿÿ§ÿÿÿ~ÿvÿyÿÿrÿÿuÿ¦ÿÿ§ÿÿÿÿ}ÿÿÿ}ÿÿÿxÿwÿÿÿÿÿ|ÿ}ÿ|ÿ{ÿÿ}ÿ§ÿÿ±ÿpÿ¥ÿÿ|ÿÿÿ~ÿ¤ÿ¦ÿÿÿÿÿÿ~ÿ{ÿÿÿÿ~ÿÿªÿªÿ¤ÿÿyÿxÿ§ÿtÿÿ}ÿ~ÿÿÿÿ¥ÿÿÿÿÿÿ|ÿÿÿwÿÿÿwÿÿÿÿÿ{ÿÿÿªÿeÿmÿqÿÿÿÿÿÿÿÿ¤ÿÿÿÿ¤ÿ~ÿÿÿÿÿÿÿÿ{ÿsÿÿ®ÿÿ¦ÿ}ÿyÿ¦ÿ©ÿ¦ÿÿÿ¥ÿÿÿÿ§ÿ¤ÿÿ}ÿÿxÿoÿvÿ{ÿvÿqÿsÿÿ}ÿ¤ÿ¬ÿ¦ÿªÿªÿÿÿ¦ÿ¥ÿÿÿÿtÿzÿÿ©ÿ­ÿ§ÿÿzÿ}ÿÿ¦ÿ¦ÿÿ¦ÿ©ÿ§ÿ¨ÿ¤ÿ¥ÿ¤ÿÿ~ÿtÿ|ÿyÿÿ¤ÿ§ÿ§ÿÿÿÿÿ¤ÿÿÿ¤ÿ|ÿwÿ|ÿÿ{ÿ}ÿ¤ÿ¨ÿ¥ÿ©ÿÿzÿxÿxÿvÿÿªÿ©ÿÿ¤ÿÿÿÿÿ¦ÿ§ÿªÿÿ¥ÿ¨ÿÿÿÿÿÿzÿ¤ÿÿ{ÿÿÿ~ÿÿÿÿÿÿÿ¤ÿ¥ÿ§ÿ¤ÿÿªÿ¨ÿÿvÿuÿ~ÿÿ{ÿrÿÿ©ÿÿ|ÿwÿyÿÿ¥ÿ¥ÿÿ~ÿ~ÿÿÿzÿ}ÿ~ÿ©ÿ±ÿ©ÿzÿoÿxÿ¦ÿ¥ÿ¥ÿÿ©ÿ¤ÿÿ¦ÿªÿÿwÿÿ©ÿÿyÿªÿ°ÿ¦ÿzÿÿÿzÿzÿiÿ~ÿ{ÿ°ÿ§ÿÿ¤ÿ¤ÿ|ÿuÿ¤ÿ¥ÿ©ÿ|ÿ¦ÿ¤ÿ¬ÿ­ÿÿ|ÿ¥ÿ©ÿ­ÿtÿ®ÿ¬ÿuÿwÿ¦ÿ¨ÿ°ÿyÿ§ÿ¦ÿzÿ§ÿ§ÿ©ÿ¬ÿ¥ÿsÿrÿmÿ|ÿyÿ«ÿ¨ÿmÿÿþnþêþzÿªÿ«ÿ¤ÿ«ÿ¯ÿ«ÿ©ÿ«ÿ¥ÿ¦ÿqÿxÿ±ÿ¥ÿhÿqÿ¨ÿ¦ÿªÿuÿvÿ©ÿ¥ÿ©ÿªÿ¥ÿ¨ÿ©ÿjÿªÿ­ÿuÿ§ÿªÿ¦ÿ¨ÿ°ÿªÿ¥ÿ«ÿuÿ§ÿ¥ÿsÿ¨ÿ­ÿ«ÿ§ÿiÿ©ÿ¨ÿmÿiÿlÿaÿoÿ«ÿ«ÿ­ÿqÿjÿoÿ¤ÿ¥ÿ©ÿ¬ÿlÿªÿ§ÿ§ÿ±ÿ³ÿªÿ°ÿmÿhÿbÿkÿ¥ÿ¦ÿ©ÿ®ÿ°ÿªÿ¨ÿ_ÿ§ÿªÿiÿ_ÿ[ÿmÿzÿvÿ¥ÿÿzÿkÿdÿtÿ}ÿ¤ÿ{ÿvÿzÿyÿoÿnÿÿwÿ{ÿ¤ÿÿuÿhÿpÿÿuÿtÿÿwÿ§ÿÿ|ÿzÿuÿ{ÿ°ÿÿxÿvÿÿÿÿ~ÿxÿoÿÿ¦ÿ|ÿÿ¤ÿxÿoÿxÿiÿpÿ{ÿyÿÿÿÿÿÿÿzÿ|ÿ}ÿyÿyÿtÿuÿwÿ{ÿ¤ÿ~ÿhÿpÿiÿpÿ{ÿÿ|ÿoÿwÿÿÿÿÿ¥ÿÿ~ÿ~ÿÿsÿ{ÿrÿzÿjÿQÿLÿ]ÿvÿÿÿÿÿÿÿyÿzÿwÿpÿÿÿuÿÿÿÿÿÿÿ§ÿ¤ÿwÿÿÿÿÿÿÿÿÿ~ÿ{ÿ¬ÿ§ÿÿ¦ÿÿÿÿxÿqÿ}ÿÿÿ{ÿÿ|ÿ{ÿÿÿÿzÿÿÿÿÿÿ~ÿzÿzÿ|ÿÿÿÿÿÿÿÿÿ{ÿÿÿsÿ~ÿÿ{ÿuÿ¤ÿÿRÿüþâýû¡øûCþPÿÿÿÿÿÿ~ÿÿÿÿÿ¤ÿÿ}ÿÿÿÿ¤ÿÿÿÿÿÿÿ¥ÿªÿÿ}ÿÿÿÿÿÿÿÿÿÿÿÿxÿ~ÿÿÿÿÿ©ÿÿzÿÿ}ÿÿÿÿÿÿÿ¤ÿÿvÿ|ÿÿÿÿÿÿÿÿÿÿÿÿÿÿÿÿÿÿÿ¤ÿÿ~ÿÿÿÿÿÿÿÿÿÿÿ~ÿ|ÿÿÿÿ¨ÿ¦ÿÿ|ÿÿÿÿÿÿÿ©ÿdÿvþñý´þ`ÿÿÿ§ÿ¥ÿÿÿÿÿÿ~ÿÿÿÿÿÿ|ÿÿÿÿÿ¦ÿÿ|ÿ~ÿÿÿÿÿ}ÿÿÿÿÿÿÿ|ÿuÿÿÿÿÿÿÿÿ¤ÿÿÿÿyÿÿ¦ÿÿ¤ÿÿÿÿÿÿÿÿÿWÿdÿÿÿÿÿÿÿÿÿ¥ÿwÿÿ¬ÿzÿÿÿÿÿÿÿÿÿÿÿÿÿÿ¤ÿ§ÿÿÿvÿIÿOÿ~ÿÿÿÿÿÿÿÿzÿÿÿ¤ÿÿÿÿ¤ÿÿÿÿ¦ÿ¥ÿÿÿÿÿÿÿÿÿÿÿÿÿ¨ÿÿÿ¤ÿ|ÿÿÿÿ­ÿÿÿÿÿÿÿÿÿÿÿÿÿÿÿÿÿÿÿÿÿÿÿÿÿÿ¥ÿÿÿ¤ÿÿÿÿÿÿÿÿ¥ÿÿÿÿÿÿÿÿÿ¥ÿÿÿÿÿÿÿÿÿÿÿÿoÿÿ~ÿ¤ÿÿ~ÿÿÿÿ|ÿÿÿÿÿÿÿÿÿpÿyÿÿÿÿÿÿÿyÿwÿzÿÿÿzÿÿvÿ§ÿÿÿÿÿ§ÿÿÿÿÿÿÿÿÿÿÿÿÿÿ}ÿÿyÿqÿ|ÿÿÿÿÿÿÿÿÿÿÿÿÿ¨ÿÿÿyÿ{ÿÿÿvÿyÿÿÿÿ~ÿÿÿÿxÿwÿ~ÿ}ÿÿÿÿÿ}ÿÿÿÿÿÿ¦ÿ¥ÿÿÿÿ|ÿ~ÿqÿwÿÿÿÿÿÿÿ~ÿõþiü3ü]þnÿÿÿÿÿÿÿÿÿÿ}ÿÿÿÿÿ}ÿÿÿÿrÿ|ÿÿÿÿÿÿxÿÿÿÿÿÿyÿÿzÿyÿÿÿÿÿÿÿÿ}ÿÿÿÿÿuÿÿÿ}ÿÿÿÿÿ~ÿÿÿÿÿÿ|ÿÿÿÿÿÿÿsÿÿÿ~ÿÿÿxÿ{ÿyÿ{ÿÿÿÿÿÿÿzÿuÿÿÿÿÿ}ÿÿÿzÿ{ÿÿÿÿÿÿÿÿÿÿ{ÿ}ÿÿÿ|ÿrÿkÿÿÿÿÿnÿÿuÿÿÿÿyÿ~ÿ~ÿzÿzÿyÿwÿzÿÿÿÿÿyÿwÿÿyÿzÿÿ{ÿyÿ~ÿ|ÿsÿxÿÿyÿxÿtÿ~ÿÿÿÿÿÿÿÿÿ}ÿ}ÿ}ÿyÿ[ÿ~ÿzÿÿ{ÿzÿwÿxÿÿÿÿÿÿjÿnÿÿÿÿ|ÿzÿÿÿ~ÿ{ÿ}ÿpÿxÿÿyÿÿÿÿÿkÿxÿpÿlÿjÿtÿ}ÿ{ÿ}ÿ~ÿ}ÿyÿrÿyÿcÿvÿuÿoÿwÿ|ÿuÿkÿ|ÿnÿlÿiÿdÿiÿjÿuÿ}ÿzÿhÿvÿyÿjÿlÿrÿ{ÿtÿÿÿuÿtÿyÿ}ÿÿÿÿÿ¤ÿÿÿmÿiÿxÿrÿyÿsÿiÿjÿlÿsÿyÿxÿsÿoÿyÿÿÿwÿmÿÿfÿqÿÿÿlÿyÿÿÿmÿdÿXÿ`ÿÿ{ÿrÿmÿrÿ{ÿ|ÿ|ÿ|ÿvÿsÿ|ÿÿÿtÿuÿuÿyÿÿzÿoÿuÿÿÿtÿtÿzÿ|ÿÿÿqÿsÿzÿuÿxÿxÿ}ÿ|ÿnÿmÿyÿzÿlÿuÿzÿ|ÿÿpÿ~ÿuÿvÿÿoÿuÿsÿhÿnÿ}ÿzÿuÿcÿ}ÿ}ÿwÿÿ}ÿ{ÿuÿvÿÿ{ÿvÿÿÿÿÿoÿhÿtÿpÿyÿqÿdÿoÿtÿzÿjÿÿxÿ}ÿvÿmÿlÿÿÿ~ÿ}ÿÿ|ÿwÿwÿlÿiÿpÿ|ÿÿ}ÿoÿrÿkÿ~ÿ}ÿxÿlÿsÿÿxÿfÿÿqÿxÿÿÿvÿuÿrÿlÿyÿÿÿ|ÿsÿdÿmÿÿsÿiÿsÿ}ÿ~ÿpÿkÿqÿiÿiÿiÿ]ÿhÿmÿtÿoÿÿÿ~ÿlÿqÿbÿrÿmÿ}ÿuÿzÿxÿmÿcÿtÿwÿwÿ}ÿvÿsÿpÿfÿmÿvÿsÿvÿrÿqÿtÿ~ÿrÿjÿdÿuÿqÿkÿyÿ~ÿ~ÿÿtÿlÿ}ÿ_ÿyÿjÿcÿjÿÿyÿÿ}ÿ{ÿwÿoÿsÿÿ}ÿuÿwÿwÿwÿwÿqÿwÿÿ~ÿeÿpÿvÿ|ÿfÿlÿhÿ|ÿeÿjÿsÿ|ÿoÿÿpÿ}ÿ}ÿsÿvÿkÿ|ÿsÿwÿqÿxÿÿÿ|ÿwÿxÿnÿrÿ~ÿsÿwÿÿzÿ{ÿrÿ{ÿÿwÿxÿiÿ{ÿmÿuÿkÿgÿyÿtÿfÿzÿ|ÿtÿsÿyÿqÿgÿlÿyÿrÿ|ÿ~ÿyÿzÿ~ÿÿuÿoÿzÿ{ÿsÿmÿiÿrÿqÿÿ}ÿÿtÿkÿlÿpÿwÿÿwÿwÿhÿwÿnÿkÿ}ÿyÿcÿqÿzÿuÿnÿrÿkÿiÿqÿsÿuÿoÿiÿsÿxÿzÿ|ÿ{ÿÿ|ÿ|ÿxÿnÿtÿdÿwÿ}ÿkÿiÿ}ÿÿmÿpÿ{ÿÿ|ÿMÿdÿYÿoÿÿnÿÿyÿmÿ}ÿwÿvÿvÿsÿiÿgÿbÿsÿ{ÿpÿnÿwÿÿ{ÿpÿqÿuÿ|ÿyÿÿÿqÿÿ|ÿÿeÿeÿeÿnÿtÿeÿjÿaÿÿvÿlÿÿwÿeÿ_ÿÿtÿzÿrÿwÿuÿpÿsÿuÿqÿlÿoÿxÿ|ÿvÿ{ÿ|ÿxÿuÿhÿpÿxÿ{ÿ|ÿtÿÿÿ}ÿhÿvÿpÿ~ÿ{ÿjÿ`ÿ}ÿ~ÿxÿÿtÿvÿvÿ|ÿzÿzÿoÿhÿsÿvÿkÿjÿsÿvÿmÿmÿoÿjÿpÿnÿfÿgÿfÿjÿqÿ|ÿxÿnÿrÿnÿ}ÿuÿ^ÿyÿrÿkÿoÿfÿrÿÿoÿnÿmÿgÿfÿmÿÿkÿiÿtÿrÿtÿwÿxÿwÿsÿuÿyÿsÿnÿqÿzÿyÿoÿnÿqÿyÿqÿyÿÿwÿzÿ{ÿÿ{ÿvÿiÿ|ÿjÿpÿiÿzÿbÿfÿQÿrÿjÿaÿnÿtÿmÿ]ÿeÿkÿkÿiÿsÿtÿlÿfÿhÿbÿiÿlÿaÿdÿiÿjÿhÿzÿÿbÿaÿnÿkÿdÿqÿÿmÿqÿkÿmÿ]ÿoÿqÿnÿsÿjÿ|ÿ}ÿÿmÿÿvÿhÿgÿqÿhÿ@ÿFÿjÿyÿeÿiÿvÿyÿ|ÿ}ÿuÿtÿ{ÿ|ÿ|ÿÿtÿtÿxÿtÿoÿhÿkÿkÿfÿzÿyÿ|ÿ{ÿfÿ~ÿÿoÿuÿEÿnÿnÿcÿoÿxÿ{ÿiÿrÿ_ÿnÿ|ÿpÿkÿwÿxÿwÿpÿdÿkÿnÿqÿqÿhÿcÿpÿpÿuÿ`ÿqÿzÿÿÿrÿtÿ{ÿ{ÿzÿnÿ}ÿvÿtÿpÿyÿeÿuÿhÿpÿÿ}ÿhÿlÿxÿpÿlÿ}ÿ}ÿpÿrÿsÿrÿ}ÿÿuÿoÿ{ÿsÿkÿxÿqÿrÿjÿeÿmÿxÿtÿtÿzÿfÿnÿwÿuÿ|ÿrÿsÿcÿlÿxÿeÿlÿsÿxÿwÿiÿeÿrÿwÿxÿ|ÿsÿlÿmÿwÿyÿlÿiÿ{ÿvÿvÿÿyÿjÿrÿrÿvÿkÿuÿÿÿuÿuÿÿ^ÿvÿqÿmÿqÿqÿsÿvÿvÿkÿkÿnÿxÿÿÿyÿ{ÿuÿoÿnÿtÿuÿ}ÿrÿiÿrÿlÿuÿuÿ}ÿ~ÿZÿjÿgÿgÿuÿgÿxÿqÿoÿjÿkÿoÿoÿpÿsÿtÿtÿqÿrÿuÿqÿnÿpÿkÿfÿoÿwÿvÿxÿgÿmÿqÿxÿtÿÿeÿsÿyÿ_ÿxÿqÿhÿxÿ|ÿmÿqÿqÿ~ÿmÿdÿoÿhÿ`ÿhÿpÿyÿÿ{ÿ{ÿpÿmÿÿlÿoÿmÿlÿaÿ~ÿÿ¦ÿkÿsÿÿxÿpÿtÿwÿnÿmÿiÿtÿÿzÿuÿzÿtÿuÿxÿpÿnÿmÿgÿkÿxÿuÿiÿjÿxÿÿ{ÿ~ÿÿuÿ}ÿsÿzÿ}ÿxÿÿtÿoÿsÿÿ|ÿpÿtÿyÿÿ{ÿrÿrÿrÿpÿpÿvÿpÿrÿuÿwÿÿ~ÿÿÿÿÿÿmÿÿ¨ÿxÿwÿÿgÿxÿsÿmÿnÿ~ÿtÿqÿmÿeÿhÿwÿÿ{ÿxÿ{ÿpÿlÿnÿxÿrÿrÿvÿ|ÿÿoÿuÿuÿÿlÿvÿlÿrÿqÿwÿ{ÿ{ÿmÿlÿpÿkÿrÿ~ÿ}ÿvÿnÿmÿwÿkÿwÿqÿqÿqÿrÿÿzÿqÿÿÿrÿ{ÿhÿhÿnÿÿqÿsÿrÿqÿzÿwÿnÿpÿnÿlÿtÿuÿxÿfÿoÿÿmÿÿzÿÿuÿtÿ~ÿrÿÿyÿvÿuÿuÿpÿmÿuÿ}ÿ{ÿ}ÿ}ÿuÿtÿtÿqÿrÿqÿuÿÿaÿqÿgÿiÿwÿÿnÿqÿoÿrÿuÿyÿzÿoÿuÿxÿsÿiÿcÿkÿlÿoÿoÿoÿnÿbÿtÿÿdÿmÿpÿyÿ}ÿÿvÿkÿmÿmÿsÿwÿpÿlÿqÿwÿzÿ{ÿyÿvÿ|ÿ|ÿwÿÿÿuÿÿoÿdÿvÿÿÿÿÿuÿyÿÿ~ÿzÿÿyÿ~ÿÿÿ}ÿyÿÿ{ÿwÿÿÿÿzÿpÿxÿtÿ~ÿÿÿ}ÿzÿÿÿÿÿÿwÿÿÿ{ÿwÿÿuÿvÿ|ÿÿhÿuÿ~ÿÿ|ÿpÿ}ÿÿÿÿoÿnÿzÿwÿ}ÿÿ§ÿzÿÿÿÿzÿ~ÿÿÿ{ÿxÿuÿrÿzÿÿÿÿÿÿ|ÿ~ÿÿ|ÿoÿuÿÿdÿvÿ~ÿÿÿ®ÿÿÿÿÿÿÿzÿiÿyÿÿÿÿÿ}ÿ~ÿ}ÿ~ÿ§ÿÿuÿÿÿÿÿÿÿ{ÿzÿyÿÿÿoÿuÿtÿ~ÿmÿtÿÿÿÿÿÿÿ¥ÿÿ¤ÿ®ÿÿÿÿÿ~ÿ{ÿ}ÿzÿxÿÿ{ÿjÿvÿ~ÿÿwÿ~ÿÿvÿxÿÿÿÿ{ÿvÿmÿmÿqÿÿÿ}ÿwÿÿÿ~ÿ¦ÿ¤ÿÿ~ÿÿÿxÿÿÿ~ÿÿ}ÿxÿÿtÿÿxÿÿwÿÿÿÿÿÿÿÿÿÿ~ÿÿÿvÿgÿzÿ­ÿ|ÿzÿ{ÿÿ{ÿ~ÿÿÿzÿÿÿÿÿtÿvÿÿ}ÿÿÿnÿiÿrÿÿ~ÿÿÿzÿÿÿoÿuÿÿÿ}ÿÿ{ÿ¬ÿÿÿuÿwÿÿÿ|ÿvÿsÿÿÿ{ÿzÿÿÿÿÿÿÿÿÿÿÿÿÿzÿsÿ{ÿÿÿÿ¦ÿÿ¤ÿÿ}ÿfÿmÿÿÿÿÿxÿ}ÿÿÿÿ¥ÿÿxÿÿÿÿ¦ÿÿÿwÿ}ÿ¤ÿÿ~ÿÿÿÿfÿÿ|ÿÿÿÿ{ÿ}ÿ{ÿÿ¤ÿÿ~ÿ}ÿ~ÿzÿÿ¥ÿÿÿÿÿ~ÿÿÿ~ÿÿÿxÿ¥ÿvÿuÿÿÿÿÿÿÿÿÿÿÿÿÿÿÿÿÿÿÿ¤ÿÿÿÿÿÿÿÿÿÿÿtÿÿÿ¥ÿ¨ÿÿÿÿÿÿ¤ÿÿÿxÿÿvÿÿÿÿÿÿÿÿÿÿÿzÿÿªÿyÿxÿÿ«ÿÿÿÿÿÿ{ÿ|ÿÿvÿÿ¤ÿÿÿÿÿÿÿÿÿÿÿÿÿoÿtÿ~ÿ|ÿÿ¨ÿÿ}ÿÿÿ©ÿ¥ÿ~ÿÿÿÿÿÿ¤ÿÿÿÿÿvÿ~ÿ®ÿªÿÿÿÿ®ÿ§ÿÿÿÿ©ÿ¯ÿ¨ÿÿ|ÿÿÿÿ}ÿ¥ÿÿxÿÿ©ÿÿxÿÿ­ÿyÿÿ¦ÿÿ¦ÿÿtÿÿ«ÿ¨ÿÿÿÿsÿÿvÿÿ¥ÿ§ÿÿ{ÿÿÿÿÿÿqÿÿªÿ¤ÿÿÿÿ}ÿÿ|ÿÿoÿÿÿÿ¥ÿÿÿÿÿzÿ{ÿÿÿÿÿ©ÿ¨ÿÿÿ}ÿÿÿ¤ÿ}ÿ©ÿÿuÿÿÿ¦ÿ¥ÿÿÿÿ¥ÿyÿªÿÿ¦ÿÿÿ¦ÿÿwÿÿ}ÿ}ÿÿÿ¦ÿ«ÿ}ÿzÿyÿuÿ{ÿ¤ÿ~ÿÿÿ§ÿÿwÿxÿÿ¦ÿÿ¥ÿÿ­ÿ§ÿÿÿvÿyÿÿ¦ÿÿÿÿÿÿ{ÿ}ÿÿÿÿÿ¤ÿ§ÿ¨ÿ¸ÿ°ÿ¨ÿwÿÿÿwÿÿ§ÿ{ÿ}ÿ«ÿ®ÿ¦ÿÿÿÿ¥ÿ¥ÿÿÿ¤ÿxÿ«ÿ}ÿ©ÿ¬ÿÿ¦ÿ«ÿvÿ¨ÿsÿ§ÿªÿÿ{ÿ|ÿwÿzÿ®ÿªÿ­ÿzÿsÿÿ¨ÿ¦ÿzÿvÿ§ÿwÿ§ÿ}ÿ¦ÿªÿ~ÿ|ÿ§ÿ­ÿªÿxÿ¯ÿ|ÿ¤ÿ¥ÿ¨ÿ~ÿtÿrÿlÿzÿ¨ÿ¦ÿ§ÿ{ÿ§ÿBÿþýþxÿ¬ÿ¨ÿ§ÿ¤ÿuÿrÿyÿªÿ¯ÿtÿlÿwÿ¤ÿuÿgÿoÿªÿ¨ÿ¦ÿ°ÿiÿtÿmÿxÿ§ÿ¤ÿ¥ÿuÿnÿsÿ¯ÿ«ÿ©ÿ¤ÿpÿlÿmÿqÿlÿ¥ÿ¨ÿ´ÿ­ÿ¤ÿ§ÿ¨ÿªÿ©ÿrÿ§ÿ¨ÿqÿkÿqÿ§ÿmÿ§ÿqÿpÿ«ÿ®ÿ¨ÿjÿgÿ§ÿªÿkÿ¦ÿªÿ±ÿ±ÿªÿ¬ÿ±ÿ¤ÿ®ÿ§ÿfÿ^ÿaÿiÿ¨ÿ«ÿ«ÿ¤ÿaÿ¤ÿªÿ\ÿmÿrÿZÿyÿnÿ}ÿzÿqÿoÿwÿÿzÿ¤ÿwÿvÿxÿtÿmÿlÿsÿvÿxÿ|ÿwÿrÿtÿtÿqÿxÿÿ¥ÿÿÿÿÿ{ÿvÿrÿ¬ÿ¦ÿuÿvÿzÿÿÿyÿÿÿÿ­ÿÿ¥ÿÿoÿoÿÿyÿtÿwÿrÿmÿsÿqÿjÿhÿkÿoÿpÿxÿsÿ}ÿnÿdÿvÿÿ~ÿÿuÿÿyÿzÿÿÿÿÿqÿ~ÿÿÿÿÿÿÿ{ÿ«ÿ¥ÿ¤ÿÿlÿgÿSÿVÿtÿ|ÿÿÿÿ§ÿÿzÿyÿÿÿzÿzÿzÿÿªÿÿÿ}ÿ~ÿÿÿxÿqÿ~ÿÿyÿÿ¥ÿÿÿÿÿªÿÿ¤ÿÿÿzÿwÿÿÿzÿÿÿÿÿÿ{ÿÿÿÿyÿxÿzÿyÿÿsÿvÿÿÿÿÿÿÿÿ~ÿÿÿÿÿ}ÿÿ¦ÿÿÿÿ{ÿ~ÿÿÿwÿ^ÿôþ|ü)ø
üêþ\ÿ|ÿÿ¦ÿªÿÿÿ{ÿ{ÿÿÿ§ÿÿÿÿÿÿÿªÿÿ¤ÿÿÿmÿÿ¥ÿÿÿÿÿÿÿÿÿÿ~ÿÿÿ|ÿ|ÿÿÿªÿ¬ÿÿÿÿÿÿÿÿÿÿzÿÿÿzÿÿ~ÿÿÿÿÿÿÿ¦ÿ°ÿÿÿÿÿÿÿÿÿÿÿÿ¦ÿ°ÿÿÿ|ÿÿÿÿÿÿÿÿÿÿÿÿÿÿÿÿÿÿÿÿÿÿvÿÿÿQÿ©ýþýþkÿÿÿÿÿÿÿÿÿÿÿÿÿÿÿÿxÿsÿÿªÿ¤ÿÿÿÿÿÿÿÿÿ|ÿÿÿÿÿÿÿÿÿÿ¤ÿÿÿ¥ÿ¯ÿÿÿ¤ÿÿÿzÿÿÿÿÿÿÿÿÿÿÿÿqÿEÿUÿÿÿÿÿÿÿ¥ÿ«ÿÿÿÿ{ÿlÿÿ¤ÿ¤ÿÿÿÿÿÿÿÿÿÿ}ÿ¥ÿÿÿÿÿÿÿÿÿÿÿ³ÿ¤ÿÿ¦ÿÿÿÿÿÿÿÿ¤ÿÿÿÿÿ¦ÿÿ}ÿÿÿzÿÿÿ~ÿÿÿÿ¯ÿ¥ÿÿ{ÿÿ}ÿ{ÿÿÿ¥ÿÿÿÿÿÿÿÿÿ}ÿÿÿÿÿÿÿÿÿÿÿÿÿÿÿ{ÿÿÿÿ¦ÿÿÿÿ|ÿÿÿÿÿÿÿÿÿÿÿ©ÿÿÿÿÿÿÿÿÿÿÿÿÿÿÿÿqÿÿÿÿÿÿÿÿÿÿÿÿÿÿÿÿÿwÿÿÿÿÿÿÿÿÿÿ~ÿÿÿÿ¦ÿÿÿÿ§ÿÿÿÿÿÿÿÿÿÿÿÿÿÿÿÿ¥ÿÿÿ}ÿuÿvÿÿÿÿÿÿÿÿ~ÿ~ÿÿÿÿ©ÿÿ©ÿÿÿÿÿÿÿÿÿÿ|ÿÿÿÿÿ~ÿÿÿÿÿÿÿ|ÿÿÿÿÿÿÿÿÿÿÿÿÿqÿÿÿÿÿÿÿÿÿûþýýñþ|ÿ|ÿyÿÿÿÿÿÿÿÿÿÿ~ÿÿÿ{ÿÿÿyÿxÿÿÿÿÿÿÿfÿÿÿÿÿxÿzÿÿzÿrÿÿÿÿÿÿÿÿÿÿÿÿwÿÿwÿÿzÿÿÿwÿÿzÿÿÿzÿÿÿÿÿsÿÿÿÿ~ÿÿxÿÿÿÿÿÿyÿwÿxÿÿÿÿÿÿÿÿ{ÿ|ÿÿÿÿÿÿÿÿxÿÿ|ÿwÿÿxÿrÿÿÿÿ¤ÿÿyÿÿÿÿ~ÿyÿÿ|ÿ¨ÿÿÿÿxÿ{ÿyÿqÿyÿÿÿxÿxÿ~ÿ{ÿÿÿ}ÿÿ{ÿÿÿuÿÿÿÿxÿmÿÿÿvÿ}ÿ~ÿÿ{ÿÿÿÿyÿÿÿÿzÿÿÿrÿ{ÿbÿrÿÿtÿzÿ~ÿoÿ}ÿ~ÿÿ¥ÿÿÿxÿmÿyÿÿ~ÿÿÿ}ÿtÿvÿ|ÿwÿÿuÿÿÿÿ|ÿ{ÿÿÿqÿÿ{ÿ}ÿnÿjÿgÿhÿiÿdÿpÿrÿxÿ`ÿOÿvÿrÿjÿpÿvÿkÿxÿ}ÿyÿtÿxÿjÿhÿjÿpÿyÿ|ÿjÿmÿtÿlÿpÿtÿwÿsÿ~ÿÿsÿÿÿ}ÿyÿÿÿÿsÿwÿÿsÿfÿwÿwÿyÿvÿrÿrÿwÿxÿyÿvÿlÿsÿzÿÿ|ÿ~ÿÿyÿtÿ~ÿÿÿÿ{ÿnÿÿrÿjÿkÿpÿÿÿ~ÿ{ÿsÿrÿnÿoÿ{ÿyÿxÿ|ÿsÿzÿkÿrÿhÿ~ÿÿÿtÿ`ÿÿÿsÿyÿtÿxÿrÿtÿnÿkÿkÿqÿÿÿsÿqÿtÿyÿzÿoÿzÿ|ÿpÿlÿwÿÿwÿÿnÿ}ÿuÿpÿÿdÿ|ÿsÿÿzÿzÿ|ÿvÿqÿwÿÿÿtÿvÿ}ÿtÿrÿ{ÿvÿÿÿxÿsÿiÿrÿrÿsÿiÿtÿÿtÿvÿwÿÿÿpÿwÿuÿ|ÿÿrÿÿÿxÿkÿmÿxÿsÿqÿwÿ{ÿpÿmÿ}ÿ~ÿsÿjÿsÿfÿpÿ~ÿfÿ~ÿbÿlÿpÿÿÿ|ÿoÿqÿÿÿyÿÿÿÿuÿqÿrÿvÿyÿuÿuÿÿ}ÿsÿmÿiÿlÿvÿoÿwÿfÿqÿlÿÿzÿsÿrÿrÿhÿxÿjÿxÿzÿtÿyÿnÿeÿmÿmÿjÿwÿzÿtÿoÿlÿlÿkÿrÿyÿvÿxÿxÿxÿzÿxÿqÿsÿzÿxÿÿlÿyÿÿÿvÿyÿvÿÿxÿLÿbÿxÿwÿwÿnÿoÿ|ÿÿÿwÿ{ÿÿ{ÿÿÿtÿoÿtÿ~ÿuÿhÿnÿxÿ{ÿyÿrÿvÿkÿÿwÿjÿÿoÿsÿ{ÿ{ÿwÿzÿ~ÿ}ÿÿ|ÿ}ÿ}ÿsÿÿÿtÿyÿuÿjÿyÿÿvÿÿÿ~ÿÿxÿyÿtÿ{ÿyÿuÿwÿrÿxÿkÿkÿsÿmÿtÿyÿÿzÿoÿ{ÿuÿjÿrÿnÿjÿuÿxÿÿÿ~ÿÿyÿÿÿuÿxÿtÿlÿoÿzÿ{ÿtÿ{ÿgÿeÿjÿÿzÿzÿqÿuÿpÿ~ÿmÿrÿÿiÿ~ÿgÿ_ÿoÿuÿlÿtÿÿ~ÿzÿ}ÿ|ÿnÿiÿsÿ{ÿ{ÿuÿlÿfÿnÿnÿrÿpÿtÿyÿtÿ|ÿvÿgÿvÿyÿvÿvÿÿpÿÿLÿcÿcÿsÿuÿÿÿhÿgÿtÿsÿiÿaÿiÿxÿÿÿÿÿÿyÿpÿaÿfÿzÿuÿnÿiÿ}ÿ{ÿeÿgÿmÿzÿmÿoÿqÿhÿnÿÿvÿoÿÿnÿÿxÿxÿmÿkÿ}ÿÿÿoÿzÿvÿoÿkÿlÿtÿxÿqÿjÿlÿwÿxÿoÿpÿpÿpÿÿÿtÿjÿtÿvÿzÿtÿuÿuÿlÿqÿuÿaÿgÿqÿgÿpÿsÿyÿÿsÿsÿmÿuÿqÿeÿiÿnÿhÿjÿ{ÿwÿjÿdÿhÿgÿhÿsÿoÿaÿfÿtÿxÿwÿrÿzÿÿ~ÿÿsÿ}ÿÿaÿxÿÿjÿfÿÿgÿqÿtÿmÿlÿmÿyÿpÿjÿ~ÿuÿyÿwÿrÿ~ÿoÿnÿ~ÿ}ÿmÿlÿtÿoÿtÿÿ~ÿÿuÿsÿlÿoÿpÿiÿlÿfÿ^ÿrÿsÿfÿaÿeÿcÿwÿcÿuÿgÿiÿgÿgÿbÿmÿxÿlÿrÿmÿlÿuÿlÿoÿkÿbÿfÿhÿgÿdÿgÿmÿpÿ|ÿ~ÿuÿoÿrÿsÿlÿ|ÿvÿrÿdÿ~ÿiÿrÿhÿ{ÿvÿyÿ{ÿyÿhÿdÿkÿjÿrÿoÿvÿsÿÿuÿsÿzÿ{ÿsÿÿÿuÿoÿ|ÿwÿeÿkÿoÿtÿoÿsÿkÿzÿhÿ_ÿpÿXÿiÿqÿÿ}ÿtÿuÿÿkÿvÿtÿqÿIÿýþbÿiÿfÿbÿoÿjÿkÿkÿjÿfÿiÿxÿÿ{ÿoÿtÿpÿhÿoÿ{ÿiÿiÿÿvÿnÿhÿoÿdÿ|ÿwÿsÿyÿmÿjÿuÿmÿyÿyÿÿyÿtÿ{ÿoÿYÿeÿcÿuÿÿÿpÿpÿuÿpÿlÿvÿtÿpÿpÿoÿxÿ|ÿwÿjÿoÿvÿpÿqÿ}ÿqÿÿjÿZÿkÿlÿvÿjÿxÿpÿhÿvÿyÿyÿvÿlÿiÿfÿwÿkÿpÿqÿtÿqÿkÿkÿnÿhÿjÿpÿpÿpÿsÿ{ÿ|ÿzÿxÿÿ{ÿsÿlÿÿ{ÿ~ÿ{ÿ{ÿaÿÿÿkÿzÿ~ÿ~ÿ{ÿpÿuÿ}ÿÿÿjÿlÿÿÿ{ÿvÿzÿyÿvÿ{ÿ{ÿ}ÿwÿeÿkÿ_ÿiÿvÿzÿ}ÿzÿqÿvÿkÿÿiÿqÿmÿpÿjÿqÿ}ÿyÿrÿyÿxÿiÿpÿqÿoÿrÿvÿuÿpÿwÿwÿlÿsÿuÿfÿrÿvÿmÿyÿqÿpÿkÿuÿpÿ}ÿnÿrÿpÿdÿvÿzÿwÿwÿ}ÿÿmÿjÿ~ÿwÿpÿgÿ`ÿgÿuÿkÿgÿwÿxÿtÿnÿiÿrÿpÿoÿaÿÿkÿkÿsÿjÿ~ÿxÿsÿvÿvÿÿxÿlÿtÿxÿ|ÿqÿgÿoÿ~ÿ{ÿoÿoÿpÿnÿnÿdÿeÿ~ÿxÿrÿmÿcÿwÿwÿÿ}ÿsÿ}ÿlÿsÿ}ÿÿ|ÿwÿpÿtÿÿqÿqÿ|ÿyÿÿÿÿ{ÿsÿuÿwÿwÿsÿyÿyÿoÿ}ÿÿÿÿÿÿÿ}ÿÿpÿ{ÿwÿsÿrÿrÿuÿrÿsÿÿÿsÿhÿ|ÿÿwÿqÿvÿÿ{ÿuÿoÿpÿpÿuÿoÿqÿsÿsÿaÿvÿvÿÿoÿÿyÿkÿuÿkÿqÿÿwÿnÿvÿwÿvÿwÿwÿvÿnÿrÿ}ÿyÿ}ÿ~ÿvÿwÿsÿÿ|ÿmÿrÿÿmÿqÿkÿtÿoÿqÿyÿ|ÿuÿ~ÿzÿuÿxÿuÿrÿrÿxÿzÿxÿzÿÿyÿyÿÿuÿÿtÿ{ÿyÿfÿ}ÿqÿmÿxÿwÿtÿrÿ{ÿÿÿÿÿÿrÿsÿzÿ{ÿyÿuÿÿmÿuÿqÿÿÿlÿwÿqÿsÿfÿ~ÿrÿrÿsÿgÿmÿqÿfÿnÿxÿqÿqÿlÿrÿlÿnÿhÿtÿiÿmÿoÿvÿrÿlÿtÿsÿuÿuÿnÿmÿxÿ|ÿzÿ{ÿÿ}ÿsÿ~ÿÿmÿnÿzÿvÿ{ÿÿÿyÿÿÿÿzÿ}ÿ~ÿÿwÿlÿxÿÿÿÿÿ}ÿÿÿÿwÿsÿmÿÿyÿmÿuÿ}ÿyÿÿÿzÿyÿÿÿÿÿ}ÿ~ÿÿ~ÿÿÿÿÿwÿ~ÿuÿxÿtÿwÿtÿÿ{ÿoÿ~ÿ{ÿyÿÿ¥ÿÿÿ{ÿtÿÿ¥ÿuÿÿÿwÿÿ¤ÿÿÿÿÿtÿmÿ~ÿÿÿÿ{ÿÿÿÿÿyÿ~ÿÿÿwÿÿÿxÿÿ}ÿÿÿzÿÿÿÿzÿuÿÿÿwÿrÿ|ÿ|ÿÿÿvÿÿ}ÿÿÿÿÿzÿÿÿxÿmÿtÿÿÿÿuÿ|ÿ~ÿÿÿyÿsÿÿÿyÿqÿÿÿÿÿÿ{ÿuÿrÿ{ÿÿÿ}ÿ|ÿÿÿvÿuÿÿÿwÿÿÿ{ÿwÿÿÿÿÿÿÿxÿÿÿÿ}ÿyÿ|ÿoÿvÿmÿÿ¬ÿÿÿ~ÿxÿÿÿÿÿ}ÿÿÿÿvÿqÿ|ÿwÿÿÿÿÿÿÿÿÿyÿÿÿtÿsÿÿ}ÿyÿ|ÿwÿÿÿxÿÿÿtÿÿÿÿ¦ÿ§ÿ~ÿvÿxÿÿÿÿxÿmÿÿÿÿÿÿzÿyÿÿwÿlÿÿÿÿÿ¦ÿ{ÿÿyÿÿÿÿÿÿÿÿÿÿÿÿÿÿÿÿÿÿ~ÿsÿÿÿÿ{ÿ|ÿtÿqÿvÿÿÿÿÿlÿÿÿvÿwÿÿ}ÿÿÿ}ÿwÿxÿÿÿÿ¥ÿÿÿÿÿ¥ÿÿÿ{ÿ|ÿÿÿwÿÿ©ÿwÿ}ÿ¥ÿvÿxÿ¥ÿwÿpÿxÿyÿ}ÿÿÿtÿzÿÿÿÿÿ¤ÿÿªÿÿÿÿÿÿÿÿyÿÿÿÿzÿ|ÿÿÿÿ|ÿwÿÿÿÿªÿÿÿÿÿÿÿÿÿÿ¦ÿÿÿÿÿÿÿxÿyÿtÿ}ÿÿÿÿÿÿÿÿÿÿÿwÿyÿ§ÿÿÿÿÿÿ¦ÿÿÿÿÿ}ÿÿÿ¥ÿ¥ÿuÿ®ÿÿ~ÿÿ}ÿÿÿtÿyÿÿrÿÿÿÿÿÿÿÿÿÿÿÿÿÿÿÿÿ¤ÿ¥ÿvÿyÿuÿ~ÿ|ÿÿ«ÿ¥ÿÿÿ}ÿÿyÿÿÿÿÿÿÿÿ}ÿÿÿÿÿ¤ÿÿÿÿÿÿ¤ÿ§ÿÿÿÿÿuÿÿÿ§ÿÿÿÿÿÿÿÿ¥ÿ¤ÿ¨ÿÿqÿÿÿÿ¦ÿ²ÿ±ÿÿÿÿ|ÿ¦ÿtÿÿÿ¦ÿÿÿ¥ÿÿÿÿÿÿÿÿÿÿÿÿÿzÿxÿÿÿ§ÿyÿ|ÿÿzÿxÿyÿ}ÿÿÿÿÿ~ÿÿÿÿÿÿÿ«ÿ©ÿÿÿÿxÿtÿ¥ÿ¯ÿ¦ÿÿÿÿÿ¨ÿyÿÿ{ÿ¥ÿÿÿÿ}ÿÿÿÿÿtÿwÿÿÿÿ{ÿÿÿÿ¦ÿÿxÿÿ¤ÿÿÿÿ¥ÿÿ{ÿÿ¤ÿÿ~ÿ}ÿÿ¦ÿ§ÿÿvÿxÿÿÿªÿ{ÿ|ÿ{ÿÿ¨ÿ¨ÿ¦ÿ§ÿ©ÿ§ÿ§ÿzÿvÿÿ~ÿ~ÿ¤ÿ¤ÿ|ÿsÿ¦ÿ±ÿÿ¥ÿÿzÿ}ÿÿÿÿÿªÿ¤ÿ¥ÿrÿÿuÿuÿªÿ±ÿ©ÿªÿ|ÿtÿ¥ÿÿ}ÿvÿuÿ¥ÿ±ÿ¯ÿ{ÿÿªÿ¦ÿ­ÿ®ÿ§ÿÿÿ¬ÿ´ÿ¦ÿyÿ~ÿ¥ÿ{ÿ¤ÿªÿ¤ÿ«ÿ­ÿkÿªÿ¨ÿ©ÿ¥ÿ¤ÿ~ÿrÿrÿ±ÿ³ÿ§ÿ¨ÿxÿIÿþdýðþ¥ÿ¯ÿ«ÿ¨ÿ¦ÿtÿtÿxÿxÿ¦ÿoÿ¨ÿfÿzÿ¥ÿ¦ÿ©ÿ¥ÿwÿ«ÿ¯ÿ¥ÿyÿgÿuÿ¦ÿqÿhÿmÿtÿtÿ´ÿ­ÿ§ÿ¥ÿpÿrÿ­ÿ­ÿpÿªÿ­ÿ­ÿuÿ¥ÿªÿtÿoÿªÿªÿ¥ÿªÿªÿ©ÿ§ÿ¦ÿ¨ÿlÿ§ÿ¤ÿ¥ÿ¤ÿ«ÿ¥ÿ_ÿnÿkÿpÿnÿ¬ÿ´ÿ±ÿ«ÿªÿ«ÿ§ÿ§ÿ¤ÿkÿ¦ÿ¤ÿ¤ÿ¨ÿ§ÿkÿ©ÿ\ÿjÿ§ÿXÿnÿwÿnÿÿzÿÿÿlÿdÿpÿwÿÿÿvÿtÿÿÿwÿyÿsÿÿ|ÿwÿmÿlÿqÿyÿÿÿÿÿÿsÿÿÿÿ|ÿuÿ~ÿÿxÿ{ÿvÿ|ÿÿÿÿ©ÿÿ~ÿ}ÿxÿ|ÿ}ÿyÿÿ~ÿ{ÿwÿsÿiÿlÿrÿkÿRÿ!ÿIÿnÿkÿwÿ|ÿsÿvÿÿ{ÿÿ¤ÿbÿÿÿ|ÿÿÿrÿÿÿxÿ~ÿ~ÿ}ÿ¤ÿªÿÿ{ÿÿÿÿ{ÿ{ÿÿtÿiÿzÿyÿ~ÿÿÿ¥ÿÿtÿtÿxÿvÿsÿoÿÿÿ§ÿ§ÿ¦ÿÿÿ~ÿwÿtÿqÿxÿÿqÿÿ¤ÿÿ}ÿÿ{ÿuÿÿÿÿÿÿÿÿÿÿÿ¦ÿÿÿÿ{ÿÿÿyÿsÿrÿxÿlÿtÿyÿÿÿ¤ÿ¦ÿ§ÿ©ÿÿ¦ÿÿ~ÿÿÿÿÿÿ¤ÿ«ÿ¨ÿ¬ÿÿÿÿ{ÿ|ÿ}ÿÿIý-úýÿ]ÿzÿÿÿ§ÿÿÿÿÿ¦ÿÿÿ¨ÿÿÿÿwÿÿ¦ÿÿ±ÿ©ÿ¤ÿ}ÿÿÿÿÿÿ}ÿÿ}ÿÿÿÿvÿÿÿÿÿÿÿ¯ÿÿ®ÿÿÿªÿ«ÿÿÿÿÿÿÿÿ|ÿÿÿÿÿÿÿÿÿÿ©ÿÿÿÿÿÿÿÿÿ~ÿ¤ÿ«ÿÿ¦ÿtÿyÿzÿÿÿÿÿÿÿÿÿÿÿÿÿÿÿ}ÿÿÿÿÿÿÿ¥ÿyÿ{ÿWÿþùþxÿÿÿÿ}ÿÿÿÿwÿÿÿÿ¤ÿÿÿÿÿÿÿÿÿÿ~ÿÿÿÿÿÿÿ~ÿtÿyÿÿÿÿ¦ÿ©ÿÿÿÿ¤ÿÿÿ«ÿ©ÿÿÿÿ¥ÿÿÿÿÿÿÿÿÿÿÿÿÿyÿnÿÿuÿÿ©ÿ¦ÿÿÿÿÿÿÿyÿÿÿÿÿÿÿÿÿÿÿÿÿÿ¦ÿÿ}ÿÿÿÿ¥ÿ¤ÿÿÿÿ~ÿÿ©ÿÿ}ÿ}ÿ¥ÿ«ÿ¥ÿÿÿÿÿÿÿÿÿÿÿÿÿÿÿÿwÿ}ÿÿ}ÿÿÿÿÿÿÿsÿ¤ÿÿÿÿ®ÿ¦ÿÿÿÿÿÿÿ§ÿÿ|ÿÿÿÿÿÿÿÿÿÿÿÿÿÿÿÿÿÿyÿÿÿÿ~ÿ|ÿÿÿÿÿÿÿ}ÿÿÿ©ÿ¦ÿÿ©ÿ©ÿÿÿÿÿÿÿÿÿwÿ}ÿÿÿ¥ÿÿ¤ÿ¦ÿÿÿÿÿÿÿÿÿ«ÿÿÿÿÿÿÿÿÿÿÿÿÿÿÿÿÿÿÿÿÿ~ÿÿÿuÿÿÿÿÿÿÿÿÿÿÿÿÿÿÿÿÿÿÿÿÿÿ}ÿÿÿÿÿÿÿÿÿÿÿªÿÿÿ}ÿÿÿÿÿÿÿÿÿ}ÿÿÿ{ÿÿÿÿÿÿÿÿÿÿÿÿÿÿÿÿÿ|ÿÿÿwÿ¥ÿ|ÿ­ÿwÿyÿ~ÿÿÿuÿ]ÿ´þþþNÿÿÿ{ÿÿzÿzÿÿÿÿuÿÿÿyÿÿÿÿÿÿÿÿ|ÿÿ¦ÿÿÿsÿÿÿÿÿÿsÿvÿÿ}ÿ}ÿÿÿÿÿÿÿÿÿyÿÿÿ{ÿÿÿzÿÿÿÿÿÿÿÿÿyÿÿÿ~ÿÿÿ}ÿvÿÿÿÿÿ}ÿÿÿÿÿÿÿÿÿÿÿÿÿÿÿÿyÿ¤ÿÿrÿÿÿÿÿÿÿÿÿÿÿÿÿtÿuÿÿÿzÿ{ÿÿÿÿÿÿsÿÿÿÿÿxÿÿuÿsÿsÿÿÿÿÿÿÿÿÿrÿÿÿÿÿÿwÿzÿÿxÿxÿÿÿyÿfÿpÿÿyÿiÿiÿqÿxÿzÿÿÿuÿÿÿxÿvÿÿuÿrÿTÿÿÿvÿÿÿÿÿÿÿ{ÿ|ÿÿÿwÿ{ÿÿÿtÿmÿpÿtÿ~ÿÿÿÿwÿÿuÿsÿÿÿÿÿhÿjÿuÿkÿfÿkÿmÿkÿwÿÿvÿ]ÿsÿÿ|ÿfÿjÿhÿxÿ{ÿrÿsÿwÿxÿuÿqÿjÿvÿwÿrÿkÿiÿpÿsÿoÿjÿrÿvÿ{ÿrÿvÿwÿsÿÿxÿqÿÿ}ÿrÿyÿÿwÿqÿzÿÿhÿhÿqÿwÿÿÿÿxÿvÿuÿ|ÿ}ÿlÿkÿ~ÿÿÿoÿÿÿlÿnÿqÿtÿsÿvÿ~ÿÿyÿÿ~ÿwÿxÿlÿgÿ|ÿÿtÿuÿgÿxÿsÿwÿrÿuÿqÿÿlÿgÿÿÿqÿuÿsÿ{ÿxÿxÿÿqÿgÿkÿrÿ~ÿuÿlÿlÿnÿ{ÿ~ÿÿ~ÿÿtÿ`ÿmÿÿmÿyÿrÿÿÿÿsÿpÿsÿrÿÿÿoÿtÿwÿnÿpÿuÿrÿmÿoÿnÿmÿuÿtÿÿ|ÿzÿÿmÿqÿnÿrÿfÿtÿÿsÿÿÿÿwÿoÿtÿuÿxÿqÿlÿqÿpÿwÿyÿvÿmÿoÿxÿrÿxÿqÿbÿYÿrÿ{ÿrÿpÿwÿÿiÿqÿ_ÿnÿoÿ\ÿÿ|ÿ}ÿoÿuÿyÿuÿ{ÿpÿmÿuÿÿrÿiÿsÿpÿbÿhÿyÿ|ÿvÿpÿ|ÿrÿ{ÿÿwÿcÿlÿxÿtÿÿpÿgÿ{ÿjÿxÿpÿ{ÿÿyÿsÿqÿnÿqÿqÿiÿqÿÿyÿpÿuÿsÿlÿkÿÿxÿrÿvÿxÿ~ÿÿ~ÿnÿ}ÿÿÿnÿtÿÿvÿjÿlÿqÿqÿuÿÿxÿhÿoÿÿqÿwÿÿÿlÿiÿnÿvÿ|ÿtÿ|ÿwÿjÿeÿhÿhÿxÿpÿtÿjÿxÿoÿoÿfÿxÿnÿxÿ{ÿuÿwÿxÿqÿsÿmÿpÿsÿyÿÿÿyÿmÿyÿwÿqÿvÿrÿxÿÿqÿpÿ|ÿyÿ~ÿÿzÿ{ÿqÿzÿ|ÿ{ÿxÿsÿsÿmÿwÿ{ÿ}ÿÿÿÿÿiÿuÿrÿpÿÿÿ{ÿuÿsÿ}ÿxÿsÿxÿ~ÿÿ{ÿuÿÿuÿkÿgÿrÿtÿsÿmÿrÿjÿqÿÿnÿqÿpÿlÿsÿqÿoÿ~ÿaÿ\ÿfÿfÿfÿuÿlÿrÿyÿrÿ{ÿyÿ~ÿ~ÿwÿaÿ_ÿmÿyÿÿsÿtÿÿwÿzÿ|ÿnÿjÿvÿnÿsÿlÿÿ{ÿvÿ}ÿÿwÿ|ÿÿkÿ{ÿÿhÿpÿdÿoÿpÿmÿpÿpÿjÿOÿcÿlÿpÿxÿlÿmÿ|ÿÿzÿxÿxÿyÿzÿsÿ|ÿtÿiÿ{ÿtÿhÿhÿfÿpÿoÿgÿÿnÿdÿtÿÿ¥ÿ|ÿÿ|ÿqÿxÿnÿaÿrÿ}ÿÿtÿkÿkÿqÿkÿiÿjÿkÿpÿpÿpÿrÿuÿxÿ}ÿ|ÿtÿjÿqÿfÿhÿrÿxÿlÿhÿvÿlÿkÿgÿ}ÿeÿhÿfÿgÿ{ÿjÿhÿjÿgÿoÿ}ÿÿqÿiÿxÿÿmÿjÿnÿsÿsÿpÿxÿwÿqÿnÿtÿÿyÿnÿÿ|ÿtÿ|ÿhÿqÿxÿeÿvÿxÿrÿeÿrÿhÿsÿpÿqÿsÿqÿvÿkÿkÿvÿyÿnÿpÿrÿtÿfÿmÿ|ÿ|ÿZÿMÿfÿlÿpÿwÿvÿyÿwÿrÿoÿyÿuÿuÿlÿZÿ[ÿmÿsÿ_ÿaÿmÿkÿrÿnÿlÿaÿgÿwÿiÿZÿtÿwÿuÿzÿtÿpÿwÿwÿtÿmÿtÿrÿrÿ~ÿrÿoÿ}ÿ}ÿÿqÿpÿÿÿvÿtÿÿ{ÿsÿtÿhÿsÿ~ÿÿÿzÿvÿvÿ{ÿuÿpÿlÿdÿoÿpÿgÿ{ÿ|ÿoÿaÿiÿvÿÿÿtÿjÿhÿmÿuÿ{ÿ{ÿÿ{ÿqÿnÿbÿsÿÿzÿÿzÿiÿkÿXÿzÿfÿpÿxÿÿÿaÿÿoÿ.ÿiÿTÿtÿkÿrÿqÿkÿiÿPÿÿBÿtÿpÿvÿvÿhÿpÿÿyÿpÿoÿiÿ|ÿuÿÿÿgÿhÿhÿpÿjÿhÿzÿqÿ{ÿjÿ_ÿkÿwÿyÿÿuÿzÿuÿgÿsÿyÿoÿuÿ{ÿrÿoÿpÿkÿiÿpÿzÿvÿlÿwÿ{ÿoÿgÿkÿmÿuÿ~ÿzÿkÿ~ÿgÿ]ÿsÿ|ÿ}ÿgÿkÿÿrÿÿÿxÿÿnÿnÿnÿwÿwÿzÿlÿfÿfÿnÿtÿvÿlÿfÿjÿlÿlÿkÿpÿqÿwÿvÿrÿuÿkÿ`ÿÿwÿ`ÿzÿÿxÿÿÿÿzÿvÿÿlÿuÿrÿoÿoÿ~ÿoÿiÿxÿzÿpÿoÿyÿyÿoÿwÿ{ÿsÿÿ}ÿgÿeÿdÿcÿpÿjÿuÿÿoÿnÿÿÿpÿÿnÿaÿ}ÿpÿlÿpÿrÿrÿkÿwÿrÿwÿ{ÿmÿiÿpÿuÿvÿmÿvÿ~ÿpÿoÿoÿmÿÿuÿmÿkÿrÿoÿuÿ|ÿqÿkÿsÿsÿÿqÿxÿwÿ}ÿpÿqÿÿ{ÿoÿfÿmÿyÿxÿpÿqÿvÿuÿrÿtÿwÿvÿwÿpÿuÿtÿvÿ{ÿÿtÿiÿwÿiÿ}ÿ}ÿ_ÿjÿyÿ}ÿzÿoÿsÿnÿgÿqÿwÿrÿxÿ}ÿrÿdÿ^ÿgÿyÿxÿoÿrÿzÿ~ÿbÿ|ÿrÿsÿrÿ`ÿxÿrÿyÿmÿ~ÿwÿsÿhÿmÿuÿsÿwÿpÿ|ÿÿwÿvÿ~ÿÿ}ÿyÿÿ}ÿmÿgÿxÿyÿÿÿÿbÿ{ÿxÿ|ÿ{ÿvÿÿxÿwÿÿÿqÿÿoÿmÿyÿÿsÿsÿ}ÿyÿqÿfÿ_ÿeÿeÿqÿsÿ~ÿuÿiÿjÿtÿqÿ|ÿuÿ{ÿÿÿsÿsÿpÿlÿuÿrÿxÿ}ÿxÿ{ÿ{ÿsÿwÿvÿuÿ~ÿuÿsÿvÿrÿhÿkÿyÿvÿvÿfÿlÿ_ÿzÿlÿsÿoÿiÿmÿvÿxÿoÿfÿbÿwÿyÿiÿyÿÿxÿ|ÿÿÿqÿvÿoÿnÿ}ÿrÿmÿxÿgÿyÿsÿzÿÿzÿxÿwÿzÿÿÿÿÿxÿnÿtÿzÿxÿzÿwÿ}ÿ|ÿÿoÿÿzÿÿvÿ~ÿrÿ|ÿÿnÿrÿÿÿgÿ`ÿmÿsÿqÿyÿÿqÿqÿsÿoÿbÿmÿdÿoÿoÿqÿyÿuÿ{ÿÿwÿvÿoÿnÿ|ÿÿ|ÿyÿÿ{ÿuÿÿzÿnÿgÿlÿpÿhÿÿÿÿÿÿsÿxÿÿÿÿÿÿÿxÿwÿ|ÿqÿnÿqÿÿyÿ~ÿÿsÿsÿiÿmÿsÿÿnÿyÿ|ÿzÿÿªÿÿÿÿzÿ~ÿ|ÿsÿ~ÿvÿuÿnÿ{ÿrÿuÿÿÿuÿ~ÿÿxÿtÿ~ÿÿyÿkÿqÿÿÿÿÿÿtÿqÿ~ÿÿyÿÿÿwÿÿÿÿxÿyÿ~ÿxÿyÿxÿvÿÿÿÿtÿ{ÿÿÿ~ÿÿÿxÿ¨ÿÿyÿ{ÿÿyÿÿqÿrÿÿÿÿÿ|ÿvÿqÿtÿqÿzÿxÿqÿÿÿwÿyÿÿÿÿÿxÿrÿ~ÿÿÿÿyÿÿÿÿÿÿvÿÿÿÿnÿÿÿÿ~ÿyÿsÿÿÿ}ÿ|ÿzÿ|ÿÿyÿ¨ÿ{ÿpÿÿ}ÿ{ÿÿÿÿ|ÿÿÿ|ÿÿÿ~ÿÿÿÿÿ|ÿÿuÿzÿÿ{ÿÿxÿÿÿuÿxÿ{ÿwÿ~ÿÿÿ{ÿÿÿÿxÿvÿÿÿÿ}ÿ|ÿ~ÿ~ÿÿyÿyÿÿÿÿ{ÿ|ÿ~ÿÿ{ÿmÿÿyÿ}ÿÿzÿÿÿ{ÿzÿÿÿ~ÿzÿxÿÿÿ~ÿÿnÿÿÿÿÿÿÿÿÿxÿwÿÿyÿzÿÿÿÿÿÿÿ¥ÿÿÿtÿvÿyÿxÿÿÿÿÿÿÿ~ÿÿÿzÿÿÿÿÿ~ÿÿ}ÿpÿuÿÿzÿÿÿyÿÿÿÿzÿyÿÿÿ§ÿÿzÿwÿÿÿÿ¦ÿÿÿ¦ÿÿ©ÿÿ~ÿÿÿÿÿ}ÿÿÿxÿqÿrÿpÿwÿuÿxÿyÿsÿrÿtÿxÿ}ÿ|ÿÿÿÿÿ|ÿÿ}ÿ¤ÿÿÿÿ¥ÿÿ}ÿÿÿÿ©ÿÿ§ÿzÿÿªÿÿÿÿ¤ÿ©ÿ¥ÿ¦ÿÿzÿÿ¤ÿÿÿ~ÿzÿÿ¦ÿÿ{ÿÿÿÿ|ÿxÿÿÿuÿÿÿÿÿÿ¨ÿÿvÿyÿzÿwÿ}ÿ¦ÿ«ÿ|ÿÿÿ|ÿÿÿÿÿÿ~ÿÿ«ÿ©ÿ¦ÿ¤ÿÿÿzÿÿÿ{ÿ{ÿÿ}ÿ~ÿÿÿÿtÿÿÿÿÿÿÿÿÿxÿqÿzÿÿ¬ÿ¤ÿ±ÿÿÿÿÿÿ§ÿ¤ÿÿ«ÿÿÿ~ÿyÿÿ|ÿ|ÿÿ¤ÿ¥ÿÿÿ{ÿÿÿ~ÿ}ÿÿÿÿÿzÿÿÿÿ}ÿ~ÿ|ÿÿuÿ{ÿÿÿÿÿÿÿÿÿÿÿ­ÿÿ{ÿÿ{ÿvÿÿ¤ÿÿ~ÿxÿÿ¦ÿpÿ©ÿÿÿ¤ÿÿÿÿÿÿ¦ÿÿ§ÿÿªÿ¥ÿÿ}ÿÿ{ÿxÿÿÿÿuÿ®ÿÿzÿÿxÿqÿÿÿ~ÿÿÿÿÿÿÿ¦ÿÿÿÿÿÿ¶ÿÿ¤ÿ}ÿtÿÿÿ~ÿÿÿÿ¥ÿÿyÿ}ÿÿ|ÿ|ÿxÿ~ÿÿÿ¥ÿ¯ÿÿÿÿ¨ÿ¦ÿzÿyÿ¥ÿ«ÿ¦ÿ§ÿxÿÿÿ¤ÿ¤ÿ¤ÿ¨ÿ¦ÿÿ}ÿÿ¦ÿdÿnÿuÿ¥ÿÿÿuÿuÿzÿoÿªÿxÿ¥ÿÿ}ÿ¥ÿ¨ÿ§ÿ¦ÿÿzÿ}ÿ¦ÿsÿ{ÿsÿÿ¥ÿÿ|ÿvÿ¤ÿÿ|ÿÿzÿ|ÿvÿzÿ~ÿ~ÿ§ÿ©ÿ¬ÿ¦ÿ|ÿÿ§ÿ©ÿ©ÿ¨ÿÿ}ÿhÿTÿÿ|ÿ¤ÿuÿqÿÿ­ÿ«ÿwÿzÿ©ÿÿ¬ÿ¬ÿ«ÿªÿ|ÿsÿ¥ÿ§ÿµÿyÿ~ÿzÿzÿ{ÿ¥ÿ²ÿ­ÿ|ÿ¥ÿ¤ÿ«ÿ©ÿ}ÿwÿ|ÿ­ÿ§ÿ®ÿyÿsÿlÿqÿgÿ]ÿmÿ¤ÿ°ÿ«ÿ¤ÿ¬ÿ¨ÿ¦ÿxÿxÿªÿ¥ÿ±ÿyÿzÿsÿwÿ¦ÿ¬ÿ¯ÿ¨ÿ§ÿ¬ÿyÿkÿxÿªÿuÿiÿvÿ¨ÿ¥ÿ§ÿ¤ÿ§ÿ«ÿ©ÿ¨ÿ©ÿ©ÿ±ÿ¸ÿhÿ¬ÿ¥ÿuÿªÿ©ÿsÿ©ÿ©ÿ¥ÿ¦ÿ¥ÿqÿkÿoÿ¨ÿjÿmÿ«ÿªÿ¯ÿ¶ÿ«ÿeÿeÿpÿ©ÿ¤ÿ®ÿ¶ÿ±ÿ©ÿ§ÿnÿ¥ÿ§ÿ«ÿkÿmÿ°ÿ°ÿjÿ¤ÿeÿ±ÿ­ÿ§ÿdÿiÿqÿÿ©ÿÿÿÿ}ÿwÿrÿwÿzÿqÿnÿsÿzÿ¤ÿ«ÿ¤ÿÿÿ¤ÿuÿ~ÿ{ÿuÿpÿpÿÿÿÿªÿÿxÿxÿÿÿÿvÿyÿÿ{ÿÿwÿtÿÿÿÿsÿwÿrÿwÿÿxÿvÿÿ¦ÿwÿÿÿwÿsÿwÿ|ÿpÿLÿVÿÿxÿÿÿÿ¦ÿÿÿÿ}ÿ¥ÿiÿuÿÿ|ÿyÿxÿeÿyÿÿÿÿ}ÿ|ÿ|ÿ|ÿzÿÿÿÿÿÿÿÿÿuÿwÿzÿvÿÿ¤ÿzÿnÿyÿÿzÿtÿ]ÿÿmÿÿÿÿ§ÿÿÿÿÿ{ÿiÿÿÿ{ÿÿÿÿÿÿÿvÿÿ~ÿÿÿÿÿ¤ÿ¥ÿÿ¨ÿÿwÿÿ~ÿÿÿÿsÿzÿÿÿuÿyÿÿ{ÿ|ÿÿÿÿÿÿÿÿÿÿÿÿÿÿÿ§ÿÿ¨ÿÿÿÿÿzÿvÿIÿþxýñþZÿxÿÿÿÿÿÿÿÿÿÿ¦ÿÿÿÿ¤ÿ¥ÿÿ¤ÿÿÿÿÿ|ÿÿÿ¨ÿ¤ÿÿÿzÿÿÿÿ§ÿÿ{ÿ¤ÿ¨ÿÿÿÿÿ§ÿÿÿ|ÿ­ÿ®ÿ§ÿÿÿÿÿÿÿ¦ÿÿÿÿÿÿÿÿÿÿÿÿwÿÿÿÿÿÿÿÿÿÿÿÿÿ~ÿÿÿÿÿ¥ÿÿÿÿ¥ÿ¤ÿÿÿÿ§ÿ¤ÿÿÿÿÿÿÿÿÿÿÿÿqÿaÿ{ÿÿÿ~ÿ~ÿÿÿÿ¤ÿÿÿÿÿÿwÿÿ¨ÿÿ~ÿÿÿ|ÿÿÿÿÿÿÿÿÿ{ÿyÿyÿÿÿÿÿ®ÿªÿÿ¤ÿÿÿ¨ÿÿwÿÿÿÿÿ¤ÿÿÿÿÿyÿzÿÿÿÿÿÿÿÿÿÿÿzÿÿÿÿ¦ÿÿÿÿxÿÿÿÿÿÿÿÿÿÿÿÿÿÿÿ{ÿyÿÿÿÿÿÿÿ¦ÿªÿ±ÿ­ÿ}ÿ¨ÿÿÿÿÿÿÿ¤ÿÿÿÿÿÿÿÿ«ÿÿÿ}ÿÿÿÿÿÿÿÿÿ~ÿÿÿÿÿÿ§ÿÿÿ¤ÿÿÿÿÿÿÿÿªÿÿÿÿÿÿÿÿÿÿÿÿÿÿÿÿÿÿ©ÿÿÿÿÿÿÿÿÿÿÿÿ¤ÿÿÿÿÿÿÿÿ©ÿ©ÿÿÿÿÿÿÿÿÿwÿÿÿªÿ¥ÿzÿÿÿÿÿÿÿÿÿÿÿªÿ¨ÿÿÿÿ­ÿÿÿÿÿÿÿÿÿÿ¥ÿ«ÿÿÿ¨ÿÿ}ÿÿÿÿÿÿÿÿÿ}ÿÿÿÿÿÿÿ~ÿ¥ÿÿÿÿÿÿÿÿÿÿÿÿÿÿÿÿÿ~ÿÿÿwÿ}ÿÿÿÿÿÿ{ÿÿÿÿÿÿÿÿwÿÿÿÿyÿÿÿ|ÿÿÿ|ÿ{ÿqÿnÿÿÿÿÿ}ÿÿÿÿÿ©ÿ~ÿrÿÿÿ4ÿ«þ5þ_þýþiÿÿÿÿÿzÿÿÿÿÿ~ÿ}ÿÿÿÿÿªÿÿÿÿÿÿÿÿÿÿÿÿÿÿÿÿ~ÿÿÿÿ}ÿÿÿ~ÿ|ÿÿÿÿwÿyÿÿoÿÿÿyÿÿ¥ÿÿÿÿvÿoÿÿÿÿÿÿxÿÿÿ~ÿÿvÿÿÿÿÿÿÿÿÿ{ÿzÿÿÿÿÿÿÿÿÿÿÿ¤ÿÿiÿ{ÿÿÿuÿkÿ{ÿzÿÿÿÿÿwÿ{ÿÿÿ¥ÿÿ|ÿÿ~ÿÿ~ÿÿtÿyÿÿÿÿÿÿwÿtÿwÿxÿÿÿÿ~ÿ{ÿÿÿ{ÿqÿtÿvÿÿÿÿwÿÿ{ÿÿ}ÿÿwÿxÿÿÿfÿZÿfÿrÿxÿ~ÿÿ}ÿÿÿÿsÿ}ÿzÿÿ}ÿoÿÿÿ}ÿ}ÿÿxÿ}ÿ|ÿÿÿÿÿÿ}ÿ{ÿyÿÿÿwÿoÿvÿ}ÿÿÿÿÿqÿsÿÿpÿ}ÿmÿtÿzÿ|ÿxÿuÿtÿpÿsÿjÿ`ÿaÿ{ÿvÿxÿsÿuÿhÿfÿoÿ|ÿnÿjÿ`ÿbÿsÿuÿpÿpÿvÿoÿkÿlÿjÿoÿoÿqÿrÿxÿyÿ|ÿsÿxÿvÿzÿÿwÿwÿ~ÿxÿwÿvÿzÿÿyÿ~ÿÿÿÿÿoÿqÿqÿrÿ{ÿjÿuÿ{ÿÿvÿpÿoÿrÿ|ÿzÿzÿqÿrÿtÿrÿ~ÿxÿtÿ|ÿyÿqÿoÿrÿrÿtÿrÿtÿÿÿzÿÿyÿxÿtÿzÿÿwÿjÿrÿUÿtÿrÿhÿgÿsÿqÿmÿsÿvÿtÿÿÿlÿkÿkÿpÿÿÿyÿÿÿ~ÿÿ|ÿ~ÿrÿkÿyÿhÿÿÿÿ}ÿrÿ{ÿÿvÿnÿÿÿoÿxÿtÿoÿvÿxÿtÿoÿsÿtÿoÿtÿsÿÿzÿÿ~ÿyÿrÿrÿoÿrÿlÿyÿÿ_ÿÿsÿvÿ|ÿÿÿzÿuÿ}ÿtÿkÿ~ÿÿÿ{ÿqÿsÿ{ÿ{ÿyÿrÿwÿkÿhÿiÿfÿoÿÿvÿuÿtÿlÿiÿbÿ|ÿÿÿxÿqÿoÿpÿuÿrÿpÿyÿ~ÿrÿfÿfÿiÿiÿkÿvÿ{ÿsÿuÿxÿsÿuÿÿwÿlÿqÿÿeÿÿqÿiÿÿfÿÿÿ}ÿÿÿrÿmÿsÿ~ÿ~ÿxÿxÿ|ÿuÿoÿpÿsÿsÿlÿqÿkÿdÿkÿqÿÿÿoÿqÿtÿzÿtÿÿ}ÿ~ÿvÿÿYÿmÿxÿ{ÿsÿbÿlÿwÿ{ÿzÿuÿiÿuÿ~ÿ}ÿ~ÿvÿrÿqÿvÿ{ÿuÿdÿtÿkÿnÿzÿpÿpÿ}ÿgÿpÿiÿwÿÿ~ÿvÿuÿuÿnÿhÿoÿhÿoÿyÿyÿqÿrÿpÿsÿyÿuÿvÿvÿrÿ{ÿ{ÿqÿsÿyÿoÿxÿvÿsÿÿxÿtÿÿqÿ{ÿrÿqÿuÿsÿÿÿsÿÿÿtÿnÿ~ÿxÿsÿÿÿÿ~ÿyÿrÿtÿjÿgÿwÿrÿkÿtÿ{ÿvÿqÿ~ÿvÿiÿÿwÿrÿÿÿÿtÿmÿmÿxÿhÿÿfÿrÿjÿ{ÿsÿnÿrÿzÿ}ÿ}ÿÿÿÿÿ}ÿqÿyÿÿÿ}ÿkÿqÿÿÿÿwÿzÿÿtÿyÿrÿ_ÿvÿxÿhÿuÿÿÿ{ÿyÿ}ÿÿpÿtÿuÿzÿnÿhÿmÿnÿÿ|ÿrÿFÿ3ÿMÿ]ÿfÿuÿzÿzÿ{ÿrÿoÿpÿlÿxÿmÿmÿpÿyÿoÿÿwÿjÿsÿnÿrÿzÿiÿ|ÿmÿdÿzÿÿ~ÿuÿÿtÿoÿsÿrÿrÿuÿrÿ~ÿÿoÿeÿlÿxÿÿwÿtÿqÿnÿpÿpÿxÿ{ÿuÿtÿwÿxÿzÿhÿpÿpÿÿrÿxÿtÿwÿqÿfÿ~ÿlÿrÿsÿhÿoÿqÿtÿbÿ]ÿgÿsÿuÿsÿvÿÿ{ÿdÿhÿ}ÿÿwÿpÿoÿwÿnÿnÿxÿqÿsÿqÿsÿ}ÿqÿfÿeÿkÿtÿjÿlÿtÿtÿqÿkÿsÿvÿxÿmÿtÿgÿrÿpÿlÿgÿ~ÿwÿ}ÿwÿhÿgÿwÿwÿjÿ6ÿ+ÿ^ÿlÿqÿwÿqÿxÿÿwÿrÿsÿhÿoÿyÿiÿwÿyÿyÿbÿqÿmÿ~ÿyÿtÿ^ÿkÿxÿÿtÿ^ÿ}ÿpÿpÿsÿhÿhÿmÿjÿmÿeÿhÿtÿxÿÿwÿkÿxÿzÿ~ÿxÿ~ÿÿÿÿnÿxÿwÿrÿpÿlÿÿxÿyÿzÿzÿyÿtÿuÿÿrÿbÿnÿrÿhÿyÿ~ÿtÿmÿnÿlÿfÿqÿtÿhÿiÿsÿzÿuÿoÿ{ÿÿÿtÿoÿoÿjÿtÿ{ÿÿwÿkÿ|ÿdÿZÿzÿhÿÿqÿkÿxÿ}ÿtÿpÿiÿÿwÿvÿzÿjÿeÿYÿ_ÿ^ÿ]ÿsÿ{ÿ|ÿyÿtÿÿwÿ\ÿeÿmÿvÿtÿmÿuÿwÿÿtÿmÿwÿÿ}ÿÿyÿbÿzÿoÿ{ÿiÿ}ÿÿzÿiÿRÿRÿmÿkÿiÿsÿpÿlÿpÿÿyÿpÿzÿÿÿpÿlÿnÿqÿzÿrÿkÿtÿtÿqÿnÿÿwÿoÿ}ÿ}ÿÿyÿrÿÿwÿÿÿuÿ{ÿrÿuÿsÿvÿyÿyÿuÿnÿfÿuÿwÿrÿlÿkÿkÿfÿeÿeÿpÿoÿuÿzÿpÿjÿXÿSÿjÿrÿ_ÿqÿpÿ{ÿoÿpÿ}ÿtÿ¥ÿwÿfÿwÿwÿpÿ}ÿrÿjÿqÿrÿpÿjÿyÿÿyÿ{ÿÿÿ|ÿtÿ~ÿtÿpÿÿÿyÿvÿnÿnÿ_ÿfÿrÿbÿÿdÿXÿjÿ`ÿjÿlÿqÿ|ÿ}ÿzÿmÿlÿsÿwÿoÿgÿsÿÿzÿrÿwÿxÿkÿeÿhÿrÿÿwÿiÿsÿoÿ{ÿqÿ|ÿrÿsÿsÿwÿ{ÿeÿÿxÿqÿsÿqÿ~ÿxÿjÿgÿnÿxÿzÿÿ|ÿiÿoÿxÿ}ÿrÿeÿkÿiÿxÿtÿiÿoÿ}ÿnÿÿÿlÿ|ÿÿ}ÿÿ~ÿgÿjÿkÿvÿqÿtÿxÿÿ{ÿmÿsÿuÿcÿfÿrÿsÿsÿlÿ}ÿuÿ~ÿÿÿmÿlÿzÿdÿÿÿsÿ{ÿÿvÿyÿ\ÿfÿqÿmÿ}ÿvÿvÿvÿtÿxÿ{ÿzÿtÿvÿ|ÿtÿpÿkÿtÿuÿÿÿpÿrÿxÿkÿ`ÿ|ÿfÿÿzÿÿnÿvÿÿuÿnÿjÿvÿÿrÿiÿ}ÿ|ÿkÿkÿpÿqÿnÿqÿzÿqÿeÿfÿfÿÿeÿtÿpÿzÿ|ÿ{ÿ{ÿxÿ}ÿsÿ{ÿmÿ{ÿ}ÿxÿ{ÿxÿsÿuÿqÿsÿ}ÿpÿlÿvÿxÿiÿrÿvÿmÿ~ÿ`ÿdÿkÿsÿpÿeÿ|ÿpÿiÿÿ|ÿtÿÿwÿfÿlÿrÿpÿbÿfÿ|ÿÿÿzÿyÿÿxÿÿÿbÿoÿwÿ}ÿvÿÿÿzÿwÿyÿvÿzÿ}ÿvÿsÿrÿrÿzÿ~ÿ}ÿ|ÿÿyÿÿmÿgÿvÿzÿÿeÿvÿzÿwÿrÿnÿrÿlÿnÿlÿlÿmÿhÿhÿnÿtÿwÿtÿlÿnÿvÿ~ÿmÿuÿhÿmÿuÿsÿÿ{ÿtÿoÿpÿtÿvÿ{ÿtÿsÿsÿoÿsÿtÿzÿtÿtÿÿÿ[ÿÿ¤ÿÿÿÿÿ{ÿÿyÿxÿ~ÿoÿzÿzÿoÿmÿtÿzÿxÿÿwÿ|ÿÿwÿiÿÿÿÿÿeÿrÿ}ÿxÿtÿÿÿÿÿÿ~ÿwÿrÿ~ÿvÿkÿqÿ~ÿoÿtÿtÿÿyÿÿÿxÿÿrÿuÿzÿ|ÿÿÿÿ}ÿ|ÿ}ÿzÿÿuÿzÿ}ÿÿwÿlÿ§ÿxÿ~ÿ}ÿ~ÿyÿ{ÿyÿ{ÿwÿwÿÿÿ}ÿÿÿÿÿÿÿzÿÿ~ÿvÿ~ÿ~ÿxÿÿÿ~ÿÿÿ|ÿyÿÿÿÿ}ÿÿÿÿtÿÿvÿÿmÿ}ÿÿÿ~ÿqÿtÿÿÿÿÿ~ÿÿÿ~ÿÿzÿÿÿ©ÿÿyÿ¦ÿÿ|ÿyÿpÿ|ÿwÿkÿjÿqÿ}ÿÿÿÿÿwÿjÿvÿÿÿ|ÿÿwÿzÿÿÿÿÿÿzÿzÿ|ÿ}ÿÿÿ|ÿuÿÿrÿÿ«ÿ§ÿ~ÿÿÿÿÿwÿvÿ{ÿ~ÿÿÿzÿÿÿsÿ¯ÿÿÿÿ|ÿwÿzÿÿÿ}ÿ~ÿÿÿÿÿÿ|ÿÿÿ{ÿÿÿ}ÿÿÿxÿwÿ}ÿ~ÿwÿzÿÿ~ÿÿxÿzÿÿwÿ|ÿÿÿzÿÿÿÿÿyÿ}ÿÿÿ}ÿÿÿyÿtÿ|ÿÿsÿÿÿpÿjÿtÿyÿyÿÿÿÿ¤ÿÿÿÿÿÿÿÿÿÿzÿxÿ{ÿ}ÿÿÿ}ÿÿÿ~ÿsÿÿÿqÿÿ|ÿÿÿÿÿÿÿÿyÿ¤ÿÿÿ¥ÿÿ¤ÿzÿzÿÿÿÿ{ÿÿ¦ÿÿÿÿ~ÿÿwÿ~ÿ|ÿÿlÿpÿwÿÿ¥ÿ¦ÿ¥ÿÿ¤ÿÿÿÿoÿÿÿÿÿÿÿÿÿÿÿÿ¤ÿÿÿÿ¤ÿ¬ÿ¨ÿ{ÿ{ÿÿÿÿÿ~ÿÿ}ÿzÿsÿzÿÿÿÿÿ~ÿÿÿÿÿÿ¤ÿÿ{ÿqÿyÿÿÿÿÿÿoÿmÿyÿÿÿÿÿyÿÿ~ÿqÿ|ÿ|ÿÿÿÿÿ|ÿÿÿÿÿÿ«ÿÿuÿyÿÿÿÿÿ¨ÿÿrÿÿqÿÿÿÿÿÿÿÿÿuÿwÿÿ|ÿªÿÿ¥ÿÿÿnÿyÿÿÿ¥ÿ¬ÿ¯ÿÿ¦ÿÿÿÿÿÿÿÿÿÿÿÿÿÿÿrÿ¥ÿ¨ÿ|ÿÿÿÿ}ÿzÿÿ¥ÿÿÿuÿÿÿÿ©ÿªÿÿÿÿÿÿÿ¤ÿÿ¥ÿÿ©ÿ§ÿÿyÿÿÿÿÿÿÿ|ÿvÿÿÿ¤ÿÿ}ÿÿÿªÿÿ§ÿ¦ÿªÿÿÿÿÿÿyÿ}ÿÿÿ{ÿ{ÿÿ¤ÿ¤ÿ{ÿwÿ~ÿzÿwÿÿÿÿÿ~ÿ~ÿÿ§ÿ¨ÿÿ~ÿÿÿxÿwÿÿwÿ¨ÿ¬ÿÿÿÿÿ}ÿÿ¤ÿ~ÿÿyÿ~ÿÿ¥ÿ¦ÿ¦ÿ®ÿ°ÿ§ÿ¨ÿÿ®ÿ¦ÿ§ÿÿÿ¦ÿÿÿÿ¥ÿÿ¤ÿÿ{ÿ§ÿªÿÿ|ÿ}ÿÿwÿ}ÿÿÿ¥ÿ¨ÿÿÿ¥ÿÿÿxÿ¥ÿÿÿ¥ÿ¦ÿ§ÿªÿ©ÿÿ¤ÿ©ÿ¯ÿÿÿªÿÿ`ÿ'ÿÿ`ÿÿ­ÿÿÿ¦ÿÿ}ÿ{ÿ~ÿÿ~ÿ®ÿ©ÿyÿ§ÿ«ÿ¦ÿÿÿzÿrÿjÿ~ÿÿ|ÿyÿyÿyÿÿ¦ÿ¥ÿ¨ÿzÿ{ÿªÿ¨ÿtÿyÿ¬ÿ¨ÿhÿlÿ§ÿ¬ÿrÿ¥ÿ~ÿÿ¬ÿ®ÿ¨ÿªÿ´ÿxÿpÿ©ÿ©ÿxÿxÿ¥ÿ{ÿvÿ¤ÿ¦ÿªÿ{ÿpÿvÿ¦ÿ¦ÿ¦ÿºÿ|ÿmÿyÿªÿ¨ÿrÿwÿ®ÿ¨ÿ¤ÿ­ÿ¨ÿ¥ÿªÿªÿxÿxÿ±ÿ¹ÿ¦ÿ¤ÿªÿxÿ©ÿ¦ÿwÿ¦ÿ§ÿ¦ÿtÿnÿoÿ¦ÿ¥ÿpÿrÿ¦ÿbÿ_ÿ¤ÿ­ÿqÿ§ÿ²ÿ®ÿ¦ÿ­ÿtÿ©ÿsÿlÿqÿsÿnÿoÿ¦ÿµÿ^ÿ`ÿfÿ©ÿ¥ÿ_ÿmÿ³ÿ¤ÿ`ÿ«ÿ²ÿ¬ÿªÿ©ÿ¨ÿ¬ÿ®ÿ±ÿeÿ«ÿ¬ÿ©ÿ­ÿ®ÿ±ÿjÿªÿ¨ÿ¬ÿzÿÿiÿjÿxÿzÿxÿzÿÿÿ}ÿwÿzÿhÿpÿÿÿÿ¤ÿÿmÿvÿzÿÿrÿgÿgÿhÿqÿrÿÿÿ|ÿ{ÿwÿvÿÿyÿqÿÿÿÿ}ÿsÿzÿÿwÿÿÿÿ{ÿÿÿÿÿÿÿxÿrÿzÿuÿoÿuÿ~ÿsÿoÿxÿÿÿÿ}ÿ{ÿÿÿvÿÿÿÿzÿxÿÿÿ|ÿ~ÿyÿÿkÿ{ÿÿÿÿÿ{ÿ|ÿ|ÿhÿpÿÿÿÿzÿuÿwÿÿ¤ÿxÿÿÿÿxÿxÿÿÿÿÿÿ~ÿ~ÿÿÿÿÿÿ¦ÿÿÿuÿÿÿ|ÿzÿxÿ|ÿÿÿuÿÿÿ¬ÿ¤ÿÿÿÿÿÿÿ¦ÿÿwÿÿÿÿ¤ÿÿÿÿÿÿÿÿÿÿ¤ÿÿÿ~ÿ|ÿÿÿ¥ÿ¥ÿÿÿÿÿÿÿÿÿÿuÿzÿÿÿÿÿtÿIÿ
ÿZÿ~ÿÿÿÿÿÿÿÿÿÿzÿÿ|ÿÿÿÿÿÿÿÿÿÿÿÿÿÿÿ©ÿ¤ÿÿÿÿÿÿ¥ÿÿÿÿÿÿÿÿÿÿzÿÿÿÿÿÿÿÿÿ¦ÿÿÿÿÿÿ¥ÿÿÿÿÿÿÿ}ÿÿ~ÿ|ÿ}ÿÿÿÿÿÿÿvÿÿÿÿÿÿÿÿÿÿ§ÿ§ÿÿÿ§ÿÿ¸ÿ¯ÿ«ÿÿÿÿÿÿÿÿÿÿÿÿÿ~ÿ}ÿÿÿÿxÿÿÿÿÿÿ¤ÿÿÿxÿzÿxÿuÿÿÿÿÿÿÿÿ¤ÿ¤ÿÿÿÿÿÿÿÿ¥ÿÿÿÿ|ÿÿÿÿÿÿÿÿ§ÿÿÿÿÿÿÿÿÿÿ}ÿyÿÿÿÿÿÿsÿÿÿÿÿÿÿÿÿ|ÿÿÿÿÿ}ÿÿ|ÿÿÿÿÿÿÿÿÿ}ÿÿÿxÿoÿqÿ¥ÿÿÿÿÿÿÿ¦ÿÿÿÿÿÿÿÿ¤ÿÿÿÿÿ|ÿÿtÿ}ÿÿÿ¥ÿÿÿsÿ|ÿÿÿÿÿÿÿÿÿÿ¯ÿÿÿÿÿÿ~ÿÿÿÿÿÿÿÿÿ¥ÿÿÿÿÿÿÿ{ÿÿyÿtÿÿÿÿªÿÿÿ~ÿÿ~ÿÿÿÿÿÿÿÿÿÿÿ§ÿ¦ÿÿÿÿÿÿ¦ÿÿÿÿÿÿÿÿ¬ÿÿÿzÿzÿÿ¤ÿÿzÿÿÿÿ}ÿÿÿ}ÿÿÿÿÿ©ÿÿÿ¨ÿÿÿ¥ÿÿÿÿÿÿÿÿ¥ÿ¥ÿ¤ÿÿÿÿ{ÿÿÿÿÿ~ÿÿÿÿÿÿÿÿtÿÿÿÿÿÿÿÿÿÿÿÿ{ÿhÿxÿ~ÿÿwÿ~ÿvÿÿzÿ¤ÿÿÿÿÿ­ÿÿÿÿ|ÿyÿÿÿÿzÿÿÿxÿÿ}ÿÿsÿÿÿÿ{ÿÿÿÿÿÿÿÿÿ}ÿÿÿÿÿxÿÿÿyÿÿÿ-ÿ·þþÿqÿÿÿÿyÿ|ÿÿÿÿÿÿuÿÿÿÿÿÿÿÿÿÿxÿvÿÿÿÿÿÿÿÿÿÿÿyÿÿÿÿ{ÿÿÿ}ÿxÿ~ÿÿÿwÿÿÿÿzÿÿ~ÿÿ|ÿ~ÿÿÿÿÿÿÿÿÿÿÿÿ~ÿÿÿvÿsÿvÿÿÿÿÿÿÿÿ~ÿÿ~ÿyÿÿÿ}ÿoÿÿÿÿÿÿyÿÿ|ÿÿÿÿ|ÿyÿÿÿzÿÿÿÿÿÿÿÿxÿvÿlÿÿÿÿpÿÿÿÿÿÿÿ~ÿ{ÿÿ}ÿyÿÿÿxÿzÿÿÿÿÿzÿÿÿzÿwÿyÿÿtÿ~ÿÿÿÿÿÿÿxÿxÿÿ~ÿÿÿÿqÿ{ÿÿÿyÿÿsÿÿÿÿÿÿxÿsÿÿyÿtÿxÿÿÿÿÿÿyÿwÿyÿyÿÿ{ÿÿ{ÿzÿzÿÿÿÿzÿmÿnÿ}ÿsÿtÿ|ÿÿÿuÿ{ÿzÿpÿwÿlÿnÿ{ÿ{ÿpÿ|ÿqÿfÿaÿsÿpÿwÿpÿpÿUÿ[ÿnÿsÿmÿqÿvÿnÿgÿoÿwÿpÿkÿuÿ~ÿvÿÿxÿvÿuÿyÿ}ÿ}ÿ}ÿ|ÿzÿrÿpÿvÿ]ÿiÿÿ~ÿwÿxÿwÿuÿuÿ}ÿÿÿÿuÿqÿwÿ~ÿqÿqÿÿoÿyÿÿwÿ|ÿxÿvÿxÿ~ÿrÿpÿ~ÿqÿkÿjÿrÿxÿrÿqÿwÿ~ÿÿÿÿtÿwÿÿrÿwÿÿ{ÿnÿhÿuÿhÿzÿqÿÿcÿgÿ{ÿpÿcÿgÿqÿxÿxÿwÿrÿgÿmÿÿÿtÿqÿÿ}ÿwÿÿzÿyÿ|ÿÿhÿvÿyÿuÿzÿÿzÿyÿÿyÿuÿ|ÿsÿnÿÿÿyÿyÿwÿtÿyÿtÿtÿxÿzÿ|ÿuÿyÿyÿwÿkÿÿsÿrÿ~ÿ{ÿÿuÿrÿÿ{ÿÿ~ÿzÿÿtÿnÿuÿrÿ{ÿ}ÿwÿtÿnÿÿzÿlÿiÿaÿoÿ|ÿ~ÿxÿ}ÿÿjÿdÿjÿdÿxÿvÿ~ÿÿÿxÿnÿoÿwÿuÿvÿvÿuÿuÿxÿvÿtÿuÿlÿvÿÿwÿnÿjÿpÿsÿ~ÿqÿrÿqÿrÿ|ÿxÿqÿ}ÿsÿpÿÿÿrÿxÿÿsÿyÿwÿ|ÿzÿqÿdÿhÿuÿqÿoÿyÿ~ÿpÿmÿsÿ^ÿsÿ~ÿxÿvÿ`ÿ\ÿxÿfÿ}ÿrÿÿsÿpÿqÿlÿkÿkÿsÿÿpÿjÿuÿtÿnÿiÿtÿzÿrÿtÿvÿlÿnÿrÿnÿrÿoÿvÿwÿ}ÿ~ÿtÿuÿqÿ}ÿjÿÿxÿuÿÿxÿrÿxÿwÿwÿkÿkÿrÿ|ÿÿ|ÿqÿqÿtÿrÿwÿwÿuÿxÿvÿsÿuÿqÿuÿ~ÿvÿtÿ|ÿrÿyÿsÿnÿÿfÿqÿ{ÿfÿ~ÿkÿzÿzÿwÿuÿtÿlÿÿ{ÿyÿzÿÿvÿsÿwÿrÿdÿwÿwÿlÿ}ÿ}ÿrÿpÿzÿvÿ|ÿqÿyÿzÿ}ÿsÿwÿ~ÿsÿvÿrÿiÿkÿxÿvÿÿÿfÿxÿ{ÿpÿ^ÿnÿsÿvÿsÿÿ~ÿnÿmÿ^ÿaÿwÿrÿgÿpÿxÿzÿzÿzÿ~ÿ}ÿÿoÿqÿiÿsÿiÿsÿvÿÿxÿ|ÿ|ÿpÿiÿuÿuÿÿvÿrÿÿlÿÿzÿxÿxÿÿqÿ_ÿbÿcÿiÿvÿwÿrÿuÿvÿuÿxÿqÿgÿpÿvÿvÿtÿvÿbÿÿÿ~ÿxÿtÿÿlÿiÿmÿÿwÿoÿzÿbÿvÿwÿkÿ{ÿsÿuÿtÿwÿxÿvÿÿxÿoÿzÿ~ÿ~ÿqÿnÿnÿiÿqÿuÿzÿvÿoÿuÿ{ÿÿzÿuÿpÿrÿuÿjÿ}ÿ{ÿeÿrÿdÿvÿwÿ~ÿÿyÿfÿ|ÿÿhÿdÿhÿpÿpÿuÿyÿpÿoÿiÿhÿrÿyÿ|ÿ{ÿyÿxÿmÿmÿwÿlÿoÿqÿpÿuÿeÿ^ÿbÿoÿvÿjÿtÿmÿeÿqÿlÿlÿuÿÿwÿsÿmÿqÿ|ÿuÿfÿsÿoÿrÿlÿgÿnÿwÿqÿ^ÿFÿKÿgÿpÿrÿxÿvÿxÿ}ÿvÿmÿpÿnÿxÿlÿwÿÿ}ÿ~ÿwÿtÿjÿtÿzÿlÿqÿhÿzÿeÿpÿbÿtÿnÿlÿnÿkÿjÿqÿkÿfÿlÿvÿ~ÿyÿtÿxÿrÿpÿwÿyÿuÿ~ÿÿrÿ}ÿfÿlÿuÿqÿxÿkÿtÿiÿÿÿqÿÿÿÿÿsÿqÿzÿzÿwÿsÿzÿxÿrÿtÿmÿ}ÿ~ÿxÿxÿxÿsÿlÿfÿtÿÿ~ÿÿ|ÿpÿlÿlÿpÿxÿuÿmÿmÿmÿiÿ`ÿYÿuÿpÿUÿnÿkÿÿvÿpÿmÿkÿÿhÿkÿÿmÿqÿgÿgÿkÿiÿyÿ|ÿpÿlÿqÿvÿsÿwÿuÿjÿÿÿcÿvÿsÿ~ÿvÿzÿÿpÿuÿtÿtÿÿÿ{ÿvÿyÿvÿpÿcÿOÿJÿkÿtÿhÿ}ÿÿ|ÿoÿvÿiÿcÿsÿyÿÿÿ{ÿoÿkÿ}ÿzÿ`ÿbÿpÿrÿrÿrÿÿÿÿpÿrÿ}ÿpÿqÿyÿuÿvÿxÿuÿxÿÿuÿrÿsÿsÿÿÿsÿpÿmÿpÿwÿyÿtÿRÿAÿcÿvÿuÿnÿpÿlÿoÿhÿbÿbÿoÿjÿfÿpÿzÿvÿwÿnÿwÿ}ÿ`ÿpÿ|ÿhÿpÿÿhÿeÿ}ÿzÿpÿpÿsÿnÿqÿ{ÿ~ÿpÿ`ÿcÿoÿvÿvÿ~ÿoÿpÿnÿkÿÿdÿmÿjÿ^ÿÿvÿhÿsÿhÿkÿzÿrÿtÿzÿzÿ|ÿqÿqÿtÿrÿpÿqÿwÿrÿrÿwÿjÿ`ÿkÿxÿÿÿqÿjÿÿwÿÿrÿxÿmÿuÿdÿiÿoÿpÿÿpÿmÿuÿoÿ}ÿ{ÿkÿkÿpÿpÿxÿÿ}ÿiÿiÿkÿzÿwÿqÿvÿkÿjÿcÿXÿ\ÿwÿ{ÿpÿqÿÿkÿrÿÿuÿkÿhÿmÿÿÿwÿkÿpÿtÿvÿkÿmÿqÿaÿfÿvÿ|ÿÿwÿqÿyÿÿkÿwÿxÿÿfÿwÿÿhÿ{ÿÿÿqÿrÿoÿpÿsÿzÿÿÿ}ÿ|ÿÿ~ÿtÿuÿtÿuÿzÿrÿpÿqÿzÿuÿÿqÿvÿwÿvÿhÿbÿ|ÿbÿtÿuÿlÿqÿkÿzÿqÿ`ÿrÿwÿuÿ}ÿrÿpÿzÿdÿ_ÿuÿkÿxÿÿÿpÿuÿnÿ}ÿuÿxÿrÿÿwÿwÿ~ÿuÿxÿmÿÿÿqÿsÿ|ÿ}ÿpÿkÿzÿxÿmÿvÿ|ÿzÿlÿzÿÿvÿÿÿrÿyÿoÿlÿ}ÿwÿ|ÿmÿsÿsÿyÿ|ÿmÿlÿtÿtÿwÿzÿvÿkÿqÿ}ÿsÿvÿ}ÿtÿcÿ|ÿvÿ|ÿsÿÿwÿÿÿÿÿyÿ}ÿrÿrÿwÿxÿsÿnÿpÿwÿ}ÿÿÿwÿvÿ}ÿvÿÿlÿmÿrÿqÿtÿmÿtÿzÿvÿyÿ~ÿ|ÿmÿfÿhÿkÿjÿmÿrÿvÿsÿpÿÿtÿmÿkÿlÿtÿrÿaÿVÿrÿnÿsÿ|ÿÿrÿyÿ{ÿzÿrÿsÿyÿiÿeÿuÿyÿ{ÿvÿ~ÿ~ÿtÿaÿ}ÿÿÿzÿ~ÿ}ÿzÿyÿyÿwÿsÿpÿtÿyÿvÿmÿ}ÿÿzÿÿÿÿÿÿ|ÿÿÿyÿÿkÿ|ÿwÿtÿnÿ|ÿÿ|ÿÿÿvÿwÿwÿ{ÿwÿlÿyÿÿtÿsÿÿÿÿ|ÿvÿzÿ}ÿnÿÿrÿ}ÿzÿxÿÿÿ}ÿÿ©ÿÿbÿpÿÿ}ÿaÿZÿÿyÿÿÿxÿ|ÿÿÿ~ÿrÿwÿÿÿÿÿÿÿÿzÿÿÿÿwÿÿÿxÿtÿÿÿÿÿvÿsÿÿÿÿÿÿÿ~ÿÿhÿÿxÿÿ~ÿxÿÿÿÿvÿrÿ|ÿÿ}ÿ~ÿÿÿÿÿÿÿwÿÿÿnÿÿzÿxÿzÿeÿmÿÿÿqÿoÿzÿzÿ|ÿÿÿÿÿsÿtÿÿÿwÿpÿvÿwÿÿÿÿÿÿ|ÿyÿrÿpÿÿÿ}ÿÿ§ÿ}ÿÿÿÿrÿÿÿ}ÿxÿ{ÿÿÿÿÿÿÿÿÿ}ÿÿÿÿÿwÿwÿ{ÿÿÿÿ{ÿzÿ}ÿ}ÿuÿ|ÿÿÿlÿÿÿ¥ÿÿ©ÿÿxÿÿÿvÿyÿ¥ÿÿoÿÿÿÿÿ}ÿtÿÿ~ÿ|ÿÿ~ÿÿ}ÿxÿÿÿÿÿ~ÿoÿyÿÿxÿÿuÿwÿÿÿÿÿ~ÿÿÿÿÿÿ}ÿÿ|ÿÿÿyÿ~ÿÿ~ÿyÿÿÿÿÿÿÿÿÿÿÿuÿÿÿÿÿ|ÿÿÿÿÿÿÿÿÿÿÿÿÿÿ~ÿsÿ~ÿÿÿzÿÿÿ|ÿkÿ|ÿÿÿÿ|ÿÿÿÿÿÿÿÿ~ÿÿÿ«ÿÿÿ|ÿoÿÿÿ¤ÿÿÿÿÿÿÿÿÿzÿÿÿwÿ}ÿÿÿ¥ÿÿÿ}ÿuÿxÿÿ¥ÿÿpÿ}ÿvÿÿÿÿ~ÿÿÿÿÿÿ|ÿÿÿuÿÿÿÿÿ¥ÿÿ¥ÿÿxÿÿÿÿÿÿÿxÿÿÿÿ}ÿÿÿÿÿyÿÿÿ¥ÿuÿÿ¥ÿÿmÿ~ÿ©ÿ¨ÿÿÿ¤ÿÿÿÿ¤ÿ|ÿ¦ÿÿÿÿÿÿÿxÿÿÿxÿzÿÿ§ÿ{ÿÿvÿ~ÿÿ|ÿÿÿÿÿ¨ÿ|ÿÿ{ÿ«ÿ©ÿÿÿÿÿÿÿÿ¥ÿÿÿ{ÿÿÿÿ¤ÿÿzÿ{ÿ{ÿÿ~ÿ¦ÿ¥ÿÿÿÿ¬ÿ¯ÿ¤ÿÿÿÿÿ¥ÿÿÿ¤ÿ¥ÿÿÿ¤ÿÿÿÿ~ÿvÿwÿÿÿ|ÿÿÿÿ~ÿÿÿÿ¦ÿÿÿÿÿÿÿÿ¬ÿÿnÿtÿÿ¯ÿ¤ÿ²ÿÿÿ}ÿ~ÿ~ÿyÿ|ÿÿÿÿÿÿÿ¨ÿ¤ÿ¥ÿ¤ÿ¨ÿ­ÿ¤ÿ{ÿÿÿ¬ÿ©ÿyÿ¤ÿ¬ÿÿÿ~ÿzÿ¥ÿ©ÿ~ÿ­ÿÿÿ¨ÿ«ÿ¦ÿÿÿÿÿ|ÿÿ«ÿyÿ¤ÿÿ¬ÿ©ÿÿ¨ÿ¦ÿÿwÿ|ÿ{ÿ~ÿÿ¦ÿÿÿ§ÿ©ÿ¨ÿÿsÿsÿ¤ÿ¦ÿÿÿ¦ÿ­ÿ¥ÿÿªÿÿ¨ÿ¬ÿªÿÿ¦ÿ«ÿÿ¦ÿÿ«ÿ­ÿ~ÿ©ÿ§ÿ[ÿÕþ«þ\ÿ¤ÿÿqÿ¬ÿ¬ÿ¥ÿuÿ|ÿ¤ÿzÿ}ÿ­ÿ§ÿ¨ÿ¤ÿÿ¦ÿ¥ÿ¥ÿ¦ÿ{ÿwÿ{ÿ{ÿlÿpÿªÿ©ÿ}ÿzÿÿ¬ÿ¥ÿzÿ«ÿ©ÿwÿ~ÿ¨ÿ{ÿnÿzÿ©ÿ²ÿ¦ÿ¥ÿzÿzÿ¥ÿ§ÿqÿiÿ¶ÿ¨ÿsÿ¦ÿ­ÿ¤ÿ{ÿ{ÿrÿrÿ§ÿ}ÿ¨ÿ¦ÿ}ÿzÿxÿtÿqÿ¥ÿ©ÿkÿ¤ÿ±ÿªÿrÿyÿ¬ÿ¨ÿvÿwÿzÿ¥ÿyÿ­ÿ­ÿwÿtÿxÿuÿ¥ÿ±ÿ©ÿ¦ÿ¦ÿ©ÿ¨ÿsÿ©ÿ©ÿpÿpÿtÿqÿkÿrÿ¨ÿmÿ­ÿ¬ÿuÿhÿ¦ÿ¯ÿ¬ÿ¥ÿ¥ÿoÿ¬ÿ¬ÿ¥ÿ¬ÿ©ÿqÿ¥ÿ©ÿoÿoÿjÿ¥ÿ§ÿkÿiÿ¦ÿ¨ÿ¥ÿhÿkÿlÿ­ÿ°ÿ°ÿ²ÿ®ÿ¥ÿ·ÿ¥ÿ©ÿ«ÿ¦ÿ§ÿ¯ÿ­ÿ°ÿ®ÿ§ÿ¯ÿjÿlÿhÿlÿeÿmÿoÿtÿÿ}ÿÿ~ÿÿuÿnÿvÿvÿsÿxÿaÿ¨ÿ«ÿÿÿwÿpÿ{ÿ}ÿÿiÿvÿ}ÿ|ÿ~ÿ|ÿzÿÿoÿ}ÿÿuÿÿÿÿ¥ÿzÿÿ¥ÿÿÿ|ÿxÿ{ÿÿ¤ÿÿuÿwÿgÿcÿmÿuÿuÿvÿ{ÿjÿ}ÿ}ÿxÿyÿxÿ{ÿ~ÿ{ÿÿÿÿwÿxÿyÿÿÿÿvÿmÿÿwÿvÿrÿpÿwÿÿ{ÿmÿoÿrÿwÿzÿÿÿ~ÿqÿsÿÿªÿtÿxÿÿ¥ÿÿÿÿÿÿxÿÿzÿÿÿÿÿ}ÿÿ¤ÿÿÿÿÿÿ|ÿuÿÿÿÿÿ{ÿvÿÿÿÿvÿ{ÿ|ÿwÿÿÿ¤ÿ¦ÿ~ÿÿÿÿÿ|ÿÿÿÿ§ÿÿ|ÿwÿÿ¥ÿÿÿ¬ÿÿ®ÿÿÿÿÿÿÿÿÿÿÿÿÿÿÿÿÿÿuÿÿqÿlÿsÿÿÿÿÿÿÿÿÿÿÿqÿ}ÿuÿÿÿÿÿÿÿÿ|ÿÿÿÿÿÿÿÿÿÿÿ¥ÿÿÿÿ¥ÿ±ÿÿÿÿ¥ÿÿÿÿ~ÿÿÿÿÿÿÿÿÿÿÿ¤ÿ~ÿÿÿÿÿÿÿÿÿÿÿxÿwÿÿÿÿÿÿÿÿÿÿÿÿÿÿÿÿÿÿÿÿ¦ÿÿÿÿ¥ÿ¥ÿÿÿÿÿ¤ÿÿÿÿÿÿÿ¥ÿ¥ÿÿ}ÿÿÿ|ÿvÿxÿÿ¨ÿÿÿÿ¦ÿÿ|ÿÿÿÿÿÿÿÿÿÿÿ¨ÿÿÿÿÿÿÿÿÿÿÿsÿÿÿÿ{ÿÿÿÿÿÿÿÿÿÿÿÿÿÿÿÿÿ~ÿ}ÿÿÿÿÿªÿÿÿÿ¤ÿÿÿÿÿÿÿÿÿÿÿÿÿÿÿÿÿÿÿ¥ÿÿÿÿÿÿÿÿÿÿÿÿÿÿÿÿÿÿ«ÿ©ÿzÿÿÿÿÿÿ|ÿÿÿ~ÿÿyÿrÿÿÿÿÿÿÿÿ¦ÿÿÿÿÿÿÿÿÿÿÿÿÿÿÿÿzÿÿÿÿÿÿÿÿÿÿÿÿÿÿÿÿÿÿÿÿÿÿÿªÿÿÿÿÿÿÿÿÿÿÿÿÿÿÿÿÿxÿÿÿzÿÿÿÿÿÿÿÿÿ¦ÿÿwÿ}ÿÿÿÿÿÿ}ÿÿÿÿÿÿÿÿÿÿÿÿÿÿÿÿÿÿÿÿÿ¬ÿ±ÿ¨ÿÿÿzÿÿ¥ÿÿÿÿ}ÿÿÿÿÿÿ~ÿ}ÿ}ÿÿÿÿ}ÿmÿqÿ~ÿuÿ|ÿ}ÿÿÿ}ÿuÿ}ÿwÿtÿuÿ~ÿÿÿÿÿÿÿ|ÿÿÿÿÿÿÿÿÿÿÿ~ÿ}ÿÿÿ}ÿ~ÿÿÿÿÿzÿ~ÿxÿÿÿÿÿÿÿÿÿÿÿÿqÿzÿÿÿÿÿÿÿÿÿÿ_ÿEÿ]ÿÿÿÿÿÿ}ÿÿÿÿÿÿÿÿÿÿÿ}ÿyÿÿÿÿÿÿÿÿÿÿÿÿÿÿkÿwÿ|ÿxÿÿÿÿÿÿÿÿÿ|ÿÿÿuÿ{ÿÿÿÿÿÿxÿÿÿÿÿ}ÿÿÿÿ}ÿÿzÿwÿ|ÿlÿ~ÿÿzÿqÿ|ÿ|ÿÿÿÿ~ÿÿÿÿÿÿvÿÿÿwÿhÿÿÿ~ÿÿÿ}ÿÿÿÿzÿtÿÿÿÿ{ÿzÿÿÿÿÿÿÿÿÿvÿzÿÿÿ|ÿÿÿÿ}ÿÿyÿÿÿÿÿÿ}ÿ}ÿÿ|ÿÿÿ}ÿÿÿÿÿÿuÿÿzÿÿÿ~ÿyÿÿÿ~ÿÿÿÿÿÿÿpÿrÿÿ}ÿxÿzÿÿzÿÿxÿÿwÿÿ~ÿÿ{ÿ~ÿÿ|ÿwÿxÿ~ÿÿÿ{ÿ|ÿmÿvÿÿ}ÿsÿÿÿqÿ}ÿuÿyÿzÿÿÿÿvÿÿtÿ`ÿnÿnÿoÿsÿsÿvÿuÿ}ÿyÿvÿyÿuÿmÿhÿiÿ[ÿpÿ~ÿvÿmÿmÿlÿTÿ_ÿsÿtÿqÿpÿrÿrÿrÿtÿwÿÿxÿmÿrÿtÿqÿÿ~ÿwÿuÿÿrÿÿuÿÿÿÿuÿpÿyÿÿÿÿÿ~ÿÿ}ÿuÿ|ÿ{ÿ}ÿ{ÿvÿwÿ}ÿ}ÿÿÿwÿvÿÿsÿÿÿxÿ~ÿzÿnÿpÿÿ~ÿnÿ~ÿÿÿzÿoÿyÿÿÿÿyÿÿsÿÿzÿ{ÿÿaÿÿzÿyÿrÿxÿzÿxÿiÿwÿÿ~ÿpÿwÿ~ÿsÿlÿqÿtÿrÿpÿrÿuÿxÿÿÿ~ÿÿ}ÿxÿÿ|ÿÿuÿÿzÿÿ{ÿ|ÿ~ÿÿÿtÿxÿÿ|ÿmÿwÿÿzÿwÿqÿqÿ{ÿtÿwÿwÿnÿoÿyÿtÿhÿoÿÿwÿnÿ|ÿÿxÿxÿvÿyÿtÿmÿsÿÿÿÿÿÿiÿaÿkÿiÿtÿÿÿÿxÿzÿtÿpÿpÿvÿqÿÿÿzÿwÿuÿÿwÿwÿ|ÿzÿÿ~ÿ~ÿuÿpÿuÿwÿÿ~ÿxÿzÿÿÿxÿvÿnÿqÿ}ÿzÿkÿqÿrÿqÿsÿcÿoÿlÿeÿÿoÿxÿÿjÿlÿvÿtÿrÿxÿzÿ}ÿ|ÿvÿzÿxÿrÿ|ÿxÿuÿyÿtÿqÿ{ÿÿÿÿsÿxÿ{ÿÿvÿqÿqÿwÿbÿÿmÿvÿÿÿÿpÿsÿjÿÿqÿoÿuÿ}ÿÿÿxÿ{ÿÿxÿ|ÿwÿjÿzÿwÿhÿjÿ|ÿwÿzÿxÿuÿgÿÿ}ÿwÿ|ÿ{ÿ{ÿbÿuÿvÿhÿrÿ|ÿÿqÿyÿxÿ}ÿÿrÿuÿyÿÿvÿtÿuÿtÿxÿvÿuÿxÿqÿrÿvÿzÿxÿÿyÿzÿsÿrÿnÿmÿnÿ¥ÿgÿqÿlÿÿ{ÿ~ÿ}ÿtÿfÿÿÿwÿgÿyÿyÿiÿpÿ|ÿxÿÿzÿvÿyÿnÿvÿ|ÿrÿÿsÿiÿvÿuÿÿÿsÿÿkÿ}ÿeÿlÿÿÿÿrÿ}ÿÿqÿgÿ~ÿzÿÿxÿ|ÿyÿzÿvÿvÿ|ÿÿsÿlÿlÿkÿrÿ|ÿwÿlÿkÿkÿpÿ{ÿmÿqÿxÿrÿnÿlÿuÿ{ÿqÿqÿxÿÿxÿsÿuÿÿrÿ~ÿzÿyÿ{ÿqÿÿ~ÿ~ÿoÿrÿrÿiÿnÿrÿmÿoÿoÿsÿrÿoÿuÿlÿkÿtÿmÿsÿhÿ_ÿfÿlÿÿrÿjÿÿyÿpÿtÿÿwÿnÿuÿnÿ}ÿzÿqÿuÿsÿwÿwÿoÿ{ÿvÿkÿpÿuÿ|ÿ{ÿmÿdÿkÿqÿtÿwÿsÿvÿyÿwÿÿÿuÿuÿuÿkÿqÿvÿlÿxÿÿkÿrÿoÿoÿpÿwÿÿ~ÿ`ÿxÿÿsÿjÿtÿÿyÿrÿuÿoÿpÿmÿmÿmÿjÿsÿ}ÿxÿpÿlÿlÿmÿkÿkÿmÿlÿjÿ_ÿkÿkÿsÿsÿaÿyÿwÿoÿpÿrÿeÿlÿwÿ|ÿqÿuÿjÿ}ÿ}ÿrÿqÿjÿkÿkÿpÿvÿqÿkÿaÿeÿsÿpÿiÿmÿsÿrÿqÿsÿtÿyÿvÿrÿÿfÿqÿÿ}ÿxÿtÿrÿlÿgÿjÿ`ÿÿkÿrÿjÿhÿbÿpÿvÿvÿvÿsÿvÿpÿgÿkÿvÿ}ÿtÿpÿvÿtÿkÿqÿzÿtÿtÿwÿqÿlÿiÿbÿkÿrÿzÿyÿoÿzÿfÿyÿÿiÿÿyÿ}ÿ~ÿqÿwÿeÿkÿÿtÿmÿsÿqÿyÿlÿ|ÿnÿqÿ}ÿ}ÿtÿmÿsÿ|ÿxÿyÿÿuÿuÿwÿ{ÿsÿhÿxÿ|ÿoÿtÿtÿhÿ]ÿ|ÿpÿfÿÿnÿ{ÿoÿjÿtÿjÿtÿvÿsÿwÿtÿpÿuÿzÿlÿnÿxÿpÿ{ÿÿtÿlÿoÿmÿeÿnÿzÿpÿmÿrÿlÿÿÿxÿÿsÿ_ÿgÿtÿÿtÿÿ|ÿhÿÿ{ÿdÿrÿgÿÿÿÿÿÿÿ{ÿzÿnÿiÿmÿpÿwÿyÿsÿiÿkÿyÿvÿlÿlÿnÿiÿhÿ^ÿqÿÿqÿiÿqÿrÿeÿvÿwÿxÿxÿ}ÿ|ÿrÿuÿoÿlÿqÿpÿyÿÿyÿeÿaÿuÿÿÿ|ÿRÿAÿhÿrÿqÿiÿpÿsÿoÿsÿzÿnÿnÿcÿlÿnÿoÿzÿtÿgÿ|ÿjÿhÿ}ÿÿnÿuÿjÿiÿhÿyÿÿyÿnÿoÿtÿnÿhÿtÿrÿjÿ|ÿÿsÿ]ÿrÿÿcÿzÿmÿvÿoÿ|ÿ|ÿhÿeÿvÿjÿkÿbÿnÿ|ÿhÿoÿjÿtÿ|ÿ}ÿoÿtÿuÿoÿvÿ~ÿvÿrÿzÿpÿnÿxÿwÿzÿoÿhÿiÿvÿoÿwÿuÿ|ÿvÿzÿcÿdÿsÿÿ~ÿkÿjÿxÿvÿÿwÿfÿoÿuÿtÿÿÿ{ÿqÿqÿpÿtÿ{ÿuÿzÿsÿdÿfÿZÿeÿqÿ|ÿrÿoÿvÿtÿbÿwÿ|ÿsÿqÿuÿgÿjÿqÿgÿvÿÿÿnÿxÿrÿmÿvÿtÿwÿ~ÿÿÿ}ÿxÿmÿwÿsÿrÿ{ÿ}ÿ{ÿiÿmÿ~ÿÿlÿtÿÿÿ|ÿwÿuÿuÿwÿ|ÿÿÿrÿuÿ{ÿ|ÿ{ÿuÿpÿwÿ}ÿuÿ{ÿhÿvÿoÿrÿrÿoÿuÿpÿ{ÿÿrÿ{ÿpÿÿyÿhÿwÿ}ÿvÿxÿ|ÿwÿwÿoÿkÿ}ÿÿ}ÿwÿvÿÿÿ|ÿÿuÿiÿkÿÿwÿwÿzÿkÿtÿkÿÿzÿuÿrÿuÿwÿqÿqÿ|ÿ|ÿvÿvÿzÿ|ÿkÿvÿÿÿÿxÿ|ÿrÿÿlÿÿrÿÿ~ÿqÿkÿÿyÿwÿnÿmÿrÿqÿrÿÿyÿlÿsÿbÿtÿÿÿÿ|ÿwÿyÿÿ©ÿÿqÿÿªÿwÿrÿÿÿ{ÿlÿkÿtÿrÿmÿuÿ}ÿ~ÿwÿmÿrÿmÿvÿÿvÿxÿvÿpÿ{ÿÿeÿvÿvÿtÿtÿ}ÿwÿdÿlÿtÿmÿ{ÿÿtÿjÿ]ÿ[ÿeÿfÿhÿxÿkÿhÿvÿsÿkÿ~ÿ}ÿoÿsÿsÿqÿÿ{ÿrÿxÿ{ÿtÿpÿ{ÿ~ÿyÿ{ÿxÿtÿfÿmÿmÿyÿuÿuÿ}ÿÿÿÿÿ}ÿxÿÿÿÿ~ÿtÿxÿÿÿ~ÿÿÿmÿmÿkÿaÿzÿÿÿyÿÿvÿ|ÿwÿxÿÿÿÿ}ÿvÿwÿuÿrÿoÿnÿ}ÿyÿzÿsÿÿÿ~ÿyÿÿÿÿ|ÿÿwÿÿÿ|ÿ|ÿyÿpÿqÿzÿÿÿ}ÿxÿÿÿrÿrÿfÿÿÿrÿyÿÿÿÿvÿ~ÿyÿwÿ~ÿÿÿÿÿyÿÿÿÿ}ÿ§ÿÿÿÿ~ÿ}ÿÿÿÿÿ­ÿ¤ÿÿÿÿÿÿÿ}ÿ|ÿsÿnÿÿ~ÿÿqÿÿÿvÿvÿ|ÿyÿÿÿÿÿÿÿ}ÿ~ÿÿxÿtÿÿÿ{ÿ}ÿsÿyÿÿÿÿzÿ{ÿÿÿÿÿvÿÿ{ÿkÿ¥ÿnÿ|ÿvÿÿÿÿÿÿÿÿ{ÿ|ÿzÿ}ÿ¤ÿÿÿÿÿtÿÿÿÿÿtÿÿÿÿyÿjÿ|ÿÿzÿzÿwÿyÿÿÿ}ÿÿvÿÿrÿwÿ}ÿÿÿÿÿÿÿÿ~ÿÿÿÿ|ÿÿ{ÿ}ÿ~ÿÿ¨ÿ¨ÿÿ}ÿÿ¥ÿÿÿÿ|ÿÿ{ÿwÿsÿ~ÿÿÿÿÿwÿrÿxÿÿÿÿ§ÿÿwÿxÿÿÿÿÿÿÿÿÿÿkÿmÿÿÿÿÿÿÿ~ÿ¦ÿ§ÿÿrÿ~ÿÿÿÿÿÿÿÿÿÿÿzÿÿÿ~ÿÿÿ¤ÿÿÿÿ¦ÿÿÿ~ÿ|ÿÿzÿ|ÿwÿÿÿÿÿtÿzÿÿÿ{ÿzÿ~ÿÿtÿ{ÿÿ{ÿÿ³ÿÿzÿ{ÿ}ÿÿ}ÿÿªÿÿÿÿÿÿoÿÿ§ÿÿ§ÿÿÿÿÿÿ}ÿÿÿ|ÿÿ¥ÿÿ~ÿÿ}ÿÿÿÿjÿ]ÿoÿÿÿÿ{ÿÿyÿÿÿÿzÿÿ~ÿ|ÿÿ{ÿwÿÿyÿ|ÿÿtÿÿÿÿ|ÿ{ÿ|ÿÿÿÿÿÿÿÿsÿÿÿ}ÿÿÿ|ÿ~ÿÿ}ÿÿÿÿÿÿÿÿÿÿ¯ÿÿuÿ}ÿÿÿpÿxÿÿyÿ¥ÿÿÿÿÿ©ÿÿÿÿÿÿzÿÿÿ}ÿÿsÿÿÿ§ÿ©ÿÿÿ|ÿÿ¥ÿ{ÿ§ÿÿÿÿÿÿ|ÿÿÿ|ÿÿÿ«ÿ}ÿÿ¦ÿÿÿÿÿÿÿÿxÿÿÿÿ|ÿ§ÿ«ÿ¤ÿÿÿÿ¤ÿ¤ÿÿÿ{ÿÿ¨ÿÿÿÿÿÿwÿÿÿÿ|ÿ©ÿÿ¥ÿÿÿxÿtÿ{ÿÿ¤ÿÿÿÿ|ÿ¥ÿÿ|ÿÿxÿÿ©ÿ¤ÿ©ÿ¦ÿoÿÿ¶ÿ«ÿÿ¥ÿ¦ÿ¥ÿÿ|ÿÿÿsÿÿ±ÿªÿÿ}ÿ¥ÿ¦ÿÿÿÿ~ÿzÿsÿÿÿ¨ÿ°ÿ²ÿ©ÿ©ÿ¶ÿÿÿ·ÿÿzÿ¦ÿÿ~ÿvÿqÿ|ÿ¥ÿ¨ÿ¨ÿ¥ÿ¥ÿ¥ÿÿ|ÿ~ÿÿÿÿÿyÿ¤ÿ~ÿ~ÿ~ÿ¥ÿÿÿ©ÿ¥ÿÿÿmÿ|ÿÿ~ÿ~ÿuÿ|ÿ§ÿ}ÿ¨ÿ¥ÿÿÿ­ÿ«ÿxÿÿ¤ÿ|ÿ¤ÿ¤ÿÿÿ|ÿÿ~ÿjÿUÿfÿÿ§ÿoÿtÿÿpÿxÿ}ÿ¥ÿªÿ§ÿ¤ÿ±ÿ¦ÿ±ÿzÿ¤ÿ¦ÿÿ~ÿ|ÿwÿ}ÿzÿwÿpÿ¥ÿxÿtÿyÿuÿrÿ~ÿ¤ÿ¦ÿ}ÿ¬ÿ¥ÿ¤ÿÿxÿwÿ¥ÿ¥ÿyÿoÿ§ÿ¤ÿsÿ}ÿzÿlÿÿ±ÿ±ÿ«ÿªÿ²ÿ¯ÿ§ÿ}ÿzÿ|ÿ¦ÿ®ÿ«ÿ¥ÿwÿ¥ÿ±ÿ°ÿ¨ÿ«ÿ°ÿ±ÿ¨ÿ¤ÿzÿªÿ®ÿ«ÿ¨ÿyÿlÿwÿ§ÿ«ÿ¬ÿ¤ÿqÿrÿ¥ÿ­ÿ»ÿ¬ÿ«ÿ®ÿ´ÿ·ÿ­ÿvÿ¬ÿ®ÿvÿ¥ÿ¦ÿ¥ÿ¥ÿ«ÿªÿoÿ®ÿjÿrÿ¦ÿrÿ¨ÿ¦ÿgÿmÿ¦ÿ¨ÿ°ÿ­ÿªÿ¨ÿªÿ®ÿ­ÿ¥ÿ­ÿmÿ§ÿ«ÿoÿ¥ÿ­ÿ¨ÿ¨ÿjÿ­ÿ©ÿ©ÿ«ÿ¯ÿ°ÿ©ÿhÿ´ÿ°ÿªÿ©ÿ¥ÿªÿ²ÿ®ÿhÿfÿ¥ÿ©ÿwÿpÿlÿpÿhÿgÿjÿpÿyÿxÿ~ÿÿpÿqÿhÿpÿÿ|ÿcÿ`ÿIÿaÿeÿqÿvÿzÿ¥ÿÿÿ{ÿtÿ{ÿÿ¤ÿÿÿ¤ÿ}ÿzÿÿ}ÿvÿÿÿÿkÿ~ÿÿ}ÿtÿ{ÿÿ{ÿ}ÿÿzÿxÿhÿrÿvÿzÿwÿxÿÿÿlÿ¤ÿoÿvÿÿÿÿ|ÿpÿÿÿ}ÿtÿwÿtÿ{ÿÿÿ{ÿhÿlÿÿsÿlÿpÿvÿyÿwÿrÿlÿuÿÿ{ÿvÿyÿ{ÿxÿtÿ{ÿÿvÿÿvÿÿ¤ÿÿÿÿxÿxÿÿ~ÿÿ~ÿÿÿyÿ|ÿÿ|ÿÿsÿÿvÿuÿyÿ{ÿÿ{ÿrÿ}ÿÿÿÿÿÿÿÿÿÿÿ¤ÿ¥ÿÿÿÿÿÿÿÿÿ}ÿÿ¤ÿÿ|ÿÿÿÿ§ÿ«ÿ®ÿ¯ÿÿÿÿÿÿÿÿ|ÿÿ©ÿ©ÿÿÿÿÿÿÿÿ©ÿtÿ{ÿwÿzÿÿÿÿÿÿÿÿÿyÿÿ§ÿ¨ÿÿÿÿ©ÿÿÿÿ}ÿ~ÿÿ«ÿªÿÿÿ}ÿÿÿÿÿÿÿÿÿÿÿÿÿÿ|ÿÿ{ÿ{ÿyÿÿÿÿÿÿÿÿÿÿÿÿÿÿ}ÿÿÿÿÿÿÿ}ÿÿÿÿÿÿÿÿ¥ÿ­ÿÿÿ¥ÿÿÿÿÿÿÿÿÿÿÿzÿÿxÿÿÿÿ¤ÿÿÿÿÿÿÿ~ÿÿÿÿÿÿÿÿÿÿ~ÿÿÿ{ÿxÿÿ~ÿÿÿÿÿ}ÿyÿ}ÿÿÿÿÿÿÿÿÿ{ÿÿÿÿÿÿÿÿyÿqÿÿÿÿÿÿÿ}ÿ~ÿÿÿÿÿxÿyÿÿÿ|ÿ~ÿÿÿÿÿÿÿÿÿÿÿÿ|ÿÿÿÿÿÿÿÿÿÿÿÿÿÿÿÿÿÿÿÿÿ¥ÿzÿÿÿÿÿÿoÿÿÿÿÿÿÿÿÿÿ§ÿ¤ÿ}ÿÿÿÿÿÿ{ÿÿÿÿÿÿyÿÿÿÿÿÿzÿ~ÿ¤ÿ§ÿ§ÿÿrÿÿÿÿÿÿÿÿ}ÿÿÿÿÿÿÿÿÿÿÿÿÿÿ¨ÿwÿwÿÿÿÿÿÿÿÿÿÿ{ÿÿÿÿzÿ~ÿÿÿÿÿ¥ÿ©ÿÿÿÿ¥ÿÿÿxÿÿÿÿ~ÿÿ}ÿÿÿÿÿÿ¥ÿÿÿvÿÿÿÿ~ÿÿÿÿÿÿÿÿÿÿÿÿÿÿÿÿ{ÿ{ÿÿzÿÿ¯ÿÿ}ÿÿÿÿÿÿÿÿÿÿÿÿÿÿÿÿÿÿ}ÿwÿÿÿÿÿ|ÿ~ÿ~ÿyÿ|ÿmÿÿ}ÿ~ÿ}ÿÿ|ÿyÿÿÿÿÿÿwÿ¤ÿÿÿÿÿ|ÿÿÿÿÿÿÿÿÿÿÿÿÿÿÿÿÿÿ~ÿÿÿÿÿÿÿÿÿÿÿÿÿÿÿÿÿÿvÿÿÿÿÿÿzÿ|ÿÿÿÿÿ{ÿyÿÿÿÿ¨ÿÿÿÿÿmÿÿÿÿ|ÿÿÿÿÿÿÿyÿÿÿÿÿÿÿÿuÿyÿ}ÿÿÿÿÿÿÿÿÿÿÿ~ÿ}ÿÿrÿÿrÿÿÿ{ÿ~ÿÿÿÿÿ~ÿÿÿÿÿÿÿÿ}ÿÿÿÿ}ÿÿ{ÿÿÿÿÿÿÿÿÿ~ÿÿÿÿÿÿkÿsÿÿÿÿzÿvÿÿ¤ÿÿÿÿÿ®ÿÿzÿÿÿÿÿÿÿ~ÿÿÿÿ|ÿÿÿÿÿuÿÿyÿÿ{ÿ{ÿÿÿ~ÿÿ}ÿyÿ~ÿ}ÿÿÿ~ÿÿÿÿÿÿxÿÿxÿzÿ~ÿÿ~ÿÿÿÿÿÿÿÿÿxÿuÿxÿ~ÿ~ÿÿzÿÿ{ÿÿÿ|ÿsÿÿpÿxÿÿÿÿyÿÿÿyÿyÿyÿxÿ~ÿmÿvÿ¨ÿÿhÿÿÿ^ÿ|ÿ|ÿÿtÿ|ÿtÿuÿ{ÿzÿnÿmÿmÿoÿzÿzÿrÿvÿ}ÿÿ|ÿtÿ{ÿpÿiÿXÿeÿlÿnÿsÿuÿkÿlÿiÿ^ÿ_ÿpÿnÿwÿ~ÿvÿkÿoÿrÿrÿÿÿzÿ~ÿxÿuÿoÿ]ÿÿÿiÿvÿkÿpÿwÿÿÿÿÿyÿ{ÿ~ÿÿÿÿÿÿvÿrÿwÿÿÿuÿÿwÿÿÿÿ|ÿ{ÿÿyÿÿÿÿÿ~ÿrÿ}ÿÿÿ|ÿÿÿvÿqÿlÿÿÿrÿmÿrÿ{ÿÿ}ÿzÿÿQÿJÿyÿxÿÿÿÿtÿpÿ}ÿtÿoÿÿÿuÿjÿoÿyÿyÿÿÿyÿzÿÿpÿzÿmÿÿÿjÿzÿÿsÿzÿÿÿÿÿ}ÿyÿÿÿÿzÿ}ÿÿÿtÿsÿyÿsÿnÿmÿqÿnÿmÿrÿwÿxÿyÿÿÿzÿsÿuÿtÿuÿnÿ~ÿdÿbÿmÿlÿÿtÿ|ÿ{ÿyÿnÿoÿxÿvÿtÿtÿnÿnÿqÿxÿÿÿÿiÿgÿ\ÿ}ÿtÿÿsÿ}ÿÿkÿzÿÿvÿ}ÿÿ|ÿ{ÿqÿtÿqÿkÿuÿÿ~ÿxÿwÿuÿuÿrÿtÿxÿoÿjÿxÿÿÿÿsÿuÿkÿrÿÿÿ{ÿjÿÿÿrÿeÿoÿfÿfÿiÿkÿxÿ|ÿzÿyÿÿÿÿtÿ~ÿÿuÿjÿwÿ¤ÿÿÿÿÿrÿtÿÿÿpÿrÿkÿ|ÿ|ÿ{ÿÿiÿuÿvÿtÿ|ÿÿ{ÿ|ÿzÿwÿÿ~ÿzÿÿÿ{ÿzÿsÿsÿzÿsÿkÿsÿÿwÿ{ÿ~ÿjÿjÿoÿ{ÿwÿuÿvÿ|ÿnÿqÿ{ÿoÿoÿpÿ{ÿvÿ~ÿxÿoÿuÿlÿlÿuÿÿ|ÿqÿoÿ{ÿ~ÿrÿuÿ}ÿ~ÿvÿoÿxÿ}ÿ~ÿÿvÿzÿyÿÿsÿmÿÿÿqÿqÿÿÿ{ÿwÿÿtÿxÿÿ}ÿfÿrÿzÿwÿyÿvÿrÿsÿ}ÿ~ÿqÿzÿÿqÿkÿtÿrÿeÿlÿmÿlÿ^ÿWÿmÿpÿeÿbÿyÿvÿiÿ|ÿÿiÿqÿxÿÿzÿyÿlÿmÿ|ÿyÿÿÿyÿ}ÿÿÿÿsÿpÿyÿÿtÿrÿnÿnÿsÿsÿnÿtÿÿÿxÿoÿ{ÿÿxÿ`ÿzÿrÿÿÿ}ÿtÿxÿqÿgÿhÿsÿqÿoÿrÿtÿsÿtÿsÿgÿxÿ}ÿwÿyÿtÿrÿlÿlÿxÿoÿlÿsÿoÿzÿÿsÿhÿkÿ~ÿnÿlÿtÿ{ÿzÿlÿÿuÿuÿdÿ|ÿvÿzÿyÿzÿwÿÿÿoÿuÿvÿ_ÿdÿjÿsÿrÿkÿnÿoÿsÿ{ÿxÿqÿrÿwÿwÿ~ÿjÿfÿpÿrÿtÿqÿÿxÿtÿxÿtÿmÿÿjÿyÿvÿxÿzÿlÿnÿrÿrÿpÿtÿvÿxÿlÿtÿxÿxÿoÿpÿuÿjÿgÿmÿlÿmÿqÿlÿhÿlÿpÿuÿhÿkÿoÿ{ÿxÿyÿvÿ^ÿoÿÿ|ÿvÿpÿ&ÿ[ÿjÿ|ÿrÿ{ÿmÿÿ}ÿvÿsÿoÿmÿvÿxÿ|ÿwÿjÿfÿrÿ}ÿwÿqÿoÿjÿkÿoÿvÿqÿ}ÿsÿlÿ|ÿ|ÿpÿzÿmÿwÿhÿmÿwÿkÿfÿ]ÿ{ÿwÿsÿÿwÿfÿqÿyÿ|ÿxÿuÿ|ÿ|ÿoÿrÿsÿ|ÿrÿqÿÿvÿdÿlÿvÿpÿzÿsÿnÿmÿdÿdÿcÿnÿzÿsÿyÿ{ÿbÿrÿÿ~ÿzÿÿtÿmÿjÿnÿaÿjÿwÿvÿtÿtÿtÿyÿnÿsÿkÿgÿvÿpÿjÿuÿxÿsÿvÿ|ÿyÿtÿwÿtÿmÿxÿoÿnÿoÿ|ÿÿoÿ{ÿgÿvÿvÿzÿzÿuÿtÿtÿtÿpÿoÿhÿvÿnÿhÿzÿ|ÿrÿuÿiÿcÿfÿxÿ|ÿrÿmÿhÿfÿiÿpÿÿÿ{ÿmÿvÿrÿoÿuÿ~ÿnÿ|ÿsÿgÿÿnÿrÿÿÿjÿzÿgÿpÿ|ÿ|ÿpÿoÿÿÿxÿ}ÿ|ÿoÿeÿaÿsÿ{ÿmÿoÿiÿiÿÿÿ{ÿÿuÿmÿ_ÿwÿdÿwÿsÿkÿ^ÿ~ÿuÿxÿuÿkÿ|ÿsÿlÿqÿpÿnÿcÿjÿmÿkÿ~ÿÿsÿmÿkÿwÿ}ÿ}ÿuÿhÿlÿrÿpÿoÿoÿ{ÿ{ÿnÿjÿuÿsÿuÿhÿsÿkÿjÿÿjÿwÿvÿjÿxÿsÿ{ÿsÿnÿeÿqÿqÿtÿmÿwÿsÿgÿnÿvÿzÿyÿrÿsÿzÿxÿjÿaÿiÿuÿÿrÿgÿoÿzÿÿÿvÿnÿÿ]ÿyÿeÿ\ÿZÿ}ÿnÿwÿÿoÿkÿiÿ{ÿÿ|ÿpÿqÿuÿoÿuÿrÿdÿkÿkÿfÿqÿnÿqÿuÿoÿoÿxÿdÿwÿ~ÿpÿoÿ{ÿvÿÿwÿnÿwÿ|ÿvÿqÿkÿnÿmÿvÿ{ÿzÿtÿoÿsÿnÿoÿtÿtÿÿwÿhÿiÿmÿnÿ|ÿzÿyÿÿ{ÿkÿuÿ}ÿxÿaÿkÿgÿmÿÿvÿ~ÿyÿÿlÿkÿyÿÿÿxÿ|ÿsÿ^ÿ`ÿhÿ`ÿYÿ`ÿ`ÿlÿaÿ}ÿÿ|ÿkÿqÿÿÿuÿrÿnÿhÿpÿnÿzÿqÿpÿpÿuÿpÿnÿpÿuÿ{ÿzÿpÿnÿÿ|ÿtÿqÿlÿqÿrÿuÿÿmÿsÿÿÿÿwÿqÿvÿ{ÿzÿuÿoÿqÿyÿ|ÿyÿoÿtÿuÿsÿuÿhÿbÿhÿvÿnÿuÿvÿÿÿsÿÿyÿÿÿsÿtÿvÿtÿxÿrÿzÿÿuÿkÿtÿzÿwÿwÿvÿvÿxÿrÿqÿ{ÿÿ~ÿÿoÿ~ÿdÿ|ÿlÿÿyÿÿ}ÿ|ÿsÿwÿqÿoÿoÿmÿ{ÿ}ÿwÿyÿrÿvÿ|ÿlÿmÿwÿÿÿmÿÿjÿdÿÿhÿ~ÿÿyÿhÿwÿkÿlÿrÿ}ÿuÿÿmÿiÿrÿvÿuÿqÿ|ÿxÿjÿrÿoÿrÿ{ÿqÿsÿ|ÿ}ÿpÿnÿÿsÿhÿgÿfÿjÿlÿjÿmÿuÿlÿjÿsÿrÿqÿvÿsÿrÿÿvÿnÿyÿxÿÿÿkÿpÿgÿwÿsÿqÿvÿtÿtÿzÿÿ{ÿwÿzÿ{ÿÿwÿtÿqÿqÿtÿrÿ|ÿsÿtÿÿÿÿÿwÿtÿvÿpÿqÿÿÿ~ÿwÿwÿuÿxÿ{ÿÿÿlÿqÿ¥ÿÿuÿwÿÿxÿÿ{ÿpÿ|ÿÿ|ÿwÿ|ÿyÿvÿyÿqÿrÿÿhÿpÿxÿÿÿsÿ~ÿÿ§ÿÿ~ÿÿzÿÿÿ~ÿrÿsÿqÿqÿÿÿqÿtÿÿÿ{ÿ§ÿÿmÿmÿÿyÿ}ÿ~ÿ|ÿvÿyÿtÿqÿzÿÿÿÿ}ÿÿyÿ}ÿuÿÿÿ¤ÿvÿÿvÿxÿÿÿÿ¦ÿÿ}ÿ|ÿÿÿÿuÿ}ÿÿÿÿÿÿÿ~ÿ¥ÿuÿ~ÿÿzÿÿÿÿÿÿÿÿzÿ|ÿxÿ~ÿtÿyÿ~ÿ~ÿÿzÿ~ÿxÿ|ÿÿÿÿÿzÿ{ÿÿÿvÿyÿ~ÿyÿÿÿjÿÿsÿÿÿ|ÿÿÿÿÿsÿyÿÿ¥ÿÿÿÿzÿÿtÿÿÿÿÿÿÿ¥ÿ¥ÿ}ÿvÿÿÿÿ¦ÿÿ|ÿwÿÿ{ÿÿÿÿÿ{ÿ{ÿ}ÿzÿÿÿÿÿÿÿ|ÿÿÿxÿvÿÿÿ}ÿxÿ{ÿ|ÿ|ÿ~ÿ~ÿÿÿÿvÿÿ¤ÿÿÿÿÿ|ÿÿ~ÿÿ|ÿpÿwÿÿÿÿÿÿÿÿÿeÿÿÿÿÿ}ÿÿÿxÿ}ÿxÿyÿÿÿÿ}ÿtÿÿyÿÿÿ}ÿÿÿÿÿ~ÿÿÿÿÿÿ}ÿÿ}ÿxÿ}ÿÿÿÿÿÿÿÿoÿvÿÿÿÿÿÿ¥ÿÿ¤ÿÿÿÿ~ÿ~ÿÿÿÿÿÿÿÿÿ¥ÿ©ÿÿÿsÿÿÿÿÿÿÿÿyÿrÿÿxÿ¥ÿ¤ÿÿ¤ÿÿÿÿÿ}ÿzÿÿzÿ~ÿ¤ÿÿÿ|ÿ~ÿxÿÿÿÿÿ|ÿyÿyÿ}ÿÿÿÿtÿzÿ¬ÿ¥ÿÿÿzÿ~ÿÿÿÿÿuÿ~ÿÿ[ÿiÿÿpÿÿÿÿÿÿÿÿzÿ|ÿÿsÿ¥ÿsÿÿ{ÿÿzÿzÿÿÿ~ÿÿÿÿ¤ÿÿwÿÿÿ¥ÿÿ¦ÿ¤ÿÿ¥ÿÿ§ÿÿyÿÿÿÿÿ¥ÿÿÿÿÿÿÿ|ÿuÿxÿÿÿvÿÿÿ¤ÿÿ}ÿÿÿÿxÿzÿ}ÿÿqÿÿrÿzÿ{ÿÿÿvÿzÿÿ§ÿÿÿÿÿÿÿÿÿtÿxÿ¤ÿvÿ¥ÿxÿ¥ÿ«ÿªÿ|ÿÿÿ¦ÿ«ÿ©ÿ¤ÿvÿuÿÿ¥ÿÿÿ~ÿÿ¦ÿ©ÿÿÿÿÿ©ÿÿrÿÿ°ÿ¨ÿwÿtÿÿÿÿ¥ÿ«ÿÿ{ÿÿwÿzÿÿÿÿÿ|ÿ¥ÿ©ÿÿ¥ÿ¥ÿ©ÿÿÿÿwÿpÿtÿÿuÿÿ©ÿ©ÿ}ÿÿ¤ÿÿ~ÿ¥ÿÿ|ÿÿrÿÿÿ¤ÿ©ÿÿÿÿ§ÿ¥ÿÿ«ÿÿ{ÿÿ{ÿyÿsÿxÿÿ¤ÿ¬ÿÿÿ­ÿ¨ÿ}ÿ|ÿuÿÿ±ÿÿnÿ¤ÿ´ÿÿoÿ|ÿÿÿÿÿzÿ}ÿÿsÿÿ¯ÿÿ¥ÿÿÿ¦ÿÿÿÿ§ÿÿ°ÿ¥ÿÿ¤ÿÿÿ¨ÿ¤ÿwÿxÿªÿ|ÿuÿ}ÿÿÿ¤ÿ¦ÿÿÿ|ÿ¬ÿ©ÿ¨ÿÿ¥ÿ¦ÿÿ°ÿÿ®ÿ~ÿ¥ÿ{ÿ¤ÿÿxÿÿ¯ÿ§ÿ~ÿ¥ÿxÿ|ÿzÿ~ÿ¦ÿÿvÿ©ÿ¯ÿ~ÿ®ÿ¦ÿÿ|ÿxÿ§ÿ³ÿ©ÿ}ÿmÿ©ÿ~ÿ~ÿ}ÿ|ÿ§ÿ©ÿ©ÿªÿ·ÿ¦ÿ¬ÿ´ÿ­ÿ¤ÿ{ÿzÿ{ÿ¬ÿ°ÿ}ÿyÿ¥ÿ©ÿ¤ÿ¦ÿ¯ÿiÿ¬ÿ®ÿ¦ÿ¦ÿ®ÿ­ÿ¨ÿ¥ÿyÿuÿ©ÿªÿvÿsÿ¥ÿuÿhÿuÿ´ÿ®ÿ§ÿwÿtÿ¬ÿ©ÿtÿ¦ÿ³ÿ¯ÿ¨ÿ¦ÿwÿ©ÿ¬ÿ®ÿ©ÿrÿ°ÿ¦ÿ¦ÿ¥ÿ§ÿ­ÿrÿjÿ¨ÿqÿtÿtÿ¤ÿ¦ÿªÿ«ÿªÿ©ÿªÿ¤ÿ§ÿ³ÿ¯ÿqÿqÿ¨ÿ¥ÿhÿ¬ÿ±ÿ«ÿiÿoÿ¥ÿ§ÿ©ÿ¨ÿ¬ÿµÿeÿhÿ§ÿ«ÿ©ÿ¤ÿ©ÿªÿfÿ§ÿÿrÿxÿÿpÿnÿoÿkÿnÿÿvÿqÿmÿrÿqÿpÿzÿ{ÿCÿ'ÿ_ÿrÿyÿuÿpÿuÿÿÿÿ|ÿÿ|ÿÿ¨ÿ§ÿ®ÿ±ÿoÿÿÿÿ}ÿÿÿsÿyÿÿ{ÿyÿsÿzÿÿÿ}ÿzÿmÿhÿpÿÿyÿoÿpÿuÿ~ÿÿzÿÿyÿÿÿÿÿÿtÿÿ~ÿuÿ{ÿÿyÿhÿcÿwÿzÿsÿÿrÿhÿgÿrÿ~ÿ~ÿzÿtÿoÿvÿzÿÿtÿlÿoÿtÿÿzÿÿrÿ¥ÿÿÿÿÿÿxÿxÿ}ÿÿÿÿÿÿ{ÿwÿÿÿÿÿÿÿÿÿÿÿÿ¤ÿqÿÿÿÿÿÿÿªÿÿÿ¦ÿ~ÿÿÿÿÿÿ¤ÿÿÿÿ~ÿ|ÿÿÿÿÿÿÿ¥ÿÿÿ«ÿ¤ÿ}ÿÿÿÿÿÿÿÿÿ¦ÿÿ¦ÿ©ÿ¦ÿÿ¥ÿÿÿÿÿÿÿvÿzÿÿÿÿÿÿÿÿ­ÿ¥ÿÿÿ¤ÿ¤ÿÿ§ÿÿtÿ©ÿ{ÿÿÿÿ¦ÿÿÿzÿ{ÿÿÿÿÿÿxÿÿÿÿ¨ÿ¤ÿÿÿªÿÿ}ÿÿÿxÿ~ÿÿÿÿ¥ÿÿÿ}ÿÿÿxÿ|ÿÿÿ§ÿ¦ÿÿÿ«ÿÿÿÿÿ¤ÿÿÿÿ¦ÿ¥ÿÿ¨ÿÿÿÿÿ~ÿÿÿÿÿÿÿ¬ÿÿÿÿÿÿÿÿÿ}ÿÿÿÿÿÿuÿ{ÿÿÿÿÿÿÿÿÿÿÿ}ÿÿÿÿÿÿÿÿÿ}ÿÿzÿyÿÿÿÿ{ÿuÿÿÿÿÿÿÿÿÿÿÿÿÿÿÿÿÿÿÿÿÿÿÿÿÿÿÿÿÿÿÿ¦ÿÿyÿÿÿÿ¨ÿÿÿÿÿÿÿÿÿÿÿÿÿÿÿÿ}ÿÿÿÿÿ~ÿÿ«ÿÿÿÿÿ¦ÿ~ÿÿÿ©ÿÿÿÿÿÿÿÿÿÿ¤ÿÿÿÿÿÿÿÿÿÿÿÿÿÿ|ÿ|ÿ{ÿzÿÿÿÿ¥ÿÿÿÿÿÿÿÿÿÿ~ÿ~ÿÿÿÿÿÿÿÿÿÿ¤ÿÿÿÿÿyÿÿ§ÿÿxÿ|ÿÿÿ¥ÿÿÿÿsÿÿ~ÿvÿsÿÿÿÿÿÿÿÿÿÿÿÿÿ{ÿqÿÿªÿÿÿÿÿÿÿÿÿÿÿ¤ÿÿÿÿÿxÿÿÿÿÿÿÿÿÿÿÿÿvÿxÿÿÿÿÿÿvÿÿÿÿ}ÿÿ©ÿ¤ÿ¨ÿÿÿÿÿ¨ÿÿÿÿÿÿÿÿÿÿ|ÿ~ÿÿÿÿÿuÿªÿÿÿuÿÿÿ}ÿvÿÿÿÿÿÿÿsÿÿÿÿÿÿ~ÿÿÿÿÿÿÿ|ÿÿÿÿÿÿÿÿÿÿÿÿÿÿÿÿÿÿÿÿÿÿÿÿÿÿ¬ÿÿÿÿÿwÿÿÿÿÿÿxÿ{ÿÿ~ÿ{ÿ}ÿÿÿ}ÿÿÿÿÿwÿzÿÿÿÿ}ÿÿÿÿxÿvÿ}ÿÿÿÿÿ{ÿÿÿÿ¥ÿyÿÿÿÿÿÿÿ~ÿÿÿzÿ{ÿÿÿÿÿ¦ÿ}ÿvÿÿcÿvÿÿÿÿÿÿÿÿÿ|ÿ~ÿÿÿÿÿÿÿÿÿvÿÿÿÿÿÿÿÿÿÿÿ|ÿ{ÿ|ÿ|ÿÿÿ~ÿÿÿxÿÿ~ÿÿÿÿÿxÿ}ÿ~ÿÿÿÿÿÿyÿ~ÿÿÿ}ÿ}ÿÿÿÿÿÿÿÿ{ÿÿ|ÿwÿ~ÿ{ÿqÿxÿ}ÿ{ÿ}ÿ}ÿÿÿÿ}ÿÿÿÿÿnÿÿÿrÿÿÿÿÿÿxÿ|ÿpÿyÿÿÿÿÿÿyÿÿ~ÿvÿÿ}ÿÿÿÿÿvÿÿ{ÿsÿtÿÿÿ}ÿsÿtÿ~ÿÿÿ{ÿyÿyÿlÿ|ÿÿÿÿwÿsÿÿÿpÿjÿÿyÿ{ÿxÿoÿnÿqÿzÿxÿzÿvÿrÿzÿ}ÿwÿnÿoÿsÿ|ÿvÿbÿeÿyÿÿiÿhÿtÿvÿtÿuÿpÿmÿsÿoÿiÿmÿjÿcÿpÿ|ÿxÿwÿhÿqÿsÿ{ÿwÿyÿnÿÿjÿiÿÿ~ÿuÿwÿ|ÿÿ|ÿ|ÿÿ}ÿxÿÿÿ}ÿvÿ|ÿ{ÿvÿ{ÿÿÿtÿÿÿÿÿ~ÿ~ÿ}ÿÿ~ÿÿÿ~ÿÿÿvÿÿÿÿÿÿ~ÿwÿvÿjÿxÿÿzÿpÿrÿwÿÿdÿ}ÿgÿoÿrÿvÿÿÿÿÿÿyÿrÿqÿoÿxÿvÿnÿsÿxÿyÿ~ÿÿÿÿÿsÿnÿsÿcÿxÿzÿfÿÿyÿwÿvÿÿ}ÿÿxÿtÿmÿ{ÿzÿ{ÿ{ÿÿyÿxÿvÿlÿfÿmÿwÿmÿmÿiÿpÿ{ÿyÿ{ÿkÿjÿpÿ}ÿvÿ}ÿzÿqÿyÿ{ÿwÿÿjÿyÿÿsÿrÿÿuÿyÿoÿ{ÿÿtÿtÿtÿ|ÿÿyÿwÿ{ÿÿxÿmÿbÿjÿtÿtÿ|ÿ|ÿÿ{ÿpÿÿwÿzÿ|ÿ~ÿwÿiÿtÿ|ÿsÿzÿÿzÿsÿqÿoÿpÿqÿqÿxÿvÿoÿvÿÿÿÿ~ÿÿxÿ~ÿÿÿdÿxÿÿ{ÿxÿpÿÿÿvÿmÿuÿuÿuÿoÿkÿjÿrÿÿÿ}ÿÿÿrÿmÿtÿyÿnÿÿÿÿ|ÿÿhÿiÿ|ÿtÿ~ÿwÿÿxÿÿiÿtÿqÿqÿ{ÿÿoÿxÿ}ÿÿÿ|ÿzÿ|ÿ~ÿ}ÿwÿvÿ{ÿpÿoÿtÿwÿvÿ{ÿÿuÿvÿjÿlÿwÿmÿoÿ~ÿÿjÿ{ÿ}ÿuÿdÿvÿ|ÿrÿxÿmÿmÿvÿtÿpÿrÿpÿjÿpÿÿÿvÿrÿ~ÿ|ÿjÿuÿpÿsÿ|ÿxÿ|ÿÿÿÿÿyÿvÿ~ÿsÿlÿzÿlÿvÿjÿsÿvÿrÿwÿÿrÿgÿlÿlÿsÿvÿlÿjÿtÿ}ÿyÿsÿÿÿlÿrÿwÿ^ÿkÿÿ}ÿlÿwÿmÿrÿsÿÿÿqÿyÿÿhÿiÿ^ÿÿ~ÿ~ÿÿvÿvÿ}ÿqÿoÿmÿtÿ}ÿxÿÿÿtÿwÿvÿsÿtÿtÿtÿtÿzÿ|ÿeÿjÿxÿÿhÿ[ÿfÿpÿwÿjÿtÿsÿ~ÿ}ÿyÿÿwÿzÿwÿsÿxÿ{ÿoÿsÿuÿÿ~ÿtÿrÿÿÿwÿyÿxÿsÿqÿtÿwÿkÿqÿuÿrÿuÿyÿÿvÿqÿsÿoÿ~ÿuÿoÿlÿhÿ{ÿ|ÿpÿ`ÿ|ÿyÿrÿuÿvÿ}ÿwÿÿ|ÿwÿ}ÿtÿpÿmÿmÿnÿqÿwÿvÿwÿyÿvÿqÿqÿkÿiÿsÿWÿeÿkÿrÿuÿoÿ~ÿ|ÿzÿrÿnÿpÿÿlÿÿzÿlÿrÿuÿnÿqÿoÿrÿgÿiÿsÿoÿzÿsÿtÿpÿmÿmÿkÿkÿlÿlÿoÿpÿkÿpÿwÿuÿÿkÿeÿxÿÿzÿrÿxÿoÿpÿ~ÿnÿgÿFÿùü0þBÿvÿqÿÿ}ÿ~ÿuÿuÿrÿqÿoÿ|ÿ|ÿ}ÿyÿrÿrÿ{ÿ}ÿ{ÿÿsÿgÿqÿrÿwÿoÿvÿmÿjÿ{ÿÿxÿsÿZÿlÿvÿoÿ}ÿsÿoÿ_ÿmÿrÿuÿ}ÿxÿqÿ|ÿsÿxÿvÿuÿ|ÿÿwÿoÿmÿ{ÿyÿvÿyÿyÿqÿmÿrÿrÿyÿkÿhÿrÿrÿnÿhÿhÿpÿpÿ|ÿqÿmÿqÿwÿÿzÿÿsÿqÿtÿmÿtÿrÿkÿ|ÿxÿqÿrÿ{ÿ~ÿyÿlÿ`ÿrÿqÿlÿwÿuÿsÿxÿwÿtÿxÿyÿpÿaÿmÿjÿcÿmÿyÿÿnÿÿcÿpÿsÿjÿuÿwÿ}ÿpÿhÿtÿjÿnÿnÿ|ÿ|ÿxÿjÿgÿoÿpÿgÿmÿvÿmÿnÿvÿxÿ{ÿ{ÿvÿyÿyÿsÿrÿ{ÿvÿlÿoÿuÿfÿmÿpÿ|ÿsÿlÿzÿ{ÿ[ÿqÿrÿXÿnÿxÿ|ÿÿoÿrÿgÿ]ÿgÿnÿjÿqÿkÿiÿhÿeÿ{ÿÿnÿiÿwÿ|ÿuÿdÿjÿjÿtÿÿÿqÿeÿmÿÿtÿeÿwÿvÿÿgÿoÿ}ÿdÿ_ÿnÿlÿ]ÿpÿuÿpÿoÿpÿwÿ|ÿ~ÿÿnÿbÿkÿkÿpÿwÿsÿuÿvÿwÿiÿiÿqÿuÿpÿeÿsÿpÿÿiÿtÿ{ÿnÿpÿsÿvÿoÿjÿtÿuÿuÿtÿpÿrÿrÿjÿnÿuÿuÿtÿrÿzÿÿsÿiÿjÿjÿmÿÿyÿoÿWÿÿÿjÿdÿiÿ|ÿÿwÿuÿkÿiÿÿnÿlÿÿlÿÿyÿbÿeÿnÿtÿÿvÿ_ÿmÿzÿqÿtÿsÿiÿhÿoÿpÿhÿXÿdÿÿyÿpÿfÿpÿ|ÿZÿrÿÿzÿoÿmÿuÿoÿnÿvÿoÿoÿtÿpÿuÿjÿdÿeÿeÿmÿoÿxÿzÿsÿnÿnÿtÿnÿÿÿqÿÿ}ÿuÿnÿÿtÿcÿrÿiÿxÿÿwÿÿÿÿwÿwÿlÿgÿoÿmÿqÿrÿoÿ}ÿuÿfÿkÿqÿoÿkÿ}ÿrÿgÿÿnÿÿ~ÿÿnÿoÿtÿ|ÿjÿoÿÿyÿ}ÿtÿsÿyÿÿ}ÿwÿvÿ}ÿsÿmÿÿtÿkÿpÿkÿyÿÿvÿÿ`ÿ^ÿmÿÿÿ}ÿvÿzÿwÿÿwÿpÿuÿ~ÿÿ}ÿzÿ|ÿsÿrÿxÿvÿsÿkÿ{ÿÿÿ{ÿiÿuÿ{ÿkÿÿÿqÿzÿqÿmÿÿjÿ_ÿwÿwÿpÿwÿpÿnÿtÿzÿ}ÿÿ}ÿpÿvÿÿÿrÿ{ÿuÿrÿiÿlÿlÿwÿÿÿrÿuÿ|ÿÿoÿoÿsÿpÿwÿxÿuÿwÿmÿiÿvÿvÿmÿsÿ~ÿÿ~ÿ|ÿoÿkÿ|ÿÿÿxÿ|ÿjÿÿxÿmÿqÿpÿÿÿuÿvÿ{ÿvÿrÿxÿ|ÿ{ÿvÿqÿxÿwÿwÿpÿrÿxÿyÿÿrÿsÿlÿlÿlÿrÿ|ÿuÿqÿoÿqÿlÿbÿfÿoÿvÿqÿ`ÿ\ÿmÿxÿkÿ§ÿrÿuÿjÿaÿUÿvÿxÿcÿpÿxÿmÿoÿrÿrÿhÿrÿ}ÿxÿÿzÿoÿ}ÿmÿzÿvÿÿqÿrÿ~ÿsÿ~ÿwÿvÿ|ÿÿuÿpÿ|ÿÿ~ÿvÿwÿpÿ{ÿÿÿÿxÿÿÿÿuÿXÿ¯ÿÿfÿqÿlÿuÿvÿwÿuÿÿ~ÿ{ÿÿuÿ|ÿÿjÿiÿÿ~ÿwÿsÿÿ{ÿÿÿyÿÿ~ÿÿsÿrÿpÿsÿlÿfÿÿÿÿÿÿÿÿxÿÿ{ÿxÿyÿÿÿ¦ÿ{ÿvÿÿ{ÿtÿ|ÿ|ÿyÿÿÿÿ}ÿyÿsÿÿÿÿnÿ|ÿ}ÿwÿÿÿÿÿÿÿ|ÿwÿvÿyÿyÿ|ÿÿ|ÿxÿÿÿÿ}ÿÿÿÿÿÿÿ}ÿÿ~ÿ|ÿÿÿ~ÿÿÿÿrÿwÿÿtÿzÿ}ÿ}ÿxÿ~ÿÿÿ}ÿ}ÿuÿqÿÿÿÿ©ÿÿ~ÿxÿ}ÿyÿoÿpÿÿÿÿÿÿÿ]ÿTÿrÿÿÿÿÿÿÿÿqÿzÿÿÿÿÿÿÿÿ~ÿyÿÿÿ{ÿ~ÿ~ÿÿÿwÿÿ|ÿÿ~ÿÿÿzÿÿyÿzÿyÿvÿÿÿ{ÿ|ÿÿÿÿzÿÿÿÿÿwÿ~ÿzÿoÿzÿÿÿÿÿÿÿ|ÿÿÿÿwÿÿÿÿ|ÿÿ{ÿvÿ{ÿ}ÿÿÿÿÿxÿpÿ|ÿ~ÿÿÿÿ{ÿÿÿvÿvÿÿÿÿÿxÿsÿwÿsÿÿ{ÿ}ÿÿÿÿ|ÿsÿÿÿÿ~ÿ}ÿÿÿuÿÿtÿuÿÿÿÿÿmÿjÿ}ÿÿÿÿ~ÿÿÿ{ÿ~ÿyÿzÿÿzÿzÿÿÿÿÿÿÿÿ«ÿ¦ÿ¥ÿÿÿªÿÿÿ¦ÿÿÿÿÿÿÿÿ}ÿwÿÿsÿÿÿ}ÿwÿÿÿ|ÿ|ÿÿ~ÿÿÿÿ¥ÿyÿÿ|ÿÿÿ}ÿ|ÿtÿtÿxÿÿÿyÿÿ|ÿxÿÿzÿyÿ~ÿÿÿÿÿ¦ÿÿÿÿÿoÿxÿÿ{ÿÿÿ~ÿÿÿÿÿÿÿzÿzÿÿyÿzÿpÿÿvÿxÿÿÿÿÿÿÿ¦ÿÿxÿÿÿÿÿÿ|ÿvÿ~ÿÿxÿÿ¶ÿÿÿ¥ÿÿ{ÿzÿÿÿ~ÿÿÿvÿoÿ{ÿÿ|ÿ|ÿÿÿÿÿÿ¤ÿÿvÿÿzÿ}ÿÿ}ÿÿÿÿzÿwÿzÿÿÿzÿÿÿvÿÿ©ÿÿÿÿÿÿÿ|ÿÿÿÿÿÿÿ~ÿÿÿÿÿÿÿzÿÿ¦ÿÿ¨ÿ¥ÿÿÿÿÿ¥ÿ§ÿÿÿzÿÿ¤ÿxÿÿ©ÿÿÿ}ÿxÿ}ÿ¥ÿ¶ÿ¨ÿiÿÿÿÿÿÿÿÿÿÿ©ÿ«ÿ~ÿ~ÿxÿwÿ§ÿÿxÿÿÿÿÿÿ¥ÿÿÿÿ¦ÿ¦ÿÿ¥ÿ¦ÿÿzÿÿ¦ÿÿ{ÿÿÿ¥ÿ©ÿÿ}ÿÿ§ÿÿ¥ÿ¥ÿ~ÿ~ÿ~ÿÿÿ¥ÿÿ|ÿÿÿÿÿÿ|ÿzÿÿÿrÿ±ÿ¯ÿ¨ÿÿuÿwÿÿÿaÿRÿxÿÿxÿÿÿ¦ÿ§ÿÿÿÿ~ÿÿtÿwÿªÿ¥ÿ«ÿ¨ÿÿÿ§ÿ¦ÿ{ÿsÿ|ÿ¨ÿÿ}ÿ¥ÿÿzÿ}ÿ¨ÿ«ÿªÿoÿªÿÿ}ÿqÿnÿuÿ~ÿÿvÿ­ÿ¥ÿ¥ÿ|ÿÿÿÿ~ÿ¦ÿªÿ®ÿ¦ÿ}ÿ§ÿ©ÿxÿtÿxÿ{ÿ©ÿ®ÿ¥ÿ¬ÿ¬ÿ§ÿzÿ~ÿ¬ÿ°ÿ­ÿ¥ÿrÿªÿ¨ÿ¤ÿwÿ©ÿ¬ÿ¤ÿ®ÿpÿjÿkÿxÿ¨ÿªÿ¨ÿ~ÿ{ÿ|ÿ¥ÿ«ÿ}ÿ¤ÿwÿ{ÿ¥ÿ«ÿ°ÿ|ÿyÿhÿyÿ­ÿ§ÿ¨ÿªÿ¦ÿ{ÿvÿ¯ÿ¬ÿbÿqÿ°ÿ¦ÿtÿ©ÿ¦ÿªÿ¨ÿ®ÿsÿsÿrÿªÿµÿ²ÿ°ÿ«ÿ¤ÿ`ÿ¤ÿ«ÿ©ÿ¤ÿ§ÿ¬ÿtÿ¨ÿ¤ÿ¥ÿ­ÿ©ÿ¤ÿuÿhÿbÿ¶ÿlÿ´ÿ¨ÿ¤ÿ¤ÿ¤ÿ¨ÿgÿ¦ÿ¬ÿ«ÿ¨ÿqÿoÿ¤ÿ¤ÿoÿ¥ÿ¤ÿ¨ÿ\ÿbÿhÿkÿªÿ¬ÿ©ÿOÿlÿ«ÿ§ÿdÿdÿ«ÿ¯ÿ¥ÿkÿyÿxÿoÿ}ÿqÿjÿoÿmÿkÿ¥ÿyÿmÿyÿ}ÿ|ÿÿ~ÿpÿ8ÿMÿ~ÿÿÿyÿpÿqÿ|ÿÿÿoÿÿÿÿÿ¬ÿ¬ÿ{ÿxÿzÿyÿ|ÿ~ÿÿÿ}ÿÿÿ{ÿÿÿwÿrÿzÿÿfÿlÿgÿtÿÿÿvÿzÿÿxÿrÿÿÿ{ÿÿ¥ÿ¥ÿ§ÿÿÿÿeÿdÿiÿrÿsÿnÿuÿÿÿÿxÿrÿ~ÿ{ÿvÿ|ÿÿÿ{ÿvÿ~ÿzÿÿÿÿÿÿ¨ÿ¯ÿÿzÿÿÿÿÿÿÿÿÿÿÿÿÿÿÿ~ÿwÿÿzÿÿÿÿÿ©ÿ¤ÿÿÿÿÿÿ§ÿÿÿÿÿÿÿÿÿÿÿÿrÿzÿÿÿÿ®ÿ®ÿ|ÿÿ¨ÿÿÿÿÿÿÿ¤ÿ~ÿÿÿÿÿÿÿÿÿÿzÿxÿÿ¥ÿ¥ÿÿÿÿÿÿÿÿÿ¨ÿÿÿÿÿÿÿÿÿÿ©ÿ°ÿ°ÿÿ{ÿÿÿÿÿÿ}ÿÿ¬ÿÿ¤ÿ¦ÿÿÿÿÿÿuÿÿÿÿÿÿ¤ÿÿÿ¥ÿ¦ÿÿÿÿÿÿÿÿÿ~ÿzÿÿÿÿ§ÿÿÿ~ÿÿ¤ÿÿÿÿ¯ÿ®ÿÿÿxÿ¥ÿÿÿ~ÿÿ¦ÿ«ÿÿÿ¤ÿÿÿÿÿÿÿÿÿ¥ÿÿÿ§ÿ©ÿÿyÿÿÿÿÿÿÿÿÿÿÿÿÿÿÿÿ|ÿÿÿÿÿ{ÿ|ÿpÿgÿuÿÿ|ÿÿyÿÿÿ|ÿÿÿÿÿ}ÿÿvÿ{ÿÿÿÿ{ÿÿÿÿÿwÿÿzÿ~ÿ{ÿÿÿÿÿÿÿÿ~ÿÿÿÿÿÿÿÿÿÿÿ§ÿÿÿÿÿÿ¦ÿªÿÿÿ}ÿÿÿÿÿ«ÿÿÿÿÿÿÿ|ÿªÿÿ~ÿÿ¦ÿÿÿzÿÿ¨ÿªÿ}ÿÿÿÿÿ¦ÿÿ¤ÿÿÿÿÿÿÿÿÿÿÿÿÿÿÿÿÿÿÿÿÿ¤ÿÿÿ~ÿÿÿÿÿÿ¦ÿ¨ÿÿÿÿxÿÿÿ~ÿÿÿÿÿÿÿÿÿÿÿÿÿÿ«ÿÿÿvÿ{ÿ{ÿÿÿÿ~ÿÿÿÿÿÿÿÿÿ¦ÿÿzÿÿÿÿÿÿÿÿ¥ÿÿÿÿÿÿÿtÿvÿÿÿÿÿÿÿÿÿÿÿÿÿÿÿÿÿÿÿÿÿÿÿ¦ÿÿÿÿÿÿÿÿÿÿÿÿÿyÿsÿÿ{ÿmÿÿ¤ÿ¨ÿÿÿÿÿÿÿÿÿ}ÿÿÿÿÿÿyÿ~ÿÿÿ|ÿÿÿ¤ÿÿÿyÿÿÿ«ÿÿvÿ~ÿÿÿ|ÿÿÿzÿÿÿÿ¬ÿÿyÿÿÿÿ{ÿ{ÿÿÿÿÿÿÿzÿzÿwÿyÿÿÿÿÿzÿÿÿÿÿ}ÿ|ÿÿÿÿ}ÿ~ÿÿÿÿÿ}ÿÿÿÿÿÿÿÿ{ÿ|ÿ{ÿwÿÿÿÿÿÿuÿÿÿÿÿsÿwÿÿÿuÿÿÿvÿsÿ{ÿÿÿÿÿÿÿÿÿwÿÿpÿÿÿ~ÿwÿÿÿÿÿÿ~ÿÿÿÿÿÿÿ¦ÿtÿÿÿÿÿÿÿ|ÿ{ÿtÿyÿÿ|ÿ~ÿÿÿÿÿÿÿ}ÿÿ{ÿÿÿÿÿÿÿÿÿÿ}ÿ~ÿ|ÿrÿqÿ|ÿÿÿÿwÿ¤ÿÿyÿ¤ÿxÿvÿÿ~ÿ~ÿÿÿÿÿÿÿ}ÿ~ÿÿÿÿtÿÿÿÿÿÿ~ÿÿÿÿÿxÿÿÿuÿ}ÿÿÿÿÿpÿkÿÿÿÿ}ÿ­ÿÿ}ÿvÿ|ÿrÿÿÿ¤ÿÿxÿyÿÿÿyÿÿÿÿÿÿrÿ~ÿÿrÿ|ÿ~ÿÿÿÿÿÿÿÿÿÿ~ÿÿÿÿ{ÿrÿÿÿzÿpÿrÿ}ÿÿqÿsÿÿuÿ{ÿsÿxÿxÿjÿÿuÿnÿ{ÿÿ{ÿxÿzÿ{ÿzÿqÿqÿÿÿtÿeÿnÿqÿvÿqÿpÿuÿÿ{ÿzÿpÿÿ|ÿlÿqÿrÿyÿzÿrÿbÿhÿtÿlÿjÿuÿqÿuÿÿÿgÿlÿzÿ}ÿ|ÿ}ÿ|ÿxÿ}ÿÿ{ÿ~ÿqÿmÿvÿtÿvÿÿ|ÿ|ÿÿÿ}ÿ~ÿÿÿÿÿÿxÿ{ÿÿ~ÿ}ÿlÿwÿwÿÿ{ÿÿxÿvÿÿ}ÿtÿwÿÿwÿuÿ}ÿÿwÿlÿuÿxÿÿÿpÿÿ}ÿrÿjÿÿÿÿÿ|ÿrÿdÿyÿyÿÿrÿhÿcÿqÿÿxÿoÿ{ÿ~ÿyÿ|ÿ}ÿyÿ|ÿ~ÿvÿpÿjÿhÿfÿoÿmÿkÿqÿxÿrÿtÿ{ÿ~ÿmÿlÿtÿ}ÿÿuÿxÿÿsÿqÿmÿjÿlÿrÿÿÿyÿÿpÿkÿxÿxÿnÿÿgÿcÿfÿsÿÿvÿzÿÿmÿxÿwÿhÿzÿ~ÿlÿqÿmÿtÿgÿmÿ|ÿwÿ|ÿ{ÿ|ÿ{ÿuÿzÿÿÿÿoÿpÿjÿyÿmÿ{ÿrÿÿzÿ{ÿwÿwÿzÿmÿzÿwÿuÿuÿÿ~ÿÿÿÿ|ÿtÿqÿiÿpÿxÿzÿ{ÿzÿmÿxÿ}ÿÿwÿÿÿ}ÿrÿuÿdÿ~ÿwÿvÿuÿxÿyÿwÿuÿÿÿÿqÿsÿ}ÿsÿiÿtÿÿÿ~ÿÿvÿwÿnÿcÿaÿpÿmÿ{ÿhÿzÿgÿdÿtÿlÿtÿÿ{ÿkÿÿtÿ{ÿxÿxÿwÿÿ~ÿtÿxÿ~ÿzÿkÿfÿmÿqÿtÿwÿpÿmÿtÿyÿuÿqÿpÿvÿÿwÿÿÿoÿyÿcÿjÿwÿvÿgÿyÿwÿyÿoÿxÿxÿxÿ{ÿ}ÿpÿxÿ~ÿwÿvÿvÿrÿ|ÿÿÿÿqÿrÿuÿpÿvÿpÿÿÿÿÿÿlÿvÿÿÿlÿpÿ|ÿpÿqÿÿÿ}ÿqÿxÿdÿlÿtÿsÿgÿdÿmÿpÿlÿwÿÿyÿyÿpÿcÿmÿxÿ|ÿpÿbÿrÿwÿoÿÿ|ÿ|ÿ{ÿ~ÿÿ[ÿlÿ\ÿxÿ}ÿrÿ}ÿxÿÿcÿ{ÿpÿoÿjÿlÿbÿ\ÿsÿ}ÿxÿvÿuÿsÿxÿÿÿxÿuÿ}ÿsÿqÿzÿÿtÿcÿgÿjÿqÿbÿkÿnÿÿ~ÿ}ÿrÿÿzÿ|ÿ|ÿÿÿÿyÿpÿ{ÿrÿtÿ}ÿÿÿzÿÿÿwÿkÿnÿuÿ{ÿ}ÿyÿsÿmÿrÿoÿqÿxÿqÿÿyÿoÿsÿuÿyÿÿxÿnÿuÿoÿÿuÿjÿuÿuÿsÿvÿuÿ|ÿxÿÿÿ|ÿ|ÿwÿwÿtÿiÿtÿ{ÿuÿvÿ|ÿ~ÿ{ÿoÿgÿeÿgÿyÿjÿlÿiÿvÿpÿiÿvÿxÿÿtÿtÿ|ÿzÿ|ÿoÿuÿhÿnÿmÿmÿoÿkÿhÿfÿuÿxÿtÿÿtÿlÿlÿnÿbÿfÿsÿwÿqÿfÿdÿhÿwÿuÿnÿ~ÿpÿfÿuÿ|ÿxÿbÿrÿwÿvÿ{ÿeÿ^ÿÿ×øù°þ_ÿiÿuÿ|ÿwÿrÿxÿxÿwÿ{ÿwÿtÿuÿkÿvÿÿÿvÿjÿwÿrÿkÿyÿqÿpÿsÿyÿqÿpÿ~ÿoÿxÿvÿjÿeÿÿ{ÿvÿyÿrÿfÿpÿjÿrÿwÿoÿrÿÿsÿvÿsÿvÿuÿ|ÿrÿmÿuÿxÿrÿrÿwÿyÿvÿoÿsÿzÿxÿiÿdÿsÿzÿvÿtÿfÿdÿmÿrÿ|ÿpÿ|ÿrÿtÿwÿwÿpÿrÿ}ÿjÿuÿrÿrÿ{ÿ{ÿmÿqÿxÿ|ÿvÿoÿkÿtÿoÿoÿxÿrÿmÿpÿrÿvÿqÿsÿlÿ_ÿkÿhÿtÿsÿnÿÿvÿvÿoÿpÿaÿmÿoÿ{ÿyÿnÿcÿnÿnÿrÿuÿvÿmÿrÿxÿlÿhÿsÿrÿnÿqÿmÿkÿzÿÿxÿyÿxÿnÿnÿyÿwÿ}ÿnÿhÿbÿlÿnÿ}ÿwÿuÿyÿnÿtÿtÿtÿmÿzÿZÿ{ÿnÿmÿzÿzÿmÿoÿaÿ^ÿlÿbÿdÿsÿuÿbÿiÿyÿuÿ~ÿÿÿtÿlÿxÿtÿxÿrÿlÿxÿpÿjÿgÿÿÿoÿ}ÿÿ|ÿqÿvÿÿrÿ_ÿpÿYÿ]ÿtÿoÿ`ÿeÿnÿoÿrÿqÿyÿqÿbÿiÿhÿiÿxÿsÿqÿtÿxÿoÿrÿzÿoÿhÿaÿpÿtÿ|ÿhÿlÿÿpÿnÿyÿuÿpÿnÿvÿvÿvÿtÿxÿyÿrÿoÿtÿuÿtÿuÿxÿyÿwÿqÿrÿoÿbÿiÿ{ÿrÿpÿ]ÿ`ÿjÿpÿnÿbÿsÿjÿqÿ[ÿuÿwÿ}ÿzÿsÿ{ÿvÿwÿuÿmÿkÿmÿiÿvÿ}ÿwÿyÿ}ÿzÿjÿiÿÿ}ÿpÿyÿ{ÿ^ÿeÿiÿkÿnÿkÿvÿwÿRÿuÿvÿnÿeÿvÿiÿeÿhÿvÿÿÿyÿ~ÿÿnÿfÿnÿpÿpÿzÿzÿmÿsÿtÿrÿnÿjÿxÿvÿpÿsÿtÿ|ÿoÿvÿpÿnÿÿ{ÿtÿvÿpÿpÿwÿtÿeÿgÿpÿeÿfÿ|ÿÿtÿoÿÿÿtÿvÿÿÿÿÿÿnÿzÿpÿhÿ|ÿuÿyÿ{ÿwÿÿÿvÿpÿnÿÿ|ÿ{ÿÿqÿtÿwÿtÿvÿuÿwÿ|ÿqÿjÿyÿiÿwÿyÿÿyÿaÿ2ÿAÿÿÿwÿuÿvÿzÿxÿuÿmÿ~ÿÿ~ÿvÿxÿ~ÿuÿnÿyÿ{ÿtÿ~ÿÿuÿ{ÿ|ÿsÿÿuÿ{ÿqÿ}ÿÿsÿvÿqÿ{ÿwÿiÿiÿqÿjÿtÿvÿmÿmÿuÿ}ÿÿ|ÿwÿyÿÿ|ÿqÿtÿoÿnÿvÿjÿiÿkÿÿoÿpÿpÿ~ÿxÿ+ÿUÿqÿrÿrÿoÿtÿ~ÿ{ÿiÿgÿpÿeÿcÿoÿqÿzÿÿvÿÿÿÿxÿ|ÿxÿoÿuÿuÿrÿsÿ}ÿÿÿqÿpÿrÿnÿtÿ}ÿzÿxÿwÿ{ÿ}ÿqÿrÿ{ÿvÿÿsÿrÿsÿaÿkÿmÿ~ÿ}ÿ}ÿxÿ{ÿoÿsÿvÿjÿiÿrÿvÿpÿuÿhÿbÿkÿuÿ~ÿaÿÿYÿxÿVÿvÿsÿnÿ\ÿfÿlÿ|ÿÿnÿlÿtÿhÿfÿyÿ|ÿyÿyÿpÿpÿwÿÿvÿpÿÿ~ÿ}ÿvÿyÿyÿÿÿwÿvÿ~ÿsÿjÿuÿÿÿ}ÿ{ÿuÿ{ÿ{ÿ{ÿ|ÿÿÿÿ|ÿzÿiÿwÿ|ÿ{ÿÿÿÿuÿpÿqÿxÿÿ|ÿ}ÿ}ÿÿxÿÿuÿÿkÿÿÿyÿvÿvÿ{ÿpÿpÿrÿ{ÿÿÿÿÿÿÿÿÿ¨ÿÿÿxÿÿwÿÿÿwÿÿ|ÿxÿrÿrÿ~ÿ|ÿrÿ|ÿÿÿÿÿ~ÿÿÿ|ÿxÿ{ÿ}ÿtÿÿÿÿwÿ{ÿÿÿÿ{ÿ|ÿ~ÿÿÿÿvÿÿÿvÿÿÿ{ÿ~ÿÿÿÿÿÿÿ{ÿÿÿÿÿÿÿ|ÿ}ÿÿ}ÿ}ÿyÿvÿÿÿÿoÿNÿOÿnÿyÿzÿÿÿÿÿÿÿuÿtÿ}ÿ~ÿ¨ÿÿÿÿÿ}ÿ6ÿ?ÿtÿ|ÿzÿzÿzÿ{ÿÿÿuÿ~ÿÿÿÿ|ÿÿpÿsÿ|ÿÿyÿrÿzÿÿtÿÿÿÿÿÿ­ÿÿÿ{ÿ|ÿ~ÿ{ÿnÿqÿÿÿsÿzÿÿÿÿÿ{ÿtÿTÿÿwÿ{ÿÿÿ}ÿÿÿ¥ÿÿÿ}ÿÿ{ÿwÿÿÿÿÿÿÿÿÿzÿuÿ|ÿÿÿÿÿÿ{ÿ~ÿÿ|ÿ|ÿÿÿÿÿÿxÿ{ÿÿÿÿ¥ÿÿÿÿÿzÿÿÿ{ÿÿÿyÿxÿÿÿ~ÿzÿ~ÿÿÿ~ÿÿqÿyÿÿ§ÿÿÿÿvÿzÿÿxÿxÿÿÿÿ~ÿ¤ÿÿzÿ~ÿuÿzÿÿ~ÿzÿÿÿÿÿ­ÿÿÿÿÿÿ|ÿÿÿ|ÿÿÿ{ÿ}ÿÿÿ¨ÿyÿ{ÿxÿÿ§ÿxÿÿ~ÿÿxÿsÿ~ÿÿ~ÿ~ÿÿ¤ÿsÿ}ÿÿÿ|ÿ{ÿÿÿÿÿyÿÿ{ÿ}ÿ{ÿ~ÿwÿÿÿÿÿ}ÿÿÿÿÿÿÿ{ÿÿÿÿsÿÿÿÿÿÿÿ¨ÿ¤ÿqÿqÿÿÿ«ÿjÿvÿ|ÿÿÿÿ¨ÿ¤ÿÿÿÿÿÿÿÿuÿÿÿ}ÿÿÿÿ|ÿ~ÿxÿÿÿÿÿÿ¥ÿÿÿÿÿ¤ÿÿwÿyÿÿÿÿÿÿÿ§ÿÿ~ÿÿÿ|ÿÿÿÿ¦ÿzÿ{ÿÿÿÿzÿnÿÿ¤ÿÿÿÿxÿ¨ÿÿ|ÿ{ÿÿÿÿ|ÿ~ÿÿ¤ÿÿ¤ÿªÿÿÿÿÿ¤ÿ¥ÿÿÿ§ÿÿÿÿ¨ÿÿÿ|ÿÿÿ¥ÿ¯ÿ¦ÿÿ¨ÿ´ÿrÿÿÿ¦ÿ|ÿuÿÿ¤ÿÿÿ°ÿªÿ{ÿÿÿÿ}ÿÿÿÿÿÿÿÿÿÿÿ¦ÿÿ}ÿ{ÿ|ÿyÿvÿªÿ§ÿÿÿ®ÿÿÿ¨ÿªÿªÿ«ÿÿyÿÿ¨ÿÿÿÿÿ¦ÿ¥ÿ{ÿpÿtÿ¤ÿ§ÿÿÿzÿ~ÿÿÿÿ¨ÿÿÿÿvÿ¤ÿ«ÿ¨ÿ}ÿÿªÿÿrÿxÿÿuÿfÿiÿÿ©ÿ~ÿHÿ:ÿqÿ¤ÿ§ÿ¥ÿxÿ¨ÿ®ÿ­ÿÿ|ÿÿ§ÿÿÿÿ­ÿ®ÿ¦ÿzÿzÿÿ|ÿvÿyÿyÿsÿÿÿÿ¦ÿ¥ÿ§ÿ¨ÿ}ÿÿzÿwÿwÿuÿsÿ}ÿÿ¥ÿ±ÿ¦ÿ¨ÿÿ©ÿ¦ÿ~ÿ§ÿ¦ÿ}ÿÿ¦ÿÿ«ÿyÿ}ÿ­ÿ¦ÿ|ÿ{ÿÿ¬ÿ¬ÿ~ÿoÿ­ÿ¥ÿwÿ¤ÿ¤ÿ{ÿÿ|ÿrÿ¤ÿzÿ¨ÿªÿ«ÿ¤ÿÿ§ÿqÿnÿ¨ÿ«ÿ¦ÿ«ÿ°ÿ±ÿ®ÿ¦ÿwÿvÿ¥ÿ¯ÿ}ÿsÿvÿ¦ÿ¦ÿxÿ|ÿrÿoÿ^ÿcÿ¨ÿ¯ÿ¥ÿrÿrÿªÿ¬ÿpÿ¨ÿ³ÿ¥ÿuÿ§ÿªÿ´ÿ¯ÿrÿ¦ÿtÿhÿmÿrÿwÿ§ÿvÿªÿgÿsÿªÿ¨ÿ§ÿ©ÿ¥ÿoÿ¤ÿ¥ÿ¬ÿ³ÿ¬ÿ§ÿ¨ÿ¤ÿ¤ÿ²ÿrÿ¤ÿjÿ«ÿ¯ÿ®ÿ¯ÿqÿ¥ÿgÿpÿpÿmÿoÿ¤ÿ¤ÿ§ÿ¦ÿ¤ÿ«ÿ¨ÿ¦ÿlÿgÿ¤ÿ¬ÿ\ÿ¦ÿ­ÿ­ÿ©ÿ¥ÿiÿiÿ§ÿ¦ÿZÿoÿ\ÿhÿlÿlÿeÿfÿxÿÿ~ÿmÿiÿrÿÿ|ÿkÿnÿ]ÿ^ÿfÿxÿ|ÿÿÿ~ÿ}ÿ~ÿÿyÿyÿ¦ÿªÿÿÿ§ÿÿ©ÿÿ}ÿkÿ^ÿeÿrÿoÿkÿÿÿÿÿÿwÿnÿsÿ~ÿmÿnÿrÿ{ÿqÿuÿ{ÿ~ÿÿwÿoÿ{ÿÿxÿ}ÿÿÿÿ}ÿÿÿYÿXÿiÿsÿsÿwÿ}ÿsÿÿÿyÿ{ÿ|ÿ~ÿ~ÿÿÿÿÿÿ}ÿuÿÿÿÿÿ}ÿ¬ÿÿÿ¬ÿÿlÿpÿÿÿÿ©ÿÿÿ~ÿÿ~ÿÿ¤ÿÿ|ÿÿÿjÿÿ¤ÿÿÿÿÿ|ÿÿnÿÿÿÿÿÿÿÿÿÿ§ÿÿÿÿ¥ÿÿÿÿ«ÿÿÿÿ¤ÿªÿÿÿÿÿ¤ÿÿÿ¦ÿÿÿÿ¦ÿ¦ÿ§ÿÿzÿxÿÿÿzÿÿÿÿÿÿzÿzÿÿÿÿÿÿ}ÿÿÿÿÿÿÿÿÿ~ÿ¯ÿÿ¬ÿÿÿ¥ÿ®ÿÿzÿÿ¦ÿ¥ÿ¤ÿÿÿÿÿÿrÿhÿuÿ~ÿzÿÿxÿÿÿÿÿÿÿÿÿÿÿÿÿÿÿÿÿÿÿÿÿÿÿÿ¨ÿªÿÿÿ¥ÿÿÿÿÿÿÿ~ÿÿÿ¥ÿ§ÿ¥ÿÿ¨ÿÿÿ\ÿÿÿÿÿÿÿÿÿÿ§ÿÿ{ÿÿÿÿ¥ÿ­ÿ¦ÿÿÿÿÿÿ}ÿsÿÿÿÿzÿvÿrÿuÿ|ÿ|ÿxÿqÿxÿnÿ|ÿÿÿ~ÿuÿuÿzÿxÿÿyÿÿÿyÿÿÿÿÿÿÿyÿxÿ{ÿxÿpÿÿÿ}ÿÿÿÿÿÿÿÿ}ÿÿ¤ÿÿÿÿ}ÿÿÿÿÿÿÿÿÿ¥ÿ®ÿÿÿÿÿÿÿ§ÿÿÿÿÿÿ§ÿÿÿÿ~ÿ©ÿÿÿ¦ÿ§ÿÿÿ~ÿÿ®ÿ¤ÿ¤ÿ¦ÿyÿÿÿÿ§ÿÿÿÿÿÿ~ÿÿÿ{ÿÿÿÿÿÿÿÿÿÿÿ§ÿÿ¦ÿÿÿzÿÿ¦ÿÿÿÿÿÿÿ~ÿ}ÿ~ÿÿÿÿ¥ÿÿ¥ÿÿ¥ÿ¤ÿÿÿÿÿÿÿÿ{ÿÿÿÿÿÿ©ÿÿ}ÿ}ÿÿÿÿÿÿÿÿÿ¬ÿÿ~ÿÿÿÿÿÿÿÿÿyÿÿ®ÿÿÿ¦ÿ}ÿ~ÿÿÿÿÿÿÿ¤ÿÿÿÿÿÿ}ÿÿÿÿÿÿÿÿÿÿÿÿvÿÿÿÿÿÿÿÿ§ÿ¥ÿ}ÿ|ÿ~ÿÿzÿ|ÿÿÿÿÿÿÿ~ÿÿÿÿ}ÿ|ÿÿÿÿÿÿ~ÿÿÿÿ|ÿÿÿÿÿÿ|ÿzÿÿÿÿÿÿ}ÿ|ÿÿÿyÿ{ÿÿÿÿ±ÿ¨ÿ}ÿÿ|ÿÿ}ÿzÿÿÿÿÿÿÿÿÿÿÿÿ}ÿÿ{ÿÿÿÿÿÿÿÿÿÿÿÿÿÿ|ÿÿÿÿÿÿÿÿ~ÿÿÿ~ÿÿÿÿÿÿÿÿÿÿÿ{ÿuÿrÿÿÿ{ÿ|ÿ|ÿÿÿÿzÿzÿÿÿÿÿÿÿÿÿ{ÿ~ÿuÿÿÿÿÿÿÿÿÿÿÿÿÿzÿ|ÿuÿÿÿªÿ{ÿÿÿÿ|ÿ~ÿ~ÿ|ÿ{ÿxÿuÿ|ÿÿÿÿÿÿÿÿvÿÿÿ{ÿzÿÿÿÿÿÿÿÿÿÿÿÿÿÿrÿrÿyÿ{ÿ~ÿlÿÿrÿ~ÿÿ}ÿÿÿÿÿÿ}ÿÿÿÿÿÿÿÿÿwÿ|ÿÿÿ~ÿtÿÿÿÿÿÿÿzÿÿÿÿÿ|ÿ~ÿÿÿÿÿÿuÿÿÿ~ÿÿ|ÿÿoÿÿÿÿnÿyÿÿÿÿÿÿÿ|ÿyÿuÿ|ÿÿyÿyÿÿ|ÿÿÿÿÿÿÿÿÿÿ|ÿyÿÿÿ}ÿÿÿÿÿqÿÿzÿ{ÿÿyÿÿyÿwÿqÿxÿsÿ|ÿyÿuÿtÿyÿuÿpÿyÿ~ÿwÿrÿqÿxÿÿxÿqÿqÿlÿzÿbÿÿzÿÿzÿqÿvÿ}ÿoÿjÿkÿmÿbÿdÿoÿhÿhÿpÿsÿ|ÿ{ÿsÿÿtÿuÿaÿ}ÿÿzÿtÿkÿ~ÿ}ÿÿ~ÿ~ÿ|ÿmÿiÿlÿwÿxÿÿ~ÿoÿwÿÿ~ÿ}ÿÿÿÿÿvÿ{ÿmÿqÿoÿqÿgÿpÿnÿuÿzÿxÿ{ÿzÿxÿzÿxÿvÿtÿqÿwÿ~ÿÿÿwÿlÿÿÿÿlÿlÿÿÿpÿyÿvÿoÿvÿxÿuÿvÿ}ÿ}ÿÿpÿiÿnÿnÿvÿxÿnÿtÿ{ÿwÿvÿrÿxÿÿ|ÿsÿrÿhÿsÿuÿ|ÿwÿbÿqÿvÿoÿgÿxÿ|ÿjÿpÿyÿÿrÿxÿ}ÿÿÿÿÿuÿqÿxÿÿÿqÿnÿjÿcÿÿÿyÿÿmÿÿÿsÿqÿÿpÿtÿpÿ}ÿmÿiÿjÿkÿlÿrÿxÿ{ÿ|ÿ{ÿÿ|ÿsÿtÿxÿoÿkÿuÿ|ÿÿÿÿtÿuÿsÿpÿmÿuÿsÿgÿ}ÿoÿzÿyÿgÿpÿÿÿwÿ{ÿzÿÿÿÿÿzÿuÿhÿlÿxÿxÿwÿ}ÿ}ÿÿvÿmÿzÿjÿwÿkÿdÿuÿ~ÿÿlÿxÿoÿxÿÿ{ÿ|ÿqÿtÿpÿyÿÿqÿkÿtÿ{ÿvÿhÿkÿÿÿoÿtÿÿ~ÿrÿqÿtÿnÿÿnÿ{ÿuÿjÿ}ÿ~ÿpÿ{ÿÿrÿxÿ~ÿ~ÿtÿtÿ{ÿyÿzÿqÿhÿbÿbÿiÿnÿmÿtÿtÿlÿzÿyÿyÿÿrÿnÿwÿ|ÿÿÿ}ÿzÿ_ÿyÿlÿcÿtÿ}ÿqÿ|ÿÿ{ÿuÿ|ÿ~ÿ{ÿjÿdÿiÿqÿvÿÿÿ}ÿÿ~ÿzÿxÿnÿvÿ~ÿwÿkÿpÿbÿsÿvÿ{ÿcÿjÿlÿÿwÿÿÿpÿpÿÿÿmÿlÿoÿiÿvÿmÿ}ÿvÿqÿÿvÿqÿÿ{ÿmÿxÿÿÿvÿ|ÿxÿiÿpÿfÿsÿ|ÿÿuÿvÿÿÿtÿ|ÿhÿdÿÿoÿ_ÿuÿÿxÿ~ÿxÿlÿpÿvÿwÿ`ÿiÿÿ}ÿ}ÿvÿlÿkÿmÿwÿÿuÿoÿ}ÿ|ÿuÿuÿ|ÿrÿcÿiÿvÿxÿpÿzÿlÿpÿ~ÿtÿsÿÿ|ÿyÿmÿ|ÿÿÿ}ÿsÿtÿnÿmÿqÿÿÿÿÿÿ|ÿrÿnÿuÿ}ÿzÿuÿuÿtÿqÿtÿtÿzÿzÿ}ÿuÿuÿxÿtÿrÿÿÿ{ÿzÿnÿzÿÿhÿrÿvÿzÿ~ÿÿuÿÿtÿsÿvÿiÿ`ÿcÿjÿpÿ|ÿÿ{ÿkÿuÿ}ÿ|ÿoÿ]ÿjÿ|ÿxÿyÿuÿhÿxÿvÿmÿtÿqÿqÿvÿwÿ}ÿiÿÿnÿqÿiÿ|ÿlÿ_ÿhÿeÿlÿqÿmÿyÿqÿuÿuÿcÿqÿzÿhÿmÿsÿpÿvÿuÿuÿuÿoÿlÿnÿÿpÿÿzÿpÿ{ÿiÿjÿ^ÿeÿ{ÿYÿnÿ4ÿ"øõþXÿnÿuÿuÿ{ÿtÿnÿoÿoÿnÿbÿfÿoÿjÿjÿ}ÿÿoÿfÿrÿtÿjÿkÿjÿqÿqÿkÿrÿÿ{ÿrÿpÿ|ÿ{ÿ|ÿÿÿzÿ~ÿuÿnÿpÿnÿqÿrÿÿjÿsÿxÿ{ÿoÿoÿdÿqÿuÿmÿvÿrÿiÿvÿ}ÿvÿmÿfÿjÿyÿ{ÿpÿlÿoÿsÿpÿvÿpÿeÿvÿoÿ|ÿmÿÿvÿiÿrÿpÿpÿkÿxÿgÿlÿmÿuÿmÿyÿrÿkÿvÿuÿrÿkÿqÿrÿkÿiÿqÿpÿoÿqÿrÿvÿeÿgÿkÿjÿmÿjÿvÿqÿoÿzÿwÿjÿnÿhÿ^ÿhÿrÿpÿsÿvÿaÿvÿpÿgÿtÿuÿlÿnÿrÿ`ÿ`ÿkÿrÿwÿnÿhÿmÿrÿ~ÿ}ÿqÿuÿsÿrÿzÿ{ÿÿoÿoÿbÿkÿqÿzÿlÿ^ÿzÿzÿnÿyÿjÿ`ÿiÿ|ÿxÿpÿsÿjÿrÿoÿkÿoÿmÿzÿmÿhÿpÿuÿoÿhÿlÿvÿÿuÿiÿrÿtÿrÿ~ÿÿ{ÿnÿmÿzÿ\ÿsÿuÿiÿ}ÿ_ÿtÿuÿyÿÿzÿoÿ_ÿuÿsÿnÿsÿ|ÿnÿtÿzÿyÿlÿuÿwÿjÿiÿ{ÿ{ÿiÿoÿoÿnÿrÿlÿtÿxÿÿnÿsÿnÿnÿtÿrÿmÿ|ÿtÿvÿxÿmÿxÿtÿpÿnÿoÿzÿrÿjÿrÿpÿqÿtÿoÿmÿxÿÿ{ÿoÿlÿwÿsÿlÿyÿuÿhÿjÿhÿcÿoÿÿpÿmÿÿSÿjÿVÿgÿwÿ{ÿeÿuÿwÿyÿoÿnÿ~ÿyÿrÿzÿpÿnÿpÿ|ÿ{ÿmÿvÿyÿÿÿkÿuÿ{ÿqÿ{ÿÿÿsÿzÿpÿeÿsÿuÿÿsÿÿzÿÿyÿpÿÿÿlÿhÿ{ÿÿsÿuÿ~ÿpÿnÿÿxÿoÿyÿrÿpÿuÿpÿtÿtÿmÿtÿsÿkÿuÿjÿsÿmÿuÿÿ|ÿvÿqÿvÿlÿuÿkÿhÿqÿuÿkÿxÿÿzÿ~ÿÿxÿxÿzÿoÿwÿ{ÿzÿÿlÿqÿ|ÿ]ÿÿoÿÿ^ÿvÿiÿUÿpÿtÿwÿzÿÿ|ÿvÿ{ÿÿÿtÿqÿuÿwÿÿÿÿtÿeÿmÿgÿÿnÿwÿ?ÿKÿsÿ{ÿjÿoÿvÿvÿrÿrÿnÿyÿsÿyÿzÿrÿqÿxÿxÿvÿvÿuÿ|ÿÿÿ|ÿrÿrÿtÿpÿiÿgÿhÿtÿÿtÿsÿyÿpÿiÿ|ÿtÿÿÿÿtÿÿÿyÿvÿmÿmÿ}ÿÿ{ÿuÿqÿjÿvÿmÿuÿjÿvÿÿ_ÿuÿwÿqÿ+þÐü£þvÿuÿxÿ{ÿzÿ|ÿ|ÿuÿlÿjÿlÿuÿ{ÿqÿ}ÿ|ÿoÿuÿ~ÿrÿÿtÿÿxÿpÿoÿxÿvÿwÿ~ÿ|ÿoÿnÿ}ÿÿ|ÿqÿvÿ|ÿtÿqÿmÿgÿfÿvÿzÿ{ÿdÿlÿjÿoÿrÿqÿÿtÿpÿÿtÿrÿrÿqÿpÿiÿlÿjÿfÿsÿfÿgÿgÿkÿgÿTÿÿ]ÿpÿ{ÿxÿpÿlÿuÿ}ÿtÿgÿeÿeÿpÿÿÿÿzÿrÿsÿrÿyÿÿ}ÿÿxÿkÿÿÿÿmÿzÿuÿÿÿ|ÿxÿxÿwÿuÿ~ÿÿÿÿÿÿzÿtÿvÿqÿqÿdÿtÿjÿzÿÿoÿaÿ|ÿÿÿzÿvÿyÿyÿyÿ{ÿÿ|ÿ|ÿ}ÿÿÿuÿ}ÿtÿuÿÿÿqÿwÿoÿqÿqÿsÿÿ¤ÿÿÿvÿrÿÿ¤ÿÿÿ~ÿÿ}ÿoÿ~ÿxÿÿÿÿÿsÿyÿ~ÿÿÿÿyÿ|ÿ}ÿÿÿyÿwÿ|ÿ~ÿ~ÿÿrÿrÿ~ÿ}ÿ|ÿ{ÿxÿÿÿÿxÿvÿwÿxÿÿÿÿlÿwÿÿzÿwÿÿÿÿÿ¥ÿÿÿ~ÿwÿÿÿxÿlÿrÿÿÿÿ~ÿÿÿÿhÿÿ~ÿÿqÿfÿkÿrÿoÿwÿÿÿÿÿÿÿÿ¤ÿrÿyÿmÿÿ{ÿÿyÿtÿdÿgÿuÿ}ÿÿÿzÿsÿzÿÿ}ÿÿyÿuÿuÿuÿÿ}ÿ|ÿ}ÿÿÿvÿÿ¨ÿÿÿÿ¥ÿÿÿÿÿÿsÿ¨ÿÿyÿzÿ{ÿÿÿzÿ|ÿÿ~ÿÿ{ÿyÿsÿWÿÿqÿuÿ}ÿÿÿÿ|ÿÿÿÿzÿzÿÿtÿwÿÿqÿlÿÿ|ÿÿÿxÿuÿÿ}ÿÿÿÿÿÿÿÿwÿÿ|ÿ|ÿ~ÿ{ÿ}ÿÿÿÿÿÿ|ÿ|ÿ}ÿÿÿ}ÿuÿrÿ~ÿxÿyÿlÿ|ÿÿÿ|ÿÿÿÿÿÿÿsÿÿÿÿÿsÿrÿxÿ{ÿzÿ{ÿÿÿ¥ÿÿÿÿrÿÿÿÿzÿ}ÿÿÿÿ¥ÿ®ÿ§ÿÿzÿÿÿwÿÿxÿÿÿzÿxÿuÿ|ÿÿÿÿ¥ÿzÿvÿqÿwÿÿÿÿ¤ÿÿ{ÿxÿ}ÿ~ÿyÿ~ÿÿÿ~ÿÿ©ÿ|ÿ|ÿÿÿÿÿÿÿ|ÿ~ÿªÿxÿ{ÿÿwÿtÿwÿmÿyÿÿÿwÿzÿÿ}ÿyÿÿÿÿÿÿÿÿÿvÿÿÿÿtÿqÿvÿ¥ÿÿÿÿ¥ÿ¥ÿ¨ÿÿÿÿÿÿÿÿÿÿÿqÿÿ§ÿÿÿÿÿ}ÿ|ÿzÿÿÿÿÿ«ÿÿÿÿÿÿÿÿ{ÿzÿÿ¥ÿÿÿ~ÿÿÿ~ÿÿ{ÿ{ÿÿÿ~ÿyÿÿÿvÿtÿrÿÿÿ¤ÿ¤ÿÿ}ÿÿÿÿÿwÿÿÿÿÿÿ}ÿxÿxÿÿÿzÿ~ÿxÿÿÿÿÿÿÿ~ÿÿÿÿÿ¦ÿÿ|ÿ{ÿÿÿÿ¦ÿ¥ÿÿ¥ÿ²ÿ¦ÿÿÿ{ÿwÿ{ÿÿ«ÿ«ÿÿ}ÿ«ÿÿÿÿ~ÿ~ÿÿÿ{ÿzÿyÿÿ~ÿÿÿ©ÿ­ÿÿÿÿ¥ÿ®ÿ§ÿÿ~ÿÿ}ÿ°ÿ¥ÿwÿÿ§ÿªÿ®ÿ«ÿÿÿÿ¤ÿÿ~ÿvÿ¥ÿ©ÿ{ÿtÿÿ|ÿÿ²ÿtÿzÿÿÿ~ÿÿÿÿ¤ÿÿtÿÿªÿ¤ÿ¤ÿ­ÿ§ÿÿÿÿzÿÿÿxÿ{ÿÿÿrÿjÿzÿ§ÿ¬ÿªÿrÿÿ¨ÿ§ÿ¤ÿÿÿ¨ÿ¦ÿÿ«ÿªÿ¤ÿ­ÿÿzÿÿÿxÿ¤ÿ|ÿxÿ¨ÿ¥ÿÿ¨ÿ¥ÿ¤ÿÿsÿÿtÿ¦ÿxÿ|ÿxÿ}ÿ§ÿ¥ÿyÿ}ÿ~ÿ{ÿÿÿÿ«ÿ«ÿ¦ÿ§ÿ¨ÿxÿÿÿ¯ÿÿ¨ÿ¥ÿpÿpÿ©ÿ³ÿ»ÿuÿªÿuÿkÿwÿwÿpÿuÿÿxÿnÿ¤ÿ¬ÿ«ÿªÿ«ÿ§ÿ¤ÿ¬ÿ°ÿ¬ÿ{ÿoÿsÿuÿ¤ÿ«ÿ¦ÿsÿkÿ©ÿ¸ÿ°ÿ|ÿ{ÿ}ÿ}ÿ¥ÿuÿdÿiÿzÿsÿ¨ÿ«ÿ¨ÿ§ÿ¥ÿuÿxÿ¤ÿ­ÿ¨ÿnÿkÿwÿ¨ÿ­ÿ°ÿvÿyÿ§ÿªÿ¥ÿtÿxÿ¬ÿ©ÿiÿcÿ¥ÿ©ÿ±ÿ¬ÿ¤ÿ¦ÿsÿ¦ÿ¤ÿ¤ÿ¨ÿtÿ«ÿ´ÿªÿnÿpÿoÿ¤ÿ¨ÿ®ÿ­ÿ«ÿ«ÿ¯ÿ°ÿgÿdÿeÿ¨ÿ¬ÿ¨ÿqÿfÿVÿcÿ^ÿ¬ÿ³ÿ®ÿ¤ÿgÿhÿYÿ·ÿ¬ÿ«ÿªÿ¨ÿiÿ_ÿ¤ÿ¥ÿ`ÿdÿ_ÿlÿbÿeÿkÿjÿvÿ­ÿwÿ¤ÿqÿtÿÿÿnÿpÿzÿrÿrÿuÿvÿ~ÿÿ¥ÿÿÿxÿÿ§ÿÿÿÿ|ÿwÿÿ¥ÿ{ÿÿxÿpÿuÿtÿnÿfÿwÿqÿÿÿ{ÿzÿ{ÿiÿlÿÿÿlÿyÿvÿxÿÿÿÿnÿvÿvÿsÿuÿzÿ|ÿyÿyÿvÿoÿÿrÿeÿqÿÿÿÿÿnÿÿÿwÿwÿ{ÿzÿÿÿÿÿÿÿÿ}ÿÿÿ}ÿrÿyÿÿÿlÿÿxÿgÿiÿ|ÿÿÿªÿÿxÿÿÿÿÿÿ|ÿwÿ§ÿkÿÿzÿuÿÿÿÿÿÿÿÿ}ÿÿÿÿÿÿÿÿÿÿÿÿÿÿÿÿÿwÿzÿÿÿÿÿÿÿ~ÿÿÿÿ§ÿ¬ÿÿ¨ÿ¦ÿÿ§ÿ¨ÿÿÿÿÿÿÿ¦ÿÿ¤ÿÿÿÿÿÿÿÿÿÿÿÿÿÿ¤ÿ©ÿ¯ÿÿ¯ÿÿÿ}ÿÿ¥ÿÿ¤ÿ©ÿÿÿÿÿÿÿÿÿÿÿÿÿ{ÿyÿGÿUÿyÿÿÿÿÿvÿ}ÿ~ÿ|ÿÿÿ}ÿyÿÿÿÿ§ÿÿÿÿÿÿ¥ÿÿ©ÿÿ¦ÿ¬ÿ¨ÿÿÿ¥ÿÿ¨ÿÿ¦ÿÿÿ§ÿ¦ÿÿÿÿÿÿÿÿÿÿÿÿÿ}ÿÿ­ÿ¦ÿÿÿÿÿ§ÿÿÿÿÿÿÿ{ÿÿÿÿÿxÿ}ÿÿkÿlÿ|ÿyÿuÿzÿ~ÿuÿÿxÿÿÿÿ{ÿtÿuÿtÿpÿ~ÿuÿÿmÿrÿÿÿyÿlÿwÿÿÿÿÿÿÿyÿÿÿÿÿÿÿÿÿÿÿÿÿ{ÿÿÿ~ÿÿÿÿ¬ÿ§ÿÿÿÿÿ­ÿÿ§ÿÿÿÿÿÿÿÿÿ}ÿÿyÿuÿÿÿÿÿÿÿÿÿÿÿÿ©ÿÿ|ÿÿ´ÿzÿuÿÿÿ¤ÿ¤ÿÿÿÿÿÿÿ«ÿÿÿ~ÿ¤ÿÿÿÿÿÿÿÿÿÿ}ÿÿÿÿªÿ©ÿÿ¥ÿ¥ÿÿÿÿÿvÿÿÿÿÿÿÿÿÿÿªÿÿÿÿÿÿ}ÿÿÿrÿÿÿ¯ÿÿÿÿxÿ~ÿÿÿÿÿÿÿÿÿÿÿÿÿÿÿÿÿÿÿxÿ~ÿÿ«ÿ©ÿÿÿÿÿÿÿÿÿÿÿÿ¤ÿÿÿÿÿrÿÿÿÿÿÿÿÿÿÿÿÿÿ|ÿÿÿzÿ~ÿÿÿÿÿ{ÿÿÿzÿtÿ}ÿÿÿÿÿÿÿÿÿÿÿ~ÿ}ÿ}ÿ{ÿzÿ|ÿ}ÿyÿzÿÿÿÿ{ÿÿ{ÿ{ÿÿÿÿÿÿÿÿÿÿ}ÿÿÿ|ÿxÿÿÿzÿÿÿÿÿÿ}ÿzÿ|ÿyÿyÿÿÿyÿÿÿÿ~ÿÿ|ÿÿ|ÿtÿÿÿÿÿÿÿÿÿÿÿÿÿÿÿÿÿÿÿÿÿvÿÿÿÿÿÿÿÿÿÿÿyÿÿÿÿ­ÿzÿÿzÿÿÿ}ÿÿÿÿÿÿÿÿÿÿÿÿÿÿÿÿ{ÿÿÿ}ÿÿÿÿwÿuÿ{ÿÿ~ÿÿ|ÿtÿÿÿvÿ¥ÿÿ{ÿ{ÿÿ¤ÿÿ}ÿzÿ~ÿÿ{ÿuÿ~ÿÿÿÿÿ{ÿwÿÿ|ÿÿ{ÿ{ÿÿÿÿÿÿ|ÿÿÿ¤ÿÿÿÿÿÿÿxÿÿ}ÿuÿÿ}ÿÿÿ¦ÿÿÿ~ÿÿÿÿwÿuÿÿÿÿÿ~ÿÿÿ|ÿ}ÿ¥ÿÿ|ÿ~ÿÿÿÿÿÿÿÿÿÿÿÿ~ÿzÿxÿÿÿÿÿxÿÿÿhÿ{ÿÿÿÿyÿÿzÿqÿÿÿÿÿÿÿÿxÿxÿÿÿÿÿÿÿ|ÿÿÿÿÿÿÿÿxÿÿ}ÿqÿÿÿÿÿnÿzÿxÿyÿÿÿ~ÿ{ÿrÿÿÿvÿrÿsÿÿzÿ}ÿxÿÿyÿxÿwÿyÿxÿsÿsÿrÿqÿwÿtÿuÿyÿqÿzÿnÿÿÿ|ÿÿqÿzÿvÿÿlÿqÿyÿuÿmÿmÿkÿfÿsÿ}ÿ{ÿ{ÿpÿuÿÿsÿbÿsÿÿzÿwÿÿvÿÿ}ÿÿÿyÿoÿjÿhÿyÿ}ÿ~ÿzÿqÿuÿvÿtÿqÿpÿÿÿÿrÿzÿlÿhÿtÿoÿuÿ~ÿjÿtÿgÿsÿ{ÿvÿ}ÿÿÿzÿvÿwÿiÿfÿ|ÿÿÿÿqÿwÿxÿÿxÿvÿvÿiÿsÿjÿvÿÿyÿ{ÿ~ÿÿÿyÿtÿkÿiÿuÿÿ~ÿgÿjÿ{ÿvÿuÿwÿ{ÿÿyÿpÿyÿuÿÿÿÿyÿyÿÿyÿpÿxÿÿ~ÿzÿvÿqÿsÿjÿhÿ{ÿzÿyÿ}ÿrÿpÿzÿ}ÿ~ÿÿxÿqÿÿÿoÿyÿsÿÿhÿbÿsÿ}ÿÿÿsÿhÿuÿÿ~ÿpÿpÿpÿuÿxÿqÿmÿtÿÿÿ}ÿnÿsÿvÿoÿsÿyÿvÿ|ÿrÿÿrÿ|ÿaÿsÿmÿÿoÿsÿvÿrÿ}ÿ{ÿvÿyÿÿzÿÿ|ÿ}ÿ}ÿzÿyÿsÿpÿrÿnÿlÿjÿpÿ~ÿÿÿÿÿqÿÿ`ÿzÿzÿrÿ^ÿÿÿtÿ~ÿ{ÿwÿbÿqÿÿxÿvÿwÿÿÿvÿoÿoÿvÿ{ÿ}ÿ|ÿ{ÿ|ÿnÿpÿ{ÿfÿcÿwÿnÿpÿÿmÿ{ÿtÿqÿÿqÿrÿ{ÿzÿkÿpÿtÿwÿtÿvÿwÿuÿsÿoÿcÿfÿjÿnÿsÿpÿyÿ}ÿyÿwÿmÿzÿÿvÿrÿtÿÿÿyÿÿxÿzÿ{ÿfÿsÿyÿzÿ|ÿoÿÿsÿuÿqÿpÿfÿ]ÿoÿpÿpÿwÿÿzÿmÿkÿuÿ}ÿwÿxÿÿÿ}ÿpÿcÿvÿsÿkÿxÿuÿ{ÿlÿyÿÿ_ÿmÿÿ|ÿÿÿÿpÿÿuÿeÿkÿlÿ\ÿcÿvÿpÿpÿÿ~ÿ{ÿÿwÿpÿuÿpÿpÿlÿvÿsÿxÿkÿtÿwÿ}ÿÿÿvÿ{ÿuÿyÿ}ÿwÿÿpÿÿqÿ|ÿyÿrÿwÿ}ÿÿrÿvÿ{ÿwÿ|ÿvÿjÿpÿqÿpÿÿ}ÿuÿwÿvÿÿoÿhÿsÿlÿqÿÿrÿoÿpÿmÿjÿ|ÿkÿpÿÿÿwÿsÿmÿ|ÿvÿyÿÿvÿvÿrÿmÿzÿmÿwÿrÿxÿÿ|ÿvÿsÿrÿrÿsÿtÿsÿnÿÿrÿoÿ{ÿrÿwÿ}ÿwÿrÿÿ{ÿxÿgÿtÿrÿnÿrÿeÿxÿÿtÿyÿ|ÿsÿlÿfÿgÿuÿhÿfÿbÿmÿvÿ}ÿÿwÿlÿqÿyÿuÿqÿmÿvÿÿuÿ~ÿ}ÿjÿiÿdÿjÿyÿxÿvÿvÿÿÿ{ÿÿnÿnÿiÿxÿxÿeÿbÿqÿxÿqÿfÿfÿzÿÿzÿmÿhÿvÿqÿmÿkÿaÿnÿxÿ{ÿ|ÿvÿvÿwÿzÿvÿvÿyÿ|ÿ|ÿuÿiÿ_ÿiÿ~ÿlÿfÿkÿPýªú¡þVÿlÿvÿtÿnÿjÿjÿdÿnÿkÿbÿrÿ{ÿoÿoÿnÿlÿxÿxÿqÿuÿrÿ`ÿ\ÿtÿuÿiÿkÿvÿoÿnÿnÿ}ÿxÿkÿ{ÿÿÿÿuÿ_ÿ{ÿpÿoÿeÿrÿpÿ|ÿ|ÿÿvÿ`ÿcÿeÿrÿnÿ^ÿ^ÿiÿqÿrÿlÿrÿrÿfÿlÿsÿqÿmÿmÿrÿoÿyÿ{ÿ{ÿÿmÿaÿÿsÿkÿkÿpÿvÿsÿpÿqÿlÿqÿlÿnÿjÿjÿqÿcÿzÿ{ÿuÿiÿlÿnÿkÿiÿoÿtÿwÿtÿlÿoÿdÿdÿkÿqÿsÿrÿoÿxÿvÿtÿiÿeÿlÿdÿgÿhÿ|ÿ`ÿuÿyÿgÿzÿÿxÿoÿ}ÿrÿjÿeÿWÿiÿqÿ{ÿ~ÿhÿbÿmÿuÿuÿnÿhÿfÿiÿrÿlÿtÿ~ÿrÿmÿgÿqÿsÿsÿnÿsÿsÿwÿoÿÿmÿdÿÿwÿmÿuÿiÿmÿfÿmÿgÿoÿoÿiÿpÿuÿvÿuÿrÿnÿtÿ{ÿzÿxÿwÿxÿuÿjÿnÿÿ{ÿÿzÿ~ÿ}ÿVÿÿpÿpÿyÿgÿcÿÿkÿyÿÿuÿ{ÿ}ÿhÿzÿqÿkÿ_ÿjÿyÿÿÿnÿnÿoÿiÿlÿmÿrÿtÿiÿjÿhÿsÿzÿyÿjÿvÿrÿpÿrÿ`ÿyÿtÿhÿqÿoÿfÿsÿmÿÿuÿjÿ~ÿqÿgÿ]ÿmÿtÿqÿfÿeÿqÿ}ÿÿwÿhÿlÿuÿuÿyÿuÿrÿiÿlÿmÿrÿzÿdÿ{ÿ4ÿiÿtÿ[ÿcÿuÿ{ÿzÿrÿzÿ~ÿsÿsÿ|ÿuÿtÿsÿlÿxÿpÿgÿxÿÿ{ÿwÿÿzÿpÿuÿqÿoÿÿuÿnÿyÿsÿzÿoÿ~ÿrÿaÿnÿÿiÿ­ÿyÿlÿpÿhÿkÿaÿxÿÿnÿhÿyÿmÿ`ÿiÿlÿxÿtÿjÿyÿÿÿÿ|ÿcÿsÿuÿcÿsÿsÿyÿjÿpÿÿuÿ|ÿvÿtÿoÿuÿvÿ{ÿzÿzÿxÿuÿuÿ{ÿ|ÿvÿpÿoÿzÿzÿÿÿjÿÿiÿwÿiÿ^ÿ}ÿÿuÿoÿjÿ|ÿ{ÿjÿ~ÿÿÿyÿjÿsÿÿuÿnÿ|ÿ{ÿuÿÿÿyÿqÿpÿqÿmÿeÿhÿÿÿÿsÿnÿnÿlÿtÿ{ÿvÿÿxÿuÿqÿnÿsÿmÿiÿkÿxÿ~ÿ}ÿÿ~ÿxÿ{ÿÿvÿyÿrÿ|ÿÿÿrÿzÿoÿxÿvÿzÿxÿjÿ^ÿnÿÿyÿrÿdÿgÿnÿsÿtÿoÿoÿ|ÿ~ÿtÿ{ÿmÿqÿvÿhÿwÿqÿgÿÿwÿjÿuÿqÿ\ÿZýsûZþtÿtÿ{ÿÿ}ÿpÿpÿxÿxÿtÿwÿ}ÿÿ|ÿ}ÿpÿnÿhÿqÿvÿÿpÿ|ÿzÿÿÿxÿSÿtÿqÿ|ÿÿÿvÿpÿoÿqÿÿÿjÿiÿiÿoÿvÿÿqÿoÿqÿpÿkÿ{ÿwÿxÿzÿuÿeÿzÿtÿ|ÿhÿ`ÿlÿiÿkÿoÿkÿvÿmÿvÿvÿoÿkÿwÿwÿkÿoÿÿÿlÿpÿfÿ_ÿlÿÿÿnÿnÿkÿyÿÿ|ÿÿÿyÿ~ÿÿÿ}ÿuÿsÿmÿuÿ}ÿjÿqÿjÿzÿ}ÿ{ÿwÿwÿ}ÿÿ~ÿÿ~ÿzÿ{ÿvÿuÿ{ÿ|ÿvÿvÿ|ÿnÿtÿÿ}ÿwÿÿmÿÿtÿkÿsÿuÿ{ÿ|ÿwÿuÿoÿuÿyÿ|ÿ{ÿsÿÿÿqÿÿÿÿÿtÿ|ÿqÿoÿ}ÿÿÿ{ÿtÿzÿÿ|ÿvÿÿªÿqÿ}ÿÿqÿlÿÿuÿÿÿÿÿÿÿzÿlÿqÿrÿtÿÿÿÿ~ÿ~ÿÿÿÿ}ÿtÿvÿÿ}ÿÿÿÿÿÿvÿlÿ|ÿÿÿ~ÿwÿpÿvÿÿÿxÿÿÿ~ÿvÿrÿjÿsÿÿÿÿÿ~ÿvÿsÿÿÿ|ÿÿÿÿÿoÿ|ÿuÿÿtÿzÿ}ÿvÿpÿzÿÿÿÿÿÿ¦ÿÿÿÿ~ÿzÿxÿÿÿyÿÿ§ÿÿÿÿÿÿÿpÿoÿÿÿÿ{ÿvÿmÿwÿÿÿwÿwÿ}ÿwÿxÿÿÿÿÿpÿÿrÿrÿyÿÿwÿÿÿoÿÿÿwÿrÿsÿzÿÿÿzÿÿÿzÿzÿ{ÿÿÿxÿ~ÿ~ÿÿÿÿÿÿÿ|ÿÿÿyÿYÿqÿsÿÿvÿÿvÿÿÿÿÿvÿsÿ}ÿÿÿÿÿzÿtÿÿÿÿuÿ{ÿÿÿÿÿÿÿzÿzÿÿÿÿoÿÿxÿÿÿÿoÿÿÿÿÿÿÿÿyÿxÿÿuÿÿÿuÿÿwÿwÿzÿÿÿrÿ{ÿ¥ÿÿÿ­ÿÿÿÿÿÿÿÿÿÿzÿ|ÿÿÿzÿtÿÿÿrÿÿÿÿÿÿ}ÿvÿ|ÿÿÿÿÿÿuÿÿzÿÿªÿ¥ÿÿÿÿ}ÿÿÿÿ}ÿ~ÿ|ÿÿ¦ÿ«ÿpÿÿÿÿÿÿÿÿÿÿÿÿuÿÿÿÿ¤ÿÿ{ÿ~ÿyÿzÿÿÿÿÿÿÿÿ¨ÿ~ÿÿÿÿ|ÿ|ÿ|ÿ|ÿÿÿsÿÿÿÿ}ÿzÿÿÿÿÿÿ¥ÿ¥ÿÿÿvÿÿÿvÿÿÿ¤ÿÿÿÿyÿ|ÿ¤ÿÿmÿÿ}ÿÿÿ¦ÿÿ~ÿxÿ~ÿ¤ÿÿÿÿ¤ÿÿÿzÿ¥ÿÿÿÿ}ÿ}ÿÿÿÿÿ¥ÿÿÿ©ÿÿzÿ¥ÿ¦ÿÿÿÿÿ}ÿqÿ{ÿÿ¤ÿ«ÿÿÿxÿrÿyÿÿÿÿÿÿÿÿyÿÿ¦ÿ}ÿyÿÿÿ}ÿyÿÿÿÿÿÿÿÿÿÿ©ÿÿÿÿÿÿ}ÿ|ÿÿÿ¤ÿÿÿ¨ÿ¤ÿÿ|ÿ¥ÿ~ÿsÿ}ÿÿ~ÿ~ÿ}ÿ{ÿ}ÿÿÿÿÿ{ÿÿÿzÿ{ÿ¦ÿ¨ÿÿÿÿÿ¬ÿÿ|ÿÿÿÿ©ÿ«ÿ§ÿ¤ÿÿzÿvÿ|ÿ¦ÿ­ÿÿÿÿÿ¥ÿ°ÿµÿsÿÿ}ÿxÿ~ÿÿÿÿ¥ÿ~ÿ|ÿrÿÿ{ÿÿ³ÿ­ÿÿ}ÿ|ÿyÿ}ÿ«ÿªÿ©ÿ§ÿÿtÿmÿ{ÿ¤ÿzÿ¨ÿtÿ|ÿÿÿÿ¥ÿ¤ÿÿÿ¥ÿÿÿ{ÿ¥ÿ¨ÿ¤ÿÿÿ¤ÿ¤ÿÿ²ÿ¬ÿ¥ÿ§ÿ§ÿÿÿuÿqÿÿ}ÿ°ÿ­ÿ¤ÿrÿÿ§ÿÿ©ÿªÿvÿrÿÿzÿtÿ¦ÿ§ÿÿ§ÿ§ÿtÿnÿ©ÿ²ÿvÿ{ÿÿ{ÿÿªÿ«ÿnÿmÿ¨ÿuÿrÿ~ÿxÿxÿ©ÿ­ÿ¦ÿqÿ§ÿ±ÿ¥ÿ¥ÿ§ÿ¥ÿ¦ÿ¨ÿÿ¨ÿ¬ÿ®ÿkÿyÿ§ÿ§ÿªÿ¨ÿnÿ®ÿ®ÿ±ÿ§ÿ¦ÿ}ÿ{ÿ¤ÿ|ÿ|ÿ§ÿhÿ«ÿ«ÿyÿ¨ÿ­ÿ¦ÿªÿ¦ÿ¤ÿ­ÿvÿoÿpÿqÿzÿ©ÿ©ÿ©ÿ¥ÿsÿ¯ÿ©ÿnÿoÿ«ÿ²ÿvÿpÿjÿ¦ÿ¬ÿuÿrÿ¦ÿ¦ÿ­ÿqÿdÿkÿnÿ¬ÿ¬ÿmÿiÿtÿjÿeÿµÿ«ÿªÿ¦ÿqÿ«ÿ±ÿ¦ÿ¤ÿ¬ÿµÿ¬ÿoÿqÿqÿaÿªÿmÿ«ÿ°ÿ±ÿ§ÿdÿcÿeÿ©ÿlÿ¤ÿdÿhÿfÿhÿ«ÿ¥ÿeÿkÿwÿtÿaÿ`ÿfÿ`ÿnÿvÿÿÿÿÿuÿkÿbÿnÿ¤ÿiÿwÿzÿyÿyÿÿ¥ÿÿÿyÿÿ¦ÿÿvÿwÿvÿ|ÿÿxÿ}ÿÿyÿuÿÿ|ÿoÿmÿYÿ`ÿqÿ|ÿrÿiÿvÿzÿaÿ«ÿÿÿ§ÿ~ÿsÿÿÿ}ÿqÿwÿpÿdÿmÿzÿÿÿzÿpÿrÿwÿlÿrÿ}ÿ|ÿrÿrÿ{ÿÿÿÿ|ÿvÿvÿ{ÿÿÿÿ¤ÿzÿ§ÿ®ÿ¤ÿ|ÿwÿÿ~ÿ¤ÿÿÿ{ÿÿyÿ}ÿÿÿÿÿÿÿÿ¤ÿÿÿÿ|ÿÿzÿÿzÿÿ{ÿvÿ~ÿÿ¨ÿ¤ÿÿÿÿÿÿ¦ÿÿ|ÿtÿzÿÿÿªÿ³ÿÿÿ|ÿwÿÿÿyÿuÿÿvÿÿÿÿÿ{ÿ|ÿÿ¦ÿÿÿÿÿ}ÿÿ¦ÿ«ÿªÿÿÿÿÿÿÿÿÿÿÿÿÿÿÿÿÿÿÿ¨ÿ¨ÿÿ¥ÿ«ÿÿÿÿ¥ÿÿÿÿÿÿÿÿÿÿÿÿmÿ{ÿÿvÿ{ÿÿlÿzÿ~ÿoÿtÿÿ{ÿÿÿÿÿ~ÿÿÿÿÿÿ|ÿ|ÿÿÿÿÿÿÿÿÿ~ÿ¤ÿÿÿÿÿÿÿzÿ|ÿÿ¥ÿ§ÿÿÿÿÿÿ¦ÿ¨ÿÿÿÿ¥ÿÿÿÿÿÿÿÿÿÿÿÿ¥ÿÿÿÿÿÿÿÿÿÿÿqÿÿÿÿÿ}ÿÿÿpÿtÿÿyÿ{ÿzÿwÿoÿxÿsÿ~ÿuÿrÿxÿ{ÿzÿmÿdÿ}ÿrÿ~ÿiÿfÿlÿvÿ~ÿÿ{ÿÿÿÿÿxÿ~ÿÿÿÿÿÿÿÿ}ÿÿÿÿÿÿÿÿÿÿ¤ÿÿÿÿÿÿÿ¤ÿÿÿÿÿÿÿÿÿÿÿÿÿrÿmÿGÿeÿyÿÿÿÿÿÿ}ÿÿÿÿ©ÿÿÿzÿÿÿÿÿÿÿÿ§ÿÿÿÿÿÿªÿÿÿÿÿ©ÿÿÿÿÿÿÿÿ°ÿÿÿ¦ÿÿ}ÿÿÿÿÿÿÿ}ÿÿÿ~ÿÿÿÿÿÿÿÿ|ÿÿÿÿÿ|ÿ|ÿÿÿÿÿÿÿÿÿÿÿÿÿÿÿÿÿÿ~ÿÿÿÿÿÿÿ¥ÿ¤ÿÿÿÿÿ~ÿÿ|ÿ¥ÿÿÿÿÿÿÿÿÿÿÿÿÿÿÿÿÿÿÿ{ÿÿÿÿÿÿÿÿÿÿÿÿÿÿ~ÿ¯ÿÿ¤ÿtÿÿ¤ÿ{ÿÿÿÿ{ÿzÿÿÿÿÿÿÿÿÿÿ|ÿ¤ÿ|ÿvÿvÿÿÿ}ÿÿÿÿÿÿÿÿÿÿÿÿÿÿÿÿÿÿÿÿÿÿÿÿÿÿÿÿÿÿÿÿÿ{ÿÿÿÿÿÿÿÿÿÿÿÿuÿ}ÿÿ|ÿÿÿÿÿÿÿÿÿÿÿÿÿÿÿÿÿzÿÿÿÿÿÿÿÿÿÿÿÿ|ÿÿwÿ|ÿÿÿÿ|ÿÿÿÿÿ}ÿ{ÿÿÿÿzÿvÿÿÿÿÿ|ÿ~ÿÿÿÿÿÿÿÿÿÿÿÿÿ~ÿ{ÿoÿkÿÿ{ÿÿÿ~ÿ¨ÿvÿÿlÿÿÿÿÿÿÿÿÿÿ{ÿxÿ|ÿÿ~ÿÿÿÿ{ÿÿÿÿvÿzÿuÿwÿ}ÿÿÿÿÿÿÿÿuÿ|ÿ¥ÿÿ|ÿtÿ}ÿÿhÿÿÿÿÿÿÿÿvÿxÿÿÿxÿvÿ~ÿ}ÿÿÿÿÿÿvÿÿÿÿÿÿÿÿ|ÿÿÿÿÿÿÿÿÿÿÿÿÿÿ~ÿÿvÿ|ÿÿÿÿÿÿÿ}ÿqÿzÿ~ÿÿÿÿ~ÿÿÿÿwÿ}ÿ~ÿ|ÿÿÿÿÿyÿÿÿÿÿÿÿÿ¤ÿ}ÿÿÿ~ÿzÿzÿ~ÿÿÿÿÿsÿ}ÿÿlÿpÿÿÿ{ÿÿÿ~ÿ{ÿ}ÿvÿ~ÿ}ÿÿÿzÿyÿwÿrÿqÿtÿxÿnÿqÿÿuÿpÿ~ÿzÿvÿuÿlÿ~ÿxÿ|ÿÿeÿfÿÿÿÿvÿxÿrÿfÿoÿmÿdÿnÿÿÿ}ÿzÿyÿoÿÿ~ÿpÿwÿxÿwÿÿ~ÿrÿsÿuÿvÿ{ÿÿ}ÿ~ÿ~ÿ{ÿyÿpÿmÿnÿÿÿsÿuÿ{ÿpÿuÿ|ÿpÿzÿwÿÿÿtÿjÿ|ÿkÿ~ÿÿ}ÿtÿsÿ}ÿÿ}ÿvÿ~ÿÿ{ÿ}ÿtÿrÿxÿÿÿoÿxÿrÿrÿvÿ}ÿÿÿxÿwÿÿuÿyÿwÿrÿ{ÿÿÿnÿiÿrÿvÿ}ÿÿ|ÿuÿuÿÿÿ{ÿÿiÿÿqÿ|ÿÿrÿrÿrÿ|ÿpÿÿÿoÿrÿuÿjÿwÿ~ÿyÿÿÿuÿÿÿ|ÿÿÿlÿ]ÿcÿjÿjÿwÿÿ|ÿqÿjÿÿwÿÿrÿ~ÿÿzÿzÿsÿvÿÿ{ÿwÿ{ÿtÿwÿÿ~ÿvÿtÿzÿxÿÿ~ÿzÿnÿwÿmÿqÿnÿ|ÿgÿmÿtÿÿtÿÿrÿsÿ|ÿ~ÿÿÿxÿkÿ{ÿÿÿzÿnÿvÿzÿxÿyÿrÿiÿtÿmÿoÿtÿyÿ}ÿzÿyÿpÿwÿvÿtÿxÿuÿuÿ~ÿ{ÿoÿwÿuÿÿnÿvÿwÿpÿoÿtÿxÿqÿsÿuÿtÿuÿmÿlÿzÿ|ÿqÿnÿgÿmÿpÿ|ÿtÿzÿnÿgÿuÿmÿoÿ~ÿnÿ{ÿ|ÿÿkÿqÿtÿ{ÿÿyÿuÿnÿlÿpÿrÿvÿpÿmÿpÿrÿyÿzÿzÿrÿnÿ{ÿyÿrÿ{ÿÿvÿiÿrÿÿrÿfÿtÿnÿ~ÿ|ÿyÿÿÿ{ÿmÿiÿfÿlÿzÿwÿoÿpÿuÿ{ÿÿÿqÿ`ÿiÿqÿfÿkÿxÿÿÿpÿuÿoÿnÿuÿvÿwÿiÿuÿkÿxÿÿ|ÿyÿpÿyÿqÿyÿjÿwÿhÿ_ÿlÿxÿoÿ_ÿeÿnÿzÿÿÿ{ÿwÿpÿrÿwÿqÿoÿvÿ|ÿwÿuÿtÿrÿwÿrÿÿÿxÿoÿhÿ}ÿoÿnÿ~ÿvÿxÿpÿkÿrÿnÿ}ÿ}ÿxÿ~ÿxÿrÿpÿrÿvÿuÿxÿ{ÿtÿwÿ|ÿ{ÿvÿtÿÿpÿqÿ{ÿvÿ}ÿpÿqÿkÿrÿrÿqÿxÿoÿlÿÿÿyÿ|ÿrÿwÿuÿvÿ~ÿwÿuÿrÿrÿsÿeÿqÿkÿrÿyÿsÿtÿsÿrÿxÿsÿjÿrÿtÿxÿnÿ{ÿÿ~ÿÿÿxÿÿqÿ}ÿ}ÿgÿmÿrÿmÿkÿsÿqÿrÿsÿwÿ{ÿyÿkÿÿÿ|ÿxÿyÿnÿmÿkÿuÿqÿjÿxÿxÿzÿÿÿÿ}ÿjÿsÿ}ÿÿqÿzÿYÿuÿ|ÿ}ÿzÿbÿnÿ|ÿdÿoÿcÿÿsÿ_ÿÿyÿpÿvÿÿhÿfÿoÿzÿmÿkÿwÿhÿqÿ|ÿsÿsÿvÿpÿwÿzÿoÿtÿmÿoÿmÿuÿgÿsÿÿkÿmÿ{ÿ|ÿpÿvÿgÿÿrÿ[ÿGÿbÿkÿwÿxÿkÿhÿjÿ_ÿ[ÿgÿrÿkÿoÿaÿeÿvÿwÿuÿ|ÿ|ÿvÿuÿqÿrÿoÿlÿrÿqÿiÿnÿhÿfÿuÿrÿpÿÿzÿpÿ|ÿ¥ÿrÿeÿxÿuÿiÿuÿlÿrÿ}ÿrÿzÿoÿoÿlÿrÿ~ÿ~ÿoÿjÿpÿrÿmÿgÿuÿwÿiÿiÿkÿyÿsÿmÿmÿjÿwÿxÿÿyÿiÿnÿÿoÿrÿxÿ^ÿzÿxÿ|ÿiÿ^ÿvÿuÿoÿrÿdÿjÿkÿ|ÿqÿoÿuÿrÿlÿkÿtÿxÿqÿnÿiÿdÿjÿnÿjÿoÿrÿ|ÿÿuÿyÿhÿnÿfÿbÿzÿqÿoÿ~ÿxÿbÿxÿnÿhÿxÿÿ}ÿgÿqÿlÿmÿkÿ_ÿoÿyÿÿyÿpÿpÿlÿpÿqÿnÿmÿfÿiÿqÿnÿlÿnÿtÿqÿsÿiÿiÿiÿxÿrÿlÿyÿtÿ{ÿÿmÿÿtÿbÿrÿ}ÿÿoÿmÿqÿxÿ}ÿhÿfÿtÿ}ÿxÿtÿqÿiÿhÿiÿkÿoÿuÿqÿiÿmÿ~ÿwÿrÿrÿsÿÿwÿwÿfÿjÿjÿlÿsÿtÿwÿ|ÿÿnÿoÿtÿÿÿ{ÿ{ÿuÿ{ÿÿrÿxÿ{ÿ{ÿxÿmÿfÿfÿnÿsÿkÿdÿyÿÿxÿqÿ{ÿpÿÿaÿtÿgÿÿzÿrÿ]ÿnÿ_ÿiÿhÿÿÿ{ÿ{ÿtÿlÿbÿxÿyÿqÿlÿnÿlÿmÿtÿsÿlÿiÿxÿzÿrÿtÿÿ{ÿsÿiÿ`ÿRÿQÿtÿgÿoÿhÿhÿlÿtÿ{ÿpÿnÿyÿyÿiÿiÿgÿlÿgÿxÿrÿmÿpÿjÿlÿvÿtÿhÿpÿvÿpÿeÿlÿsÿrÿlÿÿÿzÿ]ÿ{ÿxÿyÿmÿdÿmÿoÿyÿsÿÿyÿlÿtÿqÿzÿ{ÿsÿuÿwÿoÿiÿmÿzÿÿsÿiÿuÿyÿ~ÿqÿkÿgÿqÿtÿpÿsÿxÿhÿoÿsÿÿdÿÿpÿkÿqÿsÿyÿ{ÿÿÿÿkÿcÿoÿuÿvÿnÿnÿ{ÿÿ{ÿwÿmÿxÿxÿrÿgÿrÿhÿÿgÿpÿ|ÿtÿÿtÿÿÿzÿbÿVÿbÿpÿbÿ{ÿÿzÿxÿrÿuÿzÿpÿzÿxÿtÿtÿvÿÿvÿoÿjÿnÿxÿvÿuÿ|ÿuÿ~ÿ}ÿsÿtÿyÿqÿaÿgÿlÿmÿyÿ}ÿzÿzÿyÿÿÿÿ}ÿsÿtÿ}ÿÿ{ÿÿtÿ{ÿrÿpÿÿtÿjÿ{ÿÿxÿzÿpÿjÿlÿpÿyÿ|ÿ|ÿ~ÿtÿiÿoÿnÿuÿvÿoÿrÿoÿxÿÿeÿvÿvÿqÿhÿíþþ	ÿiÿwÿzÿÿvÿhÿnÿtÿwÿyÿuÿzÿzÿwÿvÿoÿkÿnÿuÿyÿsÿzÿsÿÿuÿ}ÿzÿoÿÿsÿnÿpÿ{ÿsÿsÿwÿvÿvÿnÿoÿyÿqÿwÿÿrÿjÿÿtÿdÿjÿfÿxÿkÿpÿÿ_ÿeÿ|ÿyÿiÿhÿfÿhÿlÿoÿuÿrÿjÿlÿpÿqÿlÿ~ÿnÿkÿqÿvÿ_ÿ}ÿpÿdÿgÿkÿxÿpÿyÿ}ÿyÿ~ÿÿÿÿvÿÿÿÿÿÿxÿlÿvÿÿÿuÿkÿWÿzÿÿoÿqÿuÿ|ÿÿÿ~ÿÿ{ÿtÿkÿxÿtÿÿtÿÿ}ÿ{ÿÿqÿyÿÿqÿyÿÿÿÿwÿqÿsÿyÿÿwÿkÿzÿwÿÿzÿÿÿÿzÿlÿÿÿ|ÿ}ÿÿtÿvÿwÿtÿpÿtÿwÿvÿzÿtÿoÿÿÿ}ÿ{ÿtÿÿ}ÿÿÿuÿÿrÿtÿzÿ}ÿÿÿuÿnÿzÿrÿTÿ{ÿÿ~ÿÿÿÿÿzÿ|ÿÿwÿÿÿÿÿÿvÿrÿÿÿ|ÿÿÿ|ÿtÿxÿÿxÿpÿ}ÿkÿ{ÿÿ|ÿqÿpÿsÿ{ÿÿ}ÿyÿÿÿÿÿÿÿÿpÿÿ~ÿyÿÿxÿwÿÿÿxÿ~ÿÿxÿxÿvÿÿÿwÿÿÿÿvÿ~ÿÿÿÿÿyÿrÿÿÿÿÿÿÿsÿÿ¤ÿÿ{ÿÿmÿÿÿÿsÿuÿÿ{ÿsÿwÿyÿxÿ~ÿ}ÿsÿ}ÿuÿÿÿ~ÿyÿ|ÿÿÿzÿÿÿ~ÿÿÿÿ~ÿ{ÿÿÿ~ÿxÿÿÿÿÿÿÿ{ÿÿÿÿzÿvÿÿÿzÿÿ|ÿpÿÿÿwÿqÿtÿ~ÿÿ~ÿÿ|ÿzÿÿÿÿÿÿ{ÿÿÿÿnÿ{ÿÿÿÿÿÿÿyÿ{ÿÿÿÿÿÿjÿkÿqÿÿvÿvÿuÿqÿzÿÿÿÿpÿmÿÿsÿzÿÿÿÿxÿÿÿÿÿÿÿ¥ÿÿÿ¥ÿÿÿÿyÿÿxÿÿÿpÿsÿÿÿÿÿÿÿÿÿÿ|ÿÿÿÿÿzÿÿ|ÿÿ¦ÿÿzÿÿ|ÿwÿÿÿÿÿÿÿÿÿÿ~ÿzÿ}ÿwÿÿ§ÿ¨ÿÿ°ÿ|ÿ|ÿÿÿÿÿÿÿÿÿÿÿÿÿÿxÿÿÿyÿ{ÿÿ¤ÿ¤ÿÿÿÿÿÿÿÿÿÿÿwÿxÿÿÿÿ|ÿÿÿÿ¥ÿÿÿÿÿsÿ~ÿ«ÿÿÿÿpÿÿÿyÿ{ÿyÿÿ¤ÿ§ÿÿÿÿÿ|ÿyÿ¤ÿÿ§ÿÿÿtÿuÿÿ«ÿ¤ÿÿÿÿuÿ}ÿyÿxÿªÿÿÿÿÿÿÿÿÿÿÿ¦ÿÿ~ÿÿÿÿÿ­ÿ®ÿÿÿÿ{ÿ¦ÿÿÿÿÿ}ÿsÿrÿ{ÿÿÿ¤ÿÿÿÿ¤ÿÿzÿ}ÿrÿnÿ}ÿ¤ÿÿ}ÿ§ÿÿÿ©ÿÿ~ÿ}ÿ~ÿÿ¥ÿ¥ÿÿvÿÿsÿÿ{ÿ|ÿ}ÿ}ÿÿÿ§ÿ²ÿ¥ÿ~ÿÿwÿÿwÿqÿÿÿÿÿ~ÿ}ÿÿÿÿkÿÿªÿyÿwÿÿÿÿ§ÿ¦ÿÿÿÿ¦ÿÿ¤ÿ¥ÿÿÿ©ÿÿÿwÿsÿÿÿÿÿÿÿÿÿ§ÿ®ÿÿÿÿÿ¦ÿ§ÿ¥ÿÿÿÿÿwÿ¥ÿÿ¦ÿ¬ÿ¬ÿ¥ÿÿÿÿxÿ®ÿÿÿrÿpÿeÿcÿzÿÿwÿ¦ÿ¥ÿÿÿ|ÿ¥ÿ¥ÿÿÿÿ¦ÿ¤ÿ¯ÿvÿ~ÿÿ¦ÿ¤ÿªÿ°ÿ«ÿ³ÿ¯ÿÿÿ{ÿ¥ÿ«ÿ§ÿÿ~ÿ~ÿ¤ÿ±ÿ°ÿ{ÿwÿÿ¥ÿ¬ÿ·ÿµÿ¦ÿyÿ¥ÿ{ÿ¦ÿ~ÿvÿwÿÿ¥ÿxÿuÿ©ÿ­ÿwÿvÿ{ÿÿ¦ÿ§ÿ¦ÿÿªÿzÿ~ÿÿ¨ÿÿ¬ÿ¶ÿ°ÿªÿ¨ÿ{ÿ¦ÿyÿwÿuÿ}ÿ§ÿ}ÿzÿ§ÿmÿ¬ÿ§ÿzÿ¨ÿ¨ÿ¥ÿ§ÿzÿªÿxÿ¤ÿwÿzÿyÿvÿxÿ¤ÿ¥ÿ¤ÿuÿ¥ÿsÿwÿ¥ÿsÿfÿmÿ¤ÿxÿ¬ÿ©ÿ«ÿyÿvÿ§ÿ¬ÿ¦ÿ§ÿ­ÿ©ÿ©ÿ«ÿ§ÿpÿrÿ«ÿfÿiÿ¥ÿ¯ÿ¥ÿwÿuÿuÿªÿ­ÿpÿmÿpÿ¥ÿ¯ÿ©ÿfÿiÿ°ÿhÿfÿ²ÿ§ÿsÿ¥ÿpÿjÿ©ÿ­ÿ±ÿÀÿ´ÿ¤ÿiÿqÿ¤ÿlÿpÿcÿ§ÿ¯ÿ¬ÿjÿ_ÿkÿ¯ÿlÿ^ÿWÿ¥ÿ©ÿkÿ¤ÿ«ÿjÿeÿuÿlÿrÿkÿaÿ_ÿdÿuÿwÿxÿmÿ}ÿ}ÿjÿ^ÿjÿÿ¥ÿhÿsÿwÿuÿyÿÿÿÿ©ÿxÿ|ÿÿÿ~ÿ~ÿ~ÿÿoÿÿÿÿzÿyÿ}ÿ{ÿiÿPÿMÿmÿqÿwÿÿÿzÿoÿoÿtÿzÿÿÿÿ~ÿÿyÿwÿtÿwÿlÿgÿrÿzÿxÿ{ÿ~ÿ¤ÿ¤ÿÿqÿÿyÿpÿxÿvÿ|ÿÿÿ|ÿÿ}ÿvÿ}ÿÿÿ~ÿ©ÿÿ§ÿ©ÿ§ÿÿÿÿ~ÿ¤ÿÿ¥ÿÿÿÿÿ¦ÿÿ¦ÿÿ~ÿ|ÿvÿÿÿ|ÿÿ¤ÿ¨ÿÿÿÿÿÿ}ÿ~ÿÿ¨ÿ¥ÿ}ÿ«ÿÿÿÿ¥ÿªÿÿÿ¤ÿÿrÿÿÿÿÿ|ÿ|ÿÿÿÿÿÿ{ÿÿ¥ÿÿÿÿÿÿÿÿ¦ÿÿÿÿÿÿÿÿÿÿÿwÿÿ©ÿÿ~ÿ~ÿÿÿwÿÿÿÿÿ¦ÿ¬ÿ¤ÿÿÿÿ¥ÿÿ¦ÿÿÿÿÿÿÿÿÿÿÿÿÿÿtÿ{ÿ~ÿsÿmÿuÿÿÿuÿÿÿÿ~ÿÿÿÿÿÿÿ¦ÿÿÿzÿ~ÿÿÿÿÿÿ~ÿÿªÿÿÿÿÿ¤ÿ§ÿÿÿÿyÿwÿÿÿÿÿÿªÿÿÿÿÿÿÿÿÿÿÿÿÿÿÿÿÿÿ|ÿÿ®ÿÿÿÿyÿÿÿÿÿÿÿ{ÿzÿÿÿÿ§ÿÿÿnÿoÿÿÿwÿeÿuÿtÿjÿaÿvÿpÿgÿqÿÿ~ÿiÿ\ÿxÿeÿhÿÿpÿoÿ~ÿgÿcÿxÿÿÿxÿ~ÿÿÿÿÿÿÿÿÿÿ~ÿÿÿyÿÿÿÿÿÿÿÿÿÿÿÿÿÿ¨ÿÿ}ÿÿÿÿÿÿÿÿÿÿÿxÿhÿLÿÿÿÿÿÿÿÿÿÿxÿ~ÿÿÿ~ÿÿÿÿÿÿÿÿÿ¤ÿÿÿÿÿÿ¤ÿÿÿ©ÿÿÿwÿvÿÿÿÿÿ­ÿ¨ÿÿÿÿÿªÿ¤ÿÿÿÿÿ|ÿ|ÿÿÿÿÿÿÿÿ¦ÿÿÿÿÿÿÿÿÿÿ¤ÿÿÿÿÿÿÿÿÿ~ÿÿÿÿÿÿÿÿÿÿ~ÿÿÿÿÿÿÿÿÿÿÿÿyÿÿÿÿÿ¤ÿÿÿÿÿÿ¥ÿÿÿÿ}ÿÿÿÿÿÿÿÿÿÿÿÿuÿÿÿÿÿÿÿÿÿÿzÿÿÿyÿ|ÿ{ÿÿÿÿxÿwÿuÿ{ÿÿÿÿ§ÿÿzÿÿ{ÿÿÿ{ÿÿÿÿÿÿÿxÿyÿtÿxÿsÿÿÿÿÿÿÿÿÿÿÿÿÿÿÿÿÿÿÿÿÿuÿÿÿÿÿsÿ}ÿÿÿÿÿÿ}ÿÿÿ~ÿ¥ÿÿÿÿÿÿÿÿÿÿÿÿ~ÿÿÿÿÿÿÿÿÿ|ÿÿÿÿÿÿÿÿÿÿÿÿÿÿÿzÿÿÿÿÿÿÿÿÿyÿ|ÿÿÿÿÿ{ÿÿÿÿÿvÿÿÿÿÿÿÿÿzÿÿÿÿÿ|ÿ{ÿrÿwÿ{ÿfÿÿÿÿÿÿ}ÿÿ}ÿÿ~ÿÿÿÿÿÿÿÿÿ~ÿzÿÿÿÿÿÿÿÿÿ|ÿkÿyÿyÿÿÿÿÿÿÿÿªÿÿ|ÿ}ÿÿÿÿÿsÿÿpÿÿÿÿÿ|ÿ}ÿÿzÿ}ÿÿÿ}ÿ~ÿ}ÿ|ÿÿ}ÿ~ÿÿÿgÿrÿÿ{ÿÿ}ÿÿÿÿÿ{ÿÿÿÿÿÿvÿÿ~ÿwÿÿ|ÿzÿÿvÿsÿÿÿÿÿÿÿÿ}ÿÿÿÿÿÿÿxÿÿ}ÿtÿxÿvÿuÿ{ÿxÿqÿÿÿnÿwÿsÿxÿzÿ§ÿÿÿzÿÿÿxÿÿzÿ|ÿÿÿÿÿyÿpÿ~ÿÿwÿÿxÿÿ{ÿzÿqÿvÿÿxÿ~ÿÿÿxÿxÿ}ÿzÿrÿmÿwÿtÿtÿvÿrÿeÿpÿtÿmÿwÿyÿxÿsÿwÿpÿnÿjÿ^ÿfÿtÿtÿyÿÿvÿmÿiÿkÿgÿkÿ|ÿ}ÿvÿyÿyÿrÿ|ÿrÿ|ÿÿ|ÿÿ}ÿvÿrÿÿxÿrÿuÿwÿ|ÿÿÿzÿ{ÿyÿwÿwÿzÿ}ÿmÿtÿmÿrÿoÿÿwÿZÿÿÿ{ÿzÿmÿrÿoÿÿÿÿÿyÿqÿ|ÿ~ÿ|ÿuÿjÿiÿjÿiÿzÿ|ÿrÿvÿÿÿjÿÿÿtÿÿÿÿ{ÿÿrÿwÿÿÿ~ÿtÿuÿvÿqÿmÿuÿÿyÿwÿ{ÿuÿÿÿ~ÿ{ÿgÿÿ}ÿ{ÿ|ÿxÿÿÿÿwÿwÿyÿ|ÿ~ÿ{ÿ~ÿwÿwÿyÿjÿvÿÿÿÿtÿtÿ|ÿqÿjÿnÿdÿaÿZÿ~ÿwÿrÿoÿrÿrÿÿ|ÿ}ÿpÿÿuÿsÿqÿÿzÿnÿ{ÿ{ÿyÿsÿkÿsÿyÿ~ÿ}ÿÿxÿmÿfÿ{ÿwÿtÿbÿrÿÿsÿ~ÿsÿnÿ{ÿsÿkÿzÿiÿsÿÿxÿtÿtÿ~ÿÿrÿnÿ|ÿÿÿÿyÿyÿsÿzÿÿpÿiÿÿÿÿhÿÿwÿÿ|ÿvÿdÿcÿÿÿÿnÿoÿuÿtÿtÿoÿsÿ}ÿ}ÿsÿtÿuÿrÿrÿmÿjÿ|ÿÿzÿlÿjÿÿtÿ|ÿ}ÿ}ÿsÿlÿÿiÿsÿyÿmÿyÿ~ÿÿmÿwÿzÿ|ÿÿtÿiÿrÿuÿoÿ{ÿÿtÿqÿvÿxÿvÿtÿÿxÿqÿ{ÿ{ÿtÿnÿÿvÿrÿsÿtÿhÿmÿbÿoÿfÿnÿsÿÿÿÿmÿ{ÿvÿfÿsÿzÿoÿlÿpÿuÿgÿ\ÿnÿyÿvÿvÿvÿuÿiÿ~ÿÿÿ~ÿmÿlÿhÿbÿqÿhÿ|ÿuÿaÿxÿxÿÿvÿhÿlÿÿ}ÿxÿhÿpÿxÿyÿ{ÿtÿoÿvÿwÿqÿpÿqÿqÿxÿxÿtÿwÿnÿtÿ{ÿhÿjÿ|ÿuÿrÿ_ÿÿ{ÿtÿiÿcÿ{ÿpÿmÿuÿÿ{ÿuÿmÿqÿoÿwÿpÿkÿqÿhÿmÿtÿ~ÿ|ÿzÿ|ÿÿ}ÿqÿvÿzÿvÿuÿtÿrÿÿrÿxÿÿoÿrÿkÿ|ÿjÿoÿoÿ{ÿwÿ{ÿyÿyÿsÿxÿyÿvÿÿ}ÿoÿeÿeÿdÿhÿpÿzÿwÿvÿxÿuÿwÿÿÿzÿsÿmÿyÿÿÿÿÿ{ÿtÿsÿÿpÿÿrÿtÿuÿrÿwÿoÿoÿÿeÿsÿ}ÿxÿsÿzÿyÿ|ÿ{ÿuÿxÿ}ÿvÿwÿ|ÿÿ|ÿqÿuÿÿvÿoÿvÿtÿpÿtÿvÿwÿwÿbÿoÿÿÿyÿÿyÿsÿaÿ}ÿcÿUÿ~ÿ]ÿ|ÿÿaÿvÿkÿlÿÿyÿfÿdÿhÿnÿ\ÿrÿwÿmÿpÿmÿuÿ|ÿuÿpÿiÿvÿÿqÿpÿwÿjÿpÿuÿgÿyÿzÿcÿoÿtÿwÿÿyÿmÿ\ÿmÿ]ÿnÿoÿgÿuÿkÿgÿnÿuÿ{ÿ|ÿsÿoÿwÿpÿwÿ}ÿzÿqÿ|ÿ{ÿdÿqÿxÿnÿwÿvÿbÿ\ÿjÿiÿnÿrÿzÿpÿbÿrÿÿrÿoÿkÿ|ÿhÿeÿxÿxÿdÿcÿrÿbÿoÿvÿpÿiÿvÿwÿrÿtÿnÿuÿqÿmÿ^ÿ_ÿpÿpÿyÿvÿpÿxÿjÿcÿfÿoÿwÿiÿÿpÿvÿ{ÿÿuÿoÿjÿiÿpÿqÿ}ÿjÿlÿ~ÿvÿfÿÿqÿhÿnÿvÿnÿiÿvÿkÿnÿuÿwÿuÿgÿhÿnÿhÿlÿpÿqÿuÿxÿuÿ}ÿoÿjÿUÿ`ÿnÿeÿzÿyÿyÿÿ]ÿmÿsÿiÿkÿ~ÿiÿmÿaÿeÿlÿsÿoÿgÿpÿ}ÿxÿrÿvÿvÿjÿkÿrÿxÿuÿnÿxÿ{ÿxÿiÿfÿtÿoÿiÿhÿnÿnÿÿtÿmÿÿkÿbÿÿqÿnÿtÿnÿrÿyÿ}ÿ{ÿnÿsÿuÿyÿeÿcÿtÿuÿnÿxÿuÿmÿnÿhÿbÿkÿmÿiÿgÿjÿrÿnÿtÿtÿoÿyÿÿqÿfÿwÿÿ|ÿcÿpÿhÿyÿtÿmÿrÿdÿlÿÿtÿ~ÿtÿoÿuÿxÿwÿoÿrÿuÿrÿtÿyÿoÿhÿsÿuÿfÿiÿlÿoÿ}ÿtÿyÿ}ÿiÿÿwÿ~ÿkÿnÿtÿmÿoÿsÿgÿÿrÿxÿnÿeÿrÿÿ}ÿsÿyÿqÿjÿhÿfÿpÿvÿrÿzÿ~ÿtÿnÿ{ÿ~ÿuÿgÿaÿ[ÿ]ÿqÿwÿlÿaÿnÿnÿnÿxÿsÿmÿÿtÿfÿcÿoÿmÿoÿoÿbÿcÿgÿdÿsÿsÿcÿiÿnÿsÿtÿmÿzÿÿzÿjÿoÿtÿsÿuÿÿzÿuÿrÿÿiÿwÿxÿyÿÿÿqÿzÿrÿoÿzÿqÿsÿsÿsÿnÿlÿÿÿxÿmÿsÿuÿnÿWÿbÿlÿqÿyÿtÿwÿdÿZÿsÿmÿÿoÿyÿiÿnÿrÿyÿyÿjÿuÿÿ~ÿsÿvÿuÿzÿÿxÿuÿtÿuÿlÿsÿtÿxÿÿlÿhÿyÿcÿoÿnÿnÿzÿxÿjÿtÿÿsÿmÿxÿÿ{ÿ{ÿnÿnÿÿÿrÿtÿ|ÿsÿtÿsÿuÿzÿÿ~ÿnÿsÿqÿnÿzÿÿsÿ~ÿuÿtÿqÿkÿnÿÿzÿÿrÿlÿhÿeÿwÿyÿpÿqÿsÿzÿ}ÿ{ÿiÿrÿuÿtÿÿ~ÿpÿxÿxÿwÿtÿÿÿsÿsÿsÿzÿ~ÿnÿhÿuÿfÿcÿ|ÿzÿoÿsÿ~ÿÿÿlÿiÿoÿÿÿÿÿÿÿxÿuÿxÿ]ÿhÿmÿvÿÿyÿxÿjÿmÿsÿsÿuÿoÿoÿvÿyÿzÿvÿoÿpÿtÿmÿ}ÿÿyÿÿsÿzÿwÿzÿpÿsÿuÿ{ÿwÿÿ}ÿsÿÿÿÿ{ÿ}ÿÿuÿoÿyÿpÿqÿuÿhÿuÿiÿoÿnÿdÿmÿzÿgÿkÿzÿiÿuÿyÿfÿmÿqÿoÿwÿwÿkÿbÿfÿvÿqÿzÿvÿnÿ|ÿrÿjÿ`ÿlÿ]ÿqÿmÿiÿoÿxÿÿuÿlÿpÿ|ÿÿ{ÿsÿ{ÿÿÿpÿeÿkÿdÿkÿ|ÿcÿuÿkÿÿÿjÿzÿtÿ|ÿÿ~ÿwÿ~ÿÿÿqÿ{ÿÿÿpÿoÿoÿÿÿqÿÿÿÿyÿÿÿÿÿÿzÿqÿvÿvÿxÿ{ÿrÿnÿqÿuÿ}ÿuÿwÿsÿÿzÿuÿsÿ{ÿyÿÿ{ÿwÿtÿtÿpÿrÿ}ÿyÿqÿ}ÿpÿkÿ{ÿfÿÿÿwÿÿwÿÿrÿ|ÿÿzÿuÿwÿpÿrÿ{ÿxÿ|ÿÿÿÿvÿÿtÿÿÿ{ÿÿzÿÿ|ÿ}ÿ}ÿÿ}ÿ{ÿ|ÿÿÿÿÿvÿwÿÿÿÿqÿrÿÿÿÿÿÿÿÿwÿvÿ|ÿ}ÿÿÿÿ~ÿÿÿ«ÿ}ÿÿ{ÿÿÿÿxÿÿÿyÿyÿÿÿÿvÿvÿsÿrÿÿvÿÿÿsÿÿÿÿÿzÿmÿnÿxÿÿÿ~ÿÿÿÿxÿ~ÿaÿÿlÿÿÿyÿwÿyÿÿÿyÿxÿ~ÿÿÿ~ÿ~ÿÿÿÿyÿÿÿÿpÿtÿ}ÿ~ÿÿÿÿÿÿ}ÿ~ÿÿÿÿqÿtÿÿÿÿ}ÿÿ~ÿÿÿÿvÿ}ÿÿÿxÿuÿnÿxÿÿÿÿ¦ÿÿ{ÿÿqÿpÿÿÿÿÿÿÿÿÿ¤ÿÿÿvÿÿÿsÿzÿ{ÿzÿÿÿÿÿÿ{ÿvÿÿÿpÿhÿÿÿÿzÿÿ}ÿ{ÿÿ¥ÿÿÿ~ÿvÿwÿ~ÿÿÿ}ÿÿÿÿ§ÿ§ÿÿ~ÿyÿyÿÿ§ÿÿÿÿpÿÿÿ}ÿwÿÿÿÿÿÿÿÿuÿÿ¥ÿoÿÿÿÿÿÿ~ÿqÿ|ÿÿ¥ÿ¦ÿÿÿÿ}ÿÿÿÿqÿÿ§ÿ¥ÿ­ÿ§ÿÿ¤ÿÿÿ©ÿ¦ÿ­ÿ«ÿzÿzÿÿÿÿÿÿvÿÿªÿ¤ÿwÿuÿÿ|ÿuÿÿzÿwÿÿ}ÿ{ÿÿÿÿÿÿÿÿÿÿÿÿÿ}ÿyÿÿÿÿÿÿ§ÿ±ÿÿxÿtÿzÿvÿqÿÿÿÿÿÿÿÿ¤ÿkÿzÿvÿÿÿÿÿ{ÿrÿsÿÿÿÿ¨ÿÿ¬ÿÿÿÿÿÿÿÿÿÿÿÿÿÿsÿxÿÿÿÿÿÿÿÿÿ¨ÿ{ÿyÿÿ¨ÿÿÿÿqÿrÿÿ¤ÿuÿÿ¤ÿ{ÿÿÿÿÿÿÿ~ÿÿÿÿ°ÿÿÿÿ¤ÿ}ÿÿ«ÿ§ÿÿwÿ}ÿ¨ÿ~ÿ©ÿÿÿÿ}ÿÿÿÿ¨ÿ§ÿÿÿwÿÿ|ÿÿÿxÿ|ÿÿ§ÿ§ÿ}ÿzÿÿ¥ÿtÿÿÿ§ÿªÿ§ÿ§ÿÿ{ÿ{ÿÿÿ~ÿ{ÿ¤ÿyÿ~ÿÿÿÿÿ§ÿÿvÿÿÿ¤ÿÿÿÿÿÿÿÿ¤ÿÿÿÿÿwÿÿ¥ÿÿÿÿ{ÿ§ÿÿÿ¤ÿ©ÿ¨ÿ¨ÿ¤ÿ¤ÿ¯ÿ«ÿ¬ÿ¦ÿ¨ÿ¥ÿÿ«ÿ¨ÿÿ¨ÿ©ÿxÿÿÿÿgÿIÿBÿeÿ{ÿwÿÿÿÿ¨ÿÿ{ÿ¨ÿÿ}ÿÿÿÿ¤ÿ­ÿzÿxÿ¦ÿ¨ÿ¯ÿ©ÿÿzÿoÿÿÿ¥ÿoÿÿ©ÿ©ÿ¬ÿ©ÿÿªÿ¬ÿªÿÿÿzÿvÿÿÿÿ©ÿ}ÿ§ÿzÿ®ÿ°ÿªÿÿ§ÿ«ÿ§ÿ§ÿªÿ~ÿÿÿ~ÿ¤ÿ¥ÿ~ÿ|ÿ¬ÿ³ÿyÿÿ}ÿyÿ©ÿ¨ÿ§ÿ¬ÿ«ÿ«ÿÿuÿ}ÿ|ÿvÿ¤ÿ¥ÿvÿvÿ¦ÿkÿwÿÿ¥ÿsÿvÿªÿ«ÿzÿ{ÿ°ÿ{ÿxÿzÿtÿ{ÿ¦ÿtÿtÿ¨ÿ­ÿ¥ÿsÿzÿ©ÿ®ÿ«ÿuÿnÿyÿoÿoÿoÿªÿªÿ¥ÿªÿ¬ÿ§ÿ­ÿ¬ÿsÿ¥ÿ¦ÿ¥ÿ§ÿ¨ÿ¤ÿ¬ÿ­ÿdÿ©ÿ¶ÿ¯ÿ§ÿ¦ÿ¥ÿ¦ÿ­ÿtÿ©ÿ«ÿ¦ÿiÿgÿ¨ÿ¦ÿ«ÿ¥ÿrÿ¨ÿ®ÿoÿbÿ§ÿnÿcÿ«ÿ«ÿ¦ÿ¤ÿnÿhÿiÿiÿ¦ÿ¨ÿ¥ÿiÿ¤ÿ¤ÿdÿjÿ«ÿ`ÿaÿiÿlÿhÿkÿ¦ÿ¦ÿiÿjÿXÿiÿ{ÿwÿuÿÿqÿrÿÿ~ÿÿÿwÿaÿkÿ©ÿÿrÿrÿrÿpÿxÿÿÿÿÿÿ{ÿzÿuÿxÿÿ{ÿÿfÿzÿÿ|ÿzÿ~ÿ}ÿwÿoÿCÿxÿwÿ|ÿ{ÿzÿ{ÿuÿÿpÿxÿ{ÿÿÿÿÿÿqÿ{ÿvÿ}ÿzÿwÿÿÿÿuÿ}ÿÿÿÿiÿtÿxÿqÿ}ÿzÿtÿÿyÿÿÿÿÿÿÿÿnÿ«ÿÿsÿqÿwÿÿÿÿÿÿÿ©ÿ~ÿÿÿÿzÿvÿ¦ÿ¥ÿ}ÿwÿ|ÿ¤ÿ¥ÿÿÿÿÿÿÿxÿ¦ÿÿyÿ}ÿÿ¦ÿÿÿ«ÿ¨ÿÿ|ÿÿ¤ÿÿÿÿ¬ÿÿÿ¨ÿÿÿÿÿÿÿÿÿÿÿÿ¥ÿÿÿ¤ÿÿÿÿÿÿ­ÿ¦ÿÿÿÿÿÿÿÿ¤ÿÿÿÿÿÿÿÿÿÿÿwÿÿ¨ÿ«ÿ¥ÿÿÿÿ¦ÿ§ÿÿÿÿÿÿÿÿ|ÿxÿÿÿÿÿÿÿÿÿªÿ§ÿÿ{ÿxÿÿÿÿÿÿÿzÿÿÿÿÿÿ¨ÿªÿÿÿÿÿÿÿÿ¤ÿÿÿÿÿ¥ÿÿÿÿÿ©ÿ©ÿÿÿÿ¤ÿÿÿÿÿÿ§ÿ©ÿÿÿÿÿÿ|ÿÿ©ÿ±ÿÿÿÿÿÿÿÿÿ§ÿÿÿÿ|ÿzÿÿÿsÿ{ÿÿwÿÿwÿsÿwÿoÿÿÿsÿrÿzÿjÿlÿkÿ}ÿmÿkÿdÿpÿxÿtÿsÿ}ÿÿwÿjÿhÿzÿgÿÿ|ÿpÿxÿwÿvÿ~ÿÿÿ}ÿÿÿÿÿ}ÿÿÿ}ÿ}ÿÿÿÿÿ}ÿ|ÿ~ÿtÿÿ{ÿÿÿÿÿÿÿÿÿÿÿnÿÿÿÿÿÿÿÿÿÿ~ÿÿ~ÿ~ÿÿÿÿÿÿÿÿÿÿÿÿÿÿÿÿÿÿÿÿÿÿÿÿÿÿÿÿÿ¯ÿÿ~ÿÿÿÿlÿdÿqÿxÿÿÿÿÿÿxÿÿÿÿªÿÿÿÿÿÿÿÿÿ©ÿÿÿÿÿÿÿ¤ÿÿÿÿÿ|ÿÿÿ¦ÿÿÿÿzÿÿ¥ÿÿÿÿÿÿÿÿÿ|ÿÿÿ¥ÿÿÿÿ¥ÿÿÿÿÿÿÿ{ÿÿÿzÿÿÿ©ÿ¥ÿÿÿ§ÿÿÿÿÿÿÿÿÿÿÿÿÿÿÿÿÿ§ÿÿÿÿÿ|ÿÿzÿÿÿªÿqÿÿtÿÿxÿxÿÿÿÿÿ|ÿtÿqÿuÿÿxÿÿÿÿrÿÿwÿuÿÿÿxÿsÿpÿtÿ|ÿ~ÿzÿ~ÿzÿÿ|ÿ°ÿÿÿ|ÿÿ~ÿÿÿ}ÿÿÿÿÿÿÿÿÿÿÿxÿÿÿÿÿÿzÿuÿ|ÿÿÿ}ÿÿÿqÿÿÿÿmÿÿÿÿÿÿÿÿÿÿ~ÿÿÿÿÿzÿÿÿ¨ÿzÿÿÿÿÿÿÿÿÿÿÿ¤ÿÿÿÿ|ÿÿÿÿÿÿÿ¥ÿÿ©ÿÿÿÿÿÿÿÿÿÿÿÿzÿÿÿÿÿÿÿÿ|ÿÿÿÿÿÿxÿ|ÿÿÿÿ{ÿÿÿÿÿÿÿÿÿÿÿ{ÿÿÿÿÿ}ÿÿÿwÿÿ|ÿÿÿÿÿÿÿÿqÿÿÿ|ÿÿÿÿÿÿ}ÿÿÿÿÿÿÿÿÿoÿ|ÿzÿÿ~ÿÿÿÿÿÿÿÿ|ÿxÿÿÿtÿwÿÿÿ~ÿÿ}ÿgÿ~ÿoÿ{ÿrÿvÿtÿÿ¥ÿÿÿÿxÿsÿÿÿÿÿÿ~ÿ~ÿ{ÿ|ÿÿ|ÿuÿzÿÿÿÿ{ÿÿÿÿÿÿÿÿÿÿ|ÿÿÿwÿoÿÿÿÿ}ÿwÿjÿ§ÿÿqÿÿÿ|ÿrÿÿÿyÿÿÿ~ÿyÿxÿ}ÿÿzÿwÿÿyÿiÿÿ}ÿÿ~ÿÿvÿ{ÿÿpÿvÿÿ}ÿÿÿÿtÿwÿyÿvÿsÿoÿzÿwÿrÿ{ÿsÿfÿsÿvÿyÿmÿoÿwÿuÿiÿgÿmÿkÿnÿnÿpÿsÿtÿzÿyÿlÿgÿjÿmÿ_ÿkÿyÿmÿnÿ{ÿuÿzÿvÿsÿ|ÿrÿ}ÿ{ÿuÿuÿÿuÿlÿrÿnÿvÿÿ|ÿzÿyÿwÿzÿvÿvÿzÿ{ÿuÿeÿsÿÿÿfÿyÿÿrÿÿlÿuÿyÿtÿÿÿwÿtÿvÿ{ÿ~ÿ|ÿwÿtÿvÿlÿqÿÿÿÿkÿ{ÿÿÿrÿÿ|ÿtÿxÿ}ÿ}ÿpÿÿwÿyÿ}ÿ}ÿzÿuÿtÿtÿvÿvÿvÿ}ÿxÿwÿÿxÿ{ÿ~ÿÿ{ÿÿqÿÿÿmÿ~ÿÿjÿyÿtÿuÿÿwÿÿÿ|ÿxÿwÿzÿ}ÿÿÿwÿ|ÿxÿpÿ~ÿoÿuÿoÿcÿ\ÿmÿ{ÿsÿmÿmÿoÿqÿÿcÿÿvÿÿvÿrÿrÿÿ}ÿpÿqÿmÿkÿiÿdÿtÿ~ÿzÿzÿwÿqÿiÿqÿxÿtÿzÿdÿwÿÿyÿÿÿxÿÿ{ÿuÿuÿdÿsÿyÿmÿfÿ{ÿÿxÿhÿmÿ}ÿqÿgÿjÿbÿnÿzÿvÿdÿqÿrÿ^ÿlÿrÿqÿuÿeÿÿÿjÿyÿsÿÿxÿzÿmÿpÿsÿfÿqÿjÿpÿ}ÿÿ{ÿyÿzÿsÿpÿyÿsÿzÿÿÿlÿsÿÿ{ÿrÿuÿnÿ{ÿ{ÿ}ÿuÿ{ÿ{ÿfÿpÿsÿmÿtÿyÿwÿoÿzÿxÿoÿ{ÿ|ÿtÿxÿxÿsÿ{ÿ~ÿuÿ|ÿÿ{ÿwÿ|ÿÿÿÿgÿnÿbÿÿÿtÿrÿgÿjÿkÿhÿxÿoÿlÿgÿzÿÿÿ|ÿsÿtÿ}ÿÿÿvÿvÿvÿvÿÿ|ÿsÿÿwÿqÿpÿwÿzÿ|ÿ|ÿ}ÿpÿuÿgÿrÿwÿ}ÿqÿ}ÿpÿtÿpÿqÿÿtÿhÿxÿqÿkÿÿÿwÿrÿnÿkÿsÿsÿnÿmÿoÿqÿpÿpÿsÿsÿuÿuÿmÿ^ÿjÿzÿxÿrÿnÿzÿoÿwÿ`ÿmÿ{ÿwÿxÿnÿÿzÿ{ÿuÿtÿtÿkÿmÿuÿoÿ`ÿoÿwÿÿ|ÿpÿsÿ~ÿÿ|ÿ{ÿxÿtÿjÿjÿrÿtÿkÿ}ÿzÿ}ÿpÿeÿoÿdÿpÿkÿÿ{ÿ~ÿlÿ}ÿpÿpÿiÿnÿ}ÿ~ÿnÿoÿmÿlÿkÿoÿsÿjÿpÿvÿwÿ}ÿ}ÿyÿwÿzÿpÿlÿÿÿyÿÿmÿsÿ}ÿrÿzÿtÿyÿmÿzÿyÿzÿsÿwÿ}ÿoÿsÿwÿmÿmÿuÿzÿÿqÿsÿÿyÿhÿtÿsÿtÿqÿdÿtÿÿwÿxÿwÿwÿuÿlÿoÿtÿdÿkÿvÿvÿpÿÿÿÿvÿmÿoÿPÿ{ÿÿyÿÿ|ÿuÿ{ÿlÿlÿyÿkÿiÿlÿoÿ{ÿ|ÿpÿrÿZÿ]ÿqÿhÿ_ÿdÿmÿsÿiÿXÿ^ÿrÿ|ÿwÿkÿeÿhÿeÿvÿvÿqÿyÿeÿÿwÿgÿ]ÿVÿ]ÿvÿÿ}ÿvÿoÿpÿÿÿuÿuÿkÿmÿjÿtÿuÿeÿ_ÿmÿvÿuÿtÿvÿuÿwÿ|ÿpÿ{ÿkÿnÿgÿbÿpÿÿÿyÿvÿbÿzÿdÿ_ÿÿsÿzÿhÿÿhÿÿsÿbÿqÿtÿiÿpÿmÿrÿoÿoÿfÿhÿmÿqÿmÿmÿmÿiÿsÿyÿ{ÿÿkÿvÿÿpÿvÿjÿ|ÿÿÿÿÿeÿnÿdÿqÿYÿcÿmÿ_ÿÿuÿoÿaÿrÿuÿ{ÿdÿ^ÿqÿhÿpÿoÿpÿ^ÿ_ÿwÿyÿuÿkÿiÿnÿdÿnÿoÿkÿfÿuÿkÿpÿiÿ`ÿoÿnÿnÿvÿxÿqÿXÿpÿpÿrÿzÿ|ÿhÿtÿpÿqÿoÿyÿgÿjÿxÿÿsÿqÿkÿgÿlÿyÿxÿsÿsÿtÿÿyÿtÿnÿqÿrÿbÿgÿnÿyÿrÿÿ{ÿ{ÿyÿiÿaÿÿgÿaÿmÿoÿsÿmÿoÿtÿhÿqÿmÿrÿiÿiÿkÿmÿmÿqÿrÿsÿtÿhÿbÿvÿ|ÿnÿvÿÿÿsÿfÿxÿwÿsÿrÿkÿÿsÿyÿlÿsÿ\ÿlÿsÿnÿtÿfÿrÿpÿxÿtÿzÿtÿwÿzÿÿÿtÿrÿlÿxÿÿqÿlÿqÿqÿmÿlÿnÿwÿlÿnÿÿkÿnÿtÿÿnÿ^ÿÿZÿwÿjÿyÿmÿwÿhÿZÿtÿnÿqÿzÿÿyÿtÿtÿhÿ`ÿjÿrÿwÿqÿhÿrÿsÿrÿrÿoÿlÿsÿfÿlÿrÿuÿzÿ}ÿyÿqÿuÿzÿrÿ}ÿyÿwÿ{ÿyÿoÿyÿxÿlÿrÿqÿbÿkÿrÿnÿpÿhÿlÿrÿiÿmÿmÿsÿrÿzÿuÿtÿiÿgÿwÿuÿiÿÿlÿzÿÿwÿqÿnÿzÿxÿyÿ}ÿvÿÿzÿxÿvÿgÿkÿnÿtÿÿÿÿÿvÿrÿsÿrÿgÿpÿvÿsÿ~ÿlÿÿlÿsÿtÿuÿxÿ{ÿrÿiÿnÿuÿuÿlÿfÿrÿzÿvÿÿÿvÿsÿyÿxÿvÿyÿxÿnÿmÿ{ÿ|ÿzÿyÿwÿuÿuÿbÿjÿrÿZÿpÿoÿ{ÿlÿvÿxÿuÿtÿuÿlÿvÿ~ÿlÿlÿxÿzÿoÿfÿyÿÿÿ{ÿnÿnÿcÿÿoÿtÿvÿÿeÿnÿxÿwÿsÿkÿwÿ{ÿuÿÿyÿqÿmÿqÿwÿwÿvÿsÿtÿtÿrÿsÿgÿiÿÿÿ}ÿqÿxÿÿtÿÿpÿuÿÿÿxÿfÿtÿ~ÿÿhÿ{ÿzÿrÿ|ÿÿÿÿÿÿÿnÿrÿRÿbÿvÿÿsÿtÿÿlÿnÿÿjÿvÿmÿyÿÿvÿjÿoÿuÿoÿuÿuÿjÿpÿzÿ{ÿ~ÿ|ÿpÿyÿyÿsÿuÿÿpÿ{ÿvÿ~ÿoÿÿÿyÿyÿzÿuÿÿÿrÿ~ÿ~ÿnÿvÿÿ}ÿqÿwÿÿhÿjÿkÿ{ÿmÿtÿ]ÿpÿeÿÿcÿuÿkÿvÿgÿnÿnÿjÿsÿyÿpÿsÿ|ÿqÿcÿfÿeÿoÿpÿtÿ|ÿvÿrÿuÿuÿ{ÿ_ÿjÿmÿ_ÿpÿqÿ~ÿwÿmÿvÿ{ÿvÿpÿkÿrÿkÿ`ÿqÿÿ}ÿÿzÿÿzÿÿoÿ}ÿ|ÿzÿÿuÿzÿ{ÿyÿzÿzÿÿÿsÿmÿÿÿuÿpÿvÿÿÿ~ÿ~ÿÿlÿlÿÿÿÿ{ÿÿoÿaÿtÿ|ÿxÿxÿuÿÿÿmÿmÿÿxÿÿÿbÿÿpÿzÿuÿzÿ|ÿ}ÿÿwÿqÿwÿÿÿÿ}ÿvÿjÿxÿvÿÿwÿÿÿyÿzÿwÿtÿyÿpÿyÿÿ{ÿpÿoÿwÿzÿÿÿqÿÿÿzÿÿxÿxÿsÿÿtÿtÿzÿÿÿÿ}ÿwÿÿÿÿÿ{ÿÿÿwÿÿÿjÿzÿ~ÿÿxÿÿÿÿzÿÿÿ~ÿÿÿÿwÿ|ÿgÿÿÿwÿqÿÿÿÿwÿÿÿ{ÿ~ÿÿÿ|ÿxÿÿ}ÿÿÿwÿÿÿwÿ|ÿÿsÿ}ÿqÿqÿtÿzÿ|ÿ|ÿÿÿzÿ}ÿÿÿrÿÿoÿzÿwÿwÿÿ~ÿ}ÿÿ~ÿÿÿÿÿzÿÿÿ{ÿ}ÿÿwÿ}ÿqÿÿ¤ÿ¯ÿÿÿÿzÿÿ~ÿ}ÿxÿxÿÿsÿoÿsÿÿÿtÿsÿwÿzÿÿÿ{ÿuÿÿÿ~ÿxÿtÿÿyÿÿÿÿÿ©ÿÿ|ÿÿyÿzÿÿ|ÿÿÿÿuÿÿ¥ÿÿÿÿÿ|ÿqÿyÿÿ~ÿ~ÿÿÿzÿÿxÿ{ÿyÿÿ{ÿqÿÿ}ÿÿÿÿÿ|ÿ|ÿÿyÿrÿÿÿÿqÿÿÿÿÿÿÿ¨ÿ¤ÿÿ|ÿÿÿÿyÿzÿÿ}ÿlÿwÿÿÿ§ÿÿyÿzÿÿÿtÿxÿÿÿÿ|ÿÿzÿÿÿÿ|ÿlÿtÿÿ«ÿ¥ÿÿÿyÿÿwÿ°ÿªÿ¥ÿÿÿÿÿ§ÿ¦ÿ¥ÿÿÿ¤ÿÿ§ÿ¥ÿ|ÿ{ÿÿÿÿ{ÿ}ÿÿÿ­ÿ©ÿÿwÿqÿÿÿÿÿÿÿÿÿ¥ÿÿ|ÿ|ÿÿÿvÿÿÿÿÿ¥ÿÿÿÿÿ~ÿxÿ|ÿÿÿsÿÿÿÿÿÿÿÿÿvÿvÿªÿÿÿÿÿsÿtÿÿÿÿqÿuÿÿÿ|ÿsÿ§ÿÿ¤ÿÿÿÿÿÿÿÿ~ÿÿ¤ÿ|ÿÿwÿÿÿÿÿÿ}ÿÿÿÿÿÿ~ÿyÿÿÿÿÿÿÿÿ¦ÿ¬ÿÿÿÿÿÿ|ÿÿÿÿÿÿÿÿÿ°ÿÿÿÿÿÿÿ¦ÿÿÿÿÿÿ«ÿ¬ÿÿ¦ÿªÿtÿ{ÿÿ¥ÿ¦ÿ¥ÿ¦ÿ¨ÿÿÿÿ©ÿÿÿÿ¥ÿÿyÿÿÿ§ÿ§ÿwÿ´ÿ¯ÿ¯ÿ®ÿÿÿ¨ÿÿyÿÿÿÿÿÿÿÿÿÿÿ¥ÿ¥ÿÿÿ©ÿÿÿrÿ~ÿ©ÿ¤ÿ}ÿ~ÿzÿ¦ÿ¦ÿÿ¤ÿ¨ÿzÿÿÿÿÿÿÿÿuÿ§ÿyÿÿÿÿÿ©ÿ«ÿªÿ®ÿ~ÿÿÿ¤ÿ§ÿÿ¤ÿ§ÿÿ|ÿyÿ¦ÿ¬ÿyÿ8ÿMÿÿ¬ÿ}ÿqÿ©ÿÿÿ¤ÿ|ÿÿÿÿ¤ÿ¨ÿÿÿ}ÿ©ÿyÿ|ÿ¥ÿ¦ÿ¤ÿÿ}ÿvÿÿ¥ÿ|ÿ§ÿ±ÿÿ}ÿ¦ÿ©ÿªÿ°ÿ¨ÿ¨ÿ~ÿªÿ¥ÿ|ÿ§ÿ­ÿ¦ÿÿ¤ÿÿwÿqÿ¥ÿ¥ÿÿÿ¨ÿ©ÿ¦ÿ¦ÿqÿ¦ÿ¬ÿ¥ÿªÿ­ÿ§ÿ¥ÿ©ÿÿ|ÿ²ÿ°ÿªÿ¤ÿwÿrÿvÿ¤ÿ«ÿ©ÿ¯ÿ¨ÿ¨ÿ~ÿ¥ÿ~ÿwÿzÿxÿ¦ÿgÿqÿqÿoÿdÿlÿ§ÿ©ÿzÿ¦ÿ´ÿ²ÿªÿwÿ«ÿªÿsÿwÿ¤ÿ¦ÿ«ÿ{ÿ¤ÿ¥ÿzÿzÿ{ÿqÿdÿ±ÿyÿ¤ÿªÿyÿvÿ«ÿ°ÿ¨ÿ©ÿpÿfÿiÿ¤ÿ­ÿ®ÿ«ÿ¤ÿtÿpÿ¤ÿ°ÿ®ÿªÿ§ÿ¤ÿ¥ÿ¬ÿ¦ÿfÿ¨ÿ¦ÿtÿnÿhÿjÿ«ÿ¨ÿpÿ®ÿ«ÿªÿ­ÿªÿjÿhÿnÿcÿ©ÿ§ÿ¦ÿ¤ÿoÿoÿ¤ÿ­ÿ«ÿkÿ¥ÿ©ÿ¨ÿ¥ÿjÿkÿ«ÿ­ÿFÿ¥ÿ®ÿ©ÿ­ÿ±ÿiÿkÿjÿ~ÿÿvÿÿ}ÿaÿqÿtÿzÿpÿoÿxÿqÿrÿ~ÿÿ{ÿ}ÿzÿvÿxÿÿªÿ¤ÿ{ÿ¤ÿÿÿ}ÿxÿÿ{ÿyÿpÿlÿ}ÿyÿxÿ~ÿyÿxÿuÿrÿÿÿÿtÿlÿkÿbÿpÿsÿxÿÿ¥ÿÿÿÿ{ÿsÿÿ}ÿÿÿÿ¨ÿ©ÿÿ§ÿÿsÿrÿvÿyÿ|ÿzÿvÿ|ÿwÿ|ÿÿvÿ~ÿ}ÿ~ÿÿÿÿÿoÿÿxÿqÿwÿ|ÿ}ÿÿ¤ÿÿ¤ÿ¤ÿÿÿÿÿxÿhÿvÿ¨ÿÿxÿ}ÿÿÿÿÿxÿxÿ¨ÿÿÿÿ¨ÿ¤ÿ~ÿ}ÿÿ¥ÿ~ÿÿ¨ÿÿ¤ÿÿÿÿ{ÿtÿxÿÿ~ÿÿÿÿÿÿÿÿÿÿÿÿÿÿÿÿÿÿÿÿÿÿ©ÿÿÿªÿÿÿÿ¥ÿÿÿÿÿÿÿÿ¤ÿ¤ÿÿÿÿ¦ÿÿÿÿ}ÿÿªÿÿÿ§ÿÿÿ{ÿÿÿÿÿÿxÿxÿÿ}ÿÿÿÿÿ¨ÿ«ÿ¥ÿ¦ÿ«ÿÿÿÿ}ÿÿÿÿÿÿÿÿÿÿÿ¦ÿ¨ÿÿÿÿÿÿÿ¤ÿªÿÿÿÿÿÿÿÿÿÿÿÿÿÿ¥ÿÿÿÿÿÿÿÿÿÿÿÿ³ÿÿÿÿ¯ÿªÿÿÿÿ©ÿÿÿÿ¦ÿÿÿÿÿÿÿxÿzÿÿÿÿÿÿxÿyÿrÿtÿpÿwÿwÿnÿlÿeÿfÿsÿÿpÿoÿvÿwÿÿÿ|ÿvÿ~ÿ{ÿrÿÿnÿrÿrÿtÿlÿpÿ{ÿÿÿÿ|ÿ|ÿÿ}ÿ~ÿÿÿ{ÿwÿ|ÿÿÿ¤ÿÿÿÿÿÿ¥ÿ¤ÿÿ}ÿÿÿ}ÿÿÿ|ÿÿÿÿÿ{ÿÿÿÿÿÿ¤ÿÿÿÿÿÿÿÿzÿÿ©ÿªÿÿÿÿÿÿÿ¦ÿÿÿÿÿÿÿÿ¦ÿÿÿÿÿÿÿÿÿ¬ÿÿÿÿÿÿ~ÿÿ¤ÿÿÿ¬ÿ¨ÿªÿÿÿÿÿÿpÿ_ÿmÿÿÿÿÿÿÿÿÿÿÿÿÿÿÿÿÿÿÿÿÿÿ¥ÿÿÿÿÿÿÿÿÿÿÿÿÿÿÿÿÿÿ{ÿÿ|ÿÿÿÿÿ§ÿÿÿÿÿÿÿÿ«ÿÿ¤ÿÿÿÿÿÿÿÿÿÿÿÿÿÿÿÿÿÿÿ¤ÿÿÿÿÿyÿ{ÿÿÿÿÿÿÿÿyÿuÿÿÿÿÿÿÿÿÿ~ÿzÿÿÿ~ÿ|ÿÿÿÿÿuÿ{ÿuÿÿÿÿÿÿÿtÿsÿÿÿÿÿ§ÿ¤ÿÿÿ~ÿÿÿÿ}ÿzÿÿÿÿÿÿ{ÿÿÿ¤ÿwÿÿÿÿ{ÿÿÿÿÿÿÿÿÿ}ÿ|ÿÿ¥ÿ¤ÿÿÿÿÿxÿÿÿÿÿÿÿÿÿÿ~ÿÿ~ÿÿÿÿÿÿÿÿ{ÿqÿwÿÿÿÿÿÿÿÿÿÿÿÿÿÿÿÿÿÿ¦ÿÿÿÿÿÿÿÿÿÿÿªÿ|ÿÿÿÿÿÿÿÿÿyÿyÿÿÿÿÿÿ|ÿÿÿÿÿÿÿÿ{ÿÿÿÿÿyÿÿÿÿÿ{ÿÿÿ{ÿyÿyÿÿÿÿÿÿ{ÿÿÿÿÿqÿzÿÿÿÿ|ÿÿÿÿÿ}ÿ~ÿ|ÿÿÿkÿsÿÿÿÿÿÿÿÿÿÿÿwÿ{ÿÿÿÿÿÿyÿ~ÿvÿzÿÿ{ÿÿÿÿÿÿÿxÿÿÿÿÿÿÿÿÿ}ÿ}ÿoÿkÿxÿyÿÿÿrÿÿ{ÿÿÿ}ÿÿÿ}ÿxÿwÿ|ÿÿÿÿÿÿÿ{ÿ|ÿÿpÿÿ§ÿÿÿ}ÿ{ÿwÿÿÿwÿÿÿÿ|ÿÿ}ÿuÿxÿÿÿÿ}ÿrÿÿÿÿÿ}ÿÿ~ÿÿÿÿÿÿÿvÿzÿyÿ|ÿÿÿ}ÿzÿvÿoÿlÿbÿjÿuÿlÿsÿcÿwÿÿ}ÿlÿqÿpÿfÿjÿxÿeÿdÿrÿqÿ}ÿÿ~ÿ{ÿrÿkÿiÿdÿnÿvÿmÿxÿhÿmÿxÿ^ÿ~ÿzÿnÿ~ÿmÿÿÿqÿmÿ|ÿzÿyÿyÿuÿ|ÿÿÿÿxÿiÿiÿ|ÿ|ÿlÿsÿtÿ|ÿÿÿlÿtÿÿvÿsÿÿuÿÿjÿsÿ}ÿzÿÿÿzÿÿzÿ|ÿ~ÿxÿÿwÿsÿ{ÿoÿvÿsÿ~ÿpÿ{ÿ]ÿ}ÿtÿwÿtÿÿtÿbÿ{ÿ{ÿÿ}ÿoÿqÿxÿ}ÿ{ÿvÿzÿzÿwÿ{ÿÿÿÿÿrÿ|ÿpÿwÿiÿÿÿfÿkÿÿqÿÿmÿÿÿÿ|ÿwÿvÿ~ÿÿuÿoÿvÿxÿuÿtÿÿpÿjÿsÿÿÿxÿpÿoÿpÿiÿxÿsÿvÿuÿqÿ`ÿzÿÿyÿpÿrÿqÿxÿ~ÿuÿhÿdÿiÿfÿcÿoÿzÿyÿtÿrÿxÿpÿ~ÿlÿxÿnÿÿÿzÿjÿdÿ}ÿvÿzÿÿtÿuÿzÿxÿ}ÿtÿpÿÿÿ~ÿuÿjÿcÿtÿkÿWÿlÿzÿoÿmÿrÿÿhÿtÿsÿ~ÿvÿzÿoÿ{ÿ}ÿgÿÿhÿjÿmÿxÿuÿyÿqÿlÿwÿlÿuÿ|ÿwÿvÿrÿtÿxÿyÿzÿsÿyÿÿvÿvÿpÿsÿyÿkÿrÿfÿxÿoÿzÿtÿuÿyÿgÿmÿtÿdÿÿzÿsÿlÿ|ÿÿÿÿÿÿÿ~ÿtÿyÿyÿqÿnÿnÿkÿwÿ~ÿnÿÿwÿdÿfÿzÿÿbÿwÿxÿeÿkÿnÿwÿqÿÿtÿxÿqÿÿÿÿxÿsÿnÿrÿrÿrÿsÿpÿtÿ|ÿwÿoÿlÿcÿeÿzÿnÿuÿ}ÿ}ÿyÿ}ÿÿ|ÿ~ÿmÿqÿuÿqÿpÿmÿqÿtÿÿÿoÿwÿzÿrÿ~ÿÿÿvÿjÿiÿoÿuÿwÿwÿtÿkÿgÿpÿzÿpÿkÿoÿoÿbÿgÿ|ÿ{ÿxÿoÿgÿvÿsÿ]ÿuÿtÿ|ÿÿgÿÿpÿuÿpÿuÿsÿnÿuÿ}ÿqÿmÿwÿsÿsÿwÿnÿhÿxÿÿÿyÿtÿtÿgÿoÿ|ÿtÿkÿ}ÿ|ÿÿpÿbÿnÿlÿkÿcÿ}ÿoÿwÿvÿxÿvÿjÿiÿlÿrÿÿÿxÿxÿÿ~ÿqÿrÿbÿjÿxÿ}ÿ{ÿsÿvÿvÿwÿiÿ`ÿwÿtÿrÿxÿqÿ~ÿÿxÿvÿeÿsÿhÿÿmÿyÿjÿÿpÿpÿmÿrÿÿÿzÿiÿhÿoÿ{ÿzÿ{ÿÿvÿtÿoÿpÿoÿgÿkÿxÿÿxÿwÿ{ÿwÿpÿnÿjÿÿvÿ}ÿzÿÿmÿjÿdÿcÿlÿkÿÿoÿkÿtÿÿeÿÿtÿpÿjÿjÿvÿÿjÿqÿxÿeÿdÿwÿ~ÿpÿkÿ{ÿ{ÿiÿjÿpÿoÿyÿuÿgÿdÿpÿjÿlÿvÿzÿpÿwÿ{ÿtÿjÿbÿbÿlÿvÿmÿ{ÿÿyÿuÿ|ÿÿ¤ÿgÿnÿuÿ{ÿtÿgÿuÿ{ÿbÿPÿcÿ{ÿ|ÿpÿjÿoÿuÿzÿzÿwÿoÿyÿpÿQÿ[ÿyÿmÿÿzÿÿmÿÿvÿ|ÿ|ÿuÿpÿyÿ|ÿnÿgÿpÿsÿ{ÿvÿiÿÿqÿkÿoÿiÿrÿrÿxÿyÿeÿdÿgÿlÿrÿdÿhÿvÿ}ÿyÿyÿsÿ}ÿ~ÿoÿxÿÿÿjÿÿzÿÿpÿtÿjÿyÿkÿmÿ^ÿkÿuÿvÿjÿdÿoÿjÿmÿnÿiÿpÿzÿkÿjÿuÿuÿpÿsÿvÿgÿbÿhÿoÿtÿuÿvÿfÿ|ÿlÿfÿpÿpÿxÿkÿlÿrÿpÿvÿlÿwÿsÿmÿrÿyÿwÿkÿ}ÿ_ÿmÿwÿÿqÿqÿfÿeÿwÿÿ}ÿrÿmÿvÿzÿqÿrÿrÿqÿmÿlÿwÿrÿxÿrÿxÿxÿ{ÿqÿtÿrÿÿmÿeÿhÿgÿoÿdÿgÿtÿmÿzÿqÿqÿqÿsÿgÿeÿpÿtÿyÿxÿsÿkÿfÿpÿtÿrÿxÿzÿÿwÿqÿyÿxÿqÿtÿyÿvÿwÿlÿ^ÿlÿcÿhÿsÿÿzÿtÿÿtÿhÿxÿyÿyÿ~ÿtÿcÿ_ÿnÿqÿnÿoÿwÿÿÿyÿqÿwÿzÿvÿrÿkÿtÿÿnÿmÿrÿ|ÿhÿmÿnÿaÿhÿpÿwÿ}ÿtÿ}ÿlÿlÿdÿxÿrÿxÿwÿqÿlÿfÿdÿnÿvÿqÿjÿbÿgÿlÿrÿÿ~ÿrÿwÿmÿgÿ[ÿvÿyÿtÿsÿqÿqÿxÿÿ{ÿsÿÿwÿ|ÿ}ÿÿyÿzÿuÿtÿlÿoÿyÿqÿfÿiÿuÿtÿsÿ}ÿwÿxÿsÿkÿtÿxÿcÿfÿgÿmÿgÿÿiÿwÿÿ~ÿnÿÿoÿ~ÿnÿxÿvÿÿÿmÿnÿ|ÿ~ÿsÿnÿwÿzÿpÿfÿkÿnÿhÿqÿ|ÿrÿ}ÿvÿÿwÿ|ÿ{ÿ}ÿtÿmÿhÿtÿÿiÿyÿyÿoÿcÿmÿyÿxÿwÿzÿsÿkÿhÿnÿqÿuÿÿ~ÿzÿrÿ{ÿnÿgÿxÿÿÿtÿkÿqÿrÿ]ÿtÿkÿrÿuÿ~ÿÿ~ÿtÿrÿlÿnÿxÿuÿzÿÿÿzÿ|ÿtÿpÿsÿsÿ}ÿxÿhÿÿÿ{ÿ}ÿÿxÿzÿÿhÿ{ÿÿÿ|ÿxÿrÿsÿ|ÿyÿ|ÿxÿzÿ}ÿyÿxÿtÿrÿzÿxÿgÿyÿÿzÿiÿxÿ{ÿtÿuÿmÿsÿxÿoÿuÿ~ÿÿÿÿÿÿlÿiÿ}ÿ~ÿxÿÿÿsÿlÿ~ÿÿÿ~ÿÿÿÿuÿÿkÿZÿuÿsÿiÿiÿ{ÿxÿÿxÿÿpÿiÿvÿtÿmÿsÿÿÿÿ}ÿmÿuÿÿyÿnÿÿvÿyÿÿ~ÿtÿyÿÿ{ÿjÿÿ{ÿvÿnÿnÿyÿzÿmÿqÿÿ{ÿxÿ{ÿÿuÿcÿbÿ|ÿsÿoÿsÿuÿnÿjÿ\ÿsÿsÿoÿmÿeÿmÿcÿjÿnÿcÿjÿvÿoÿjÿhÿWÿjÿnÿpÿoÿfÿpÿvÿvÿwÿdÿcÿlÿZÿwÿzÿeÿjÿvÿqÿrÿtÿrÿÿ~ÿqÿzÿÿwÿuÿzÿÿtÿ}ÿÿ{ÿÿtÿqÿmÿhÿzÿzÿÿÿÿwÿwÿuÿnÿyÿÿ{ÿtÿ{ÿÿÿ|ÿlÿÿnÿÿ}ÿzÿtÿrÿqÿoÿ{ÿÿÿÿÿzÿnÿrÿ~ÿyÿÿtÿnÿÿ[ÿÿuÿoÿtÿzÿÿ}ÿyÿÿyÿvÿ}ÿÿÿ}ÿtÿmÿÿÿnÿmÿvÿÿ{ÿuÿ{ÿtÿÿÿqÿnÿuÿÿÿÿ{ÿqÿtÿÿÿÿÿrÿmÿyÿrÿ~ÿlÿtÿuÿÿÿ|ÿ{ÿ{ÿÿÿÿÿ{ÿÿÿÿÿuÿrÿoÿ}ÿÿÿÿÿuÿqÿ{ÿÿÿÿÿtÿjÿrÿkÿÿÿÿÿÿÿÿzÿÿÿ|ÿÿÿzÿyÿ}ÿ|ÿxÿyÿÿyÿÿÿqÿÿ|ÿ}ÿÿÿrÿÿÿ~ÿÿÿÿÿÿwÿrÿÿ¥ÿrÿqÿÿÿ¦ÿÿÿÿzÿ~ÿ~ÿ}ÿ{ÿxÿÿÿÿ|ÿyÿ{ÿÿÿÿÿÿÿ|ÿqÿÿÿÿÿÿÿÿÿrÿtÿÿuÿwÿ~ÿtÿxÿÿÿÿxÿ~ÿÿÿÿ~ÿwÿzÿ{ÿÿÿÿÿtÿzÿ{ÿ~ÿpÿrÿÿÿÿÿÿÿÿzÿ~ÿÿ¤ÿ~ÿÿzÿÿÿyÿ~ÿ{ÿvÿÿ{ÿÿ{ÿtÿÿsÿ¤ÿ¦ÿÿÿ|ÿÿÿÿÿ{ÿÿÿxÿwÿÿ¥ÿÿ}ÿ~ÿÿÿÿÿÿÿÿÿÿzÿÿÿÿÿuÿÿÿ¬ÿÿÿÿ|ÿÿÿÿÿ{ÿÿ{ÿ¬ÿ|ÿÿÿÿÿ{ÿyÿÿÿÿÿÿÿ¤ÿÿµÿÿ}ÿlÿuÿ|ÿÿÿÿÿ}ÿyÿÿ{ÿÿ¬ÿ{ÿÿÿÿwÿÿÿÿ¤ÿ§ÿÿ¥ÿÿÿÿÿ{ÿvÿÿ¤ÿÿÿÿÿxÿwÿÿqÿÿ¨ÿÿ|ÿÿÿÿÿ§ÿÿ~ÿÿÿÿÿyÿÿÿÿ§ÿ«ÿÿÿ§ÿÿÿ§ÿ¬ÿÿÿÿÿ~ÿÿ¥ÿ{ÿsÿÿ¥ÿÿÿnÿÿÿÿÿÿÿ{ÿÿÿ}ÿÿ¥ÿÿÿÿ¥ÿ©ÿÿÿÿxÿxÿÿÿÿÿxÿ~ÿÿÿ¥ÿÿÿÿÿÿÿ¨ÿ¨ÿÿÿÿÿÿÿÿÿÿÿ§ÿÿÿÿÿÿ¥ÿ§ÿÿÿÿÿÿÿÿÿÿ¨ÿÿzÿÿ|ÿrÿyÿÿ¤ÿÿÿÿÿ|ÿÿ©ÿ§ÿÿÿ¨ÿ§ÿÿ¤ÿ¯ÿ²ÿÿÿ|ÿÿÿ¤ÿÿÿ¨ÿzÿ~ÿÿÿÿªÿÿÿÿÿÿÿÿÿ|ÿzÿÿvÿÿtÿ~ÿÿ~ÿÿÿ}ÿÿÿÿÿ«ÿÿÿ{ÿ|ÿÿ¥ÿÿÿÿ²ÿÿ}ÿÿÿyÿxÿ{ÿÿÿÿÿÿ¨ÿÿÿ¦ÿÿtÿÿ{ÿÿ¦ÿwÿcÿqÿ¥ÿ­ÿ­ÿªÿ§ÿ°ÿÿ¥ÿ¬ÿÿtÿÿ­ÿ±ÿ§ÿ|ÿuÿ§ÿ~ÿÿ°ÿ¥ÿÿ¦ÿ¦ÿ§ÿ§ÿÿjÿ¥ÿ·ÿ|ÿyÿÿÿ¦ÿ±ÿªÿ¤ÿ}ÿ«ÿ­ÿÿÿ¨ÿ§ÿ}ÿ}ÿ¬ÿ¤ÿnÿrÿ®ÿ©ÿÿ¦ÿªÿ¦ÿ}ÿ|ÿÿªÿ§ÿ®ÿ°ÿªÿÿ¥ÿ­ÿyÿ«ÿ©ÿ¨ÿªÿÿvÿ}ÿ«ÿ¯ÿyÿ¦ÿ¤ÿÿ}ÿ¦ÿ¤ÿ}ÿzÿsÿuÿrÿÿvÿzÿhÿlÿzÿ}ÿxÿ`ÿuÿ­ÿ«ÿ}ÿzÿsÿtÿ{ÿxÿ¦ÿ§ÿrÿ¦ÿpÿoÿzÿ{ÿuÿzÿzÿ¨ÿ­ÿrÿ`ÿlÿ¨ÿªÿtÿwÿiÿoÿlÿ¦ÿ«ÿ¬ÿ¦ÿmÿtÿ¨ÿpÿ§ÿ´ÿ­ÿ¥ÿ©ÿ°ÿ¬ÿaÿsÿ®ÿ«ÿnÿoÿqÿlÿ¤ÿ¤ÿmÿ³ÿ©ÿ¥ÿ©ÿ¬ÿsÿZÿkÿWÿ§ÿpÿ¥ÿ«ÿ°ÿ¬ÿoÿ¤ÿ¯ÿ¥ÿ¬ÿ¦ÿ«ÿ¯ÿ©ÿ©ÿ°ÿiÿ¤ÿ_ÿjÿ¨ÿ§ÿ¥ÿ¦ÿÿoÿkÿ|ÿ¤ÿ©ÿtÿ~ÿÿsÿgÿnÿoÿqÿ|ÿÿuÿÿ}ÿÿÿÿ¤ÿªÿ§ÿ¦ÿÿ¤ÿ¨ÿÿzÿÿÿzÿÿ{ÿjÿxÿ|ÿyÿÿÿÿÿpÿvÿ~ÿÿÿxÿxÿqÿkÿzÿyÿÿÿÿ{ÿÿwÿzÿÿvÿÿÿyÿxÿ}ÿ{ÿsÿ~ÿÿhÿ^ÿlÿ}ÿÿÿÿmÿÿÿ~ÿ{ÿpÿwÿÿÿÿlÿ{ÿ²ÿÿÿÿÿÿ¤ÿ¤ÿÿÿÿÿÿÿÿwÿzÿÿzÿÿ¤ÿÿÿÿÿ}ÿ{ÿ~ÿÿyÿÿÿÿÿÿÿ¤ÿÿzÿuÿÿÿ§ÿÿÿÿÿ§ÿÿ¬ÿ©ÿ¦ÿ}ÿÿÿÿÿÿÿzÿÿÿÿ~ÿÿÿÿrÿÿªÿ§ÿ«ÿ­ÿÿÿÿÿÿÿ¨ÿÿÿÿÿÿÿÿÿÿÿÿÿÿ¦ÿ¨ÿÿÿ«ÿ¦ÿÿÿÿ§ÿÿÿÿ¨ÿÿÿÿÿÿÿÿ¤ÿÿÿÿÿÿÿÿÿ¥ÿ¦ÿ¬ÿÿÿ¥ÿÿÿÿÿÿÿÿÿ°ÿÿxÿ¨ÿÿÿ¦ÿ¦ÿ§ÿÿÿÿ{ÿÿyÿÿÿÿÿÿÿÿÿÿÿÿÿÿÿÿÿÿÿÿÿzÿtÿÿÿÿ¦ÿ¤ÿÿÿÿÿÿÿÿÿÿÿzÿÿÿzÿtÿÿzÿÿÿÿsÿÿÿrÿmÿsÿxÿqÿgÿlÿyÿ}ÿÿÿ}ÿÿÿÿÿ}ÿqÿ{ÿuÿtÿxÿÿÿÿÿÿ}ÿxÿÿÿÿuÿ|ÿ}ÿÿvÿÿÿÿ{ÿ|ÿÿÿÿ¤ÿ}ÿsÿvÿ|ÿÿÿÿÿÿÿÿÿÿoÿÿ¤ÿÿÿxÿÿÿÿÿÿ¤ÿÿÿÿÿÿÿzÿÿÿÿÿÿÿÿÿ¦ÿÿÿÿÿÿÿÿÿÿÿÿ}ÿÿÿÿoÿpÿÿÿ¥ÿÿÿÿÿÿ¥ÿÿÿÿ¥ÿÿ¥ÿÿÿÿÿÿ_ÿ[ÿpÿÿÿÿÿÿÿ¥ÿÿ­ÿÿÿÿÿÿÿ}ÿÿÿÿÿÿÿ~ÿÿÿÿÿÿÿÿ©ÿÿÿÿÿÿÿÿ¬ÿÿÿ}ÿÿÿ¦ÿÿwÿ|ÿÿÿ~ÿ{ÿÿÿÿÿÿÿÿÿÿÿ|ÿÿÿ~ÿÿÿÿÿÿÿ¤ÿÿxÿÿÿÿÿÿÿÿÿÿÿÿtÿuÿÿ~ÿmÿÿÿÿÿÿÿÿÿÿÿÿÿÿÿÿÿsÿÿ~ÿÿxÿvÿÿÿÿÿ¤ÿÿÿÿÿÿ¤ÿªÿÿÿÿ}ÿÿÿÿÿÿÿÿ|ÿ{ÿ}ÿvÿÿÿ¦ÿÿyÿvÿ|ÿ~ÿÿÿÿzÿÿÿÿÿÿÿÿÿÿÿÿnÿzÿxÿÿÿÿsÿ{ÿÿÿÿÿÿÿsÿÿÿÿÿÿÿÿ|ÿxÿzÿÿÿÿÿ~ÿÿÿÿÿÿvÿÿ}ÿÿÿÿÿÿÿÿÿÿÿÿÿ{ÿÿÿ¯ÿÿÿÿÿÿÿÿÿÿzÿÿ¥ÿÿÿ|ÿÿ~ÿÿÿÿÿÿÿÿ{ÿ~ÿÿÿÿÿÿÿÿÿÿÿÿÿÿyÿÿÿÿxÿ{ÿÿÿÿÿÿÿÿÿÿ}ÿzÿÿÿÿÿÿÿzÿÿÿÿ|ÿÿÿÿÿÿÿ}ÿ|ÿ{ÿ~ÿuÿyÿÿÿÿÿÿ{ÿpÿÿÿuÿÿzÿhÿzÿÿzÿÿÿÿÿ}ÿsÿ{ÿÿÿÿ}ÿ|ÿÿtÿÿÿÿÿ{ÿÿoÿÿ{ÿÿÿ~ÿ~ÿuÿuÿuÿtÿÿÿÿÿxÿzÿÿÿxÿÿÿÿÿ¬ÿÿÿÿÿÿÿÿÿ|ÿ{ÿ}ÿxÿwÿÿÿÿÿ}ÿÿÿÿyÿqÿyÿ}ÿÿÿÿÿÿÿrÿwÿxÿyÿ~ÿzÿwÿvÿwÿpÿbÿoÿgÿjÿÿrÿlÿyÿwÿrÿsÿpÿiÿnÿaÿmÿmÿxÿ}ÿtÿ}ÿ{ÿqÿwÿ~ÿ}ÿpÿfÿyÿxÿuÿrÿgÿpÿlÿfÿxÿlÿzÿÿyÿÿÿoÿlÿzÿÿ|ÿyÿ{ÿzÿ}ÿÿyÿtÿvÿtÿxÿtÿvÿtÿÿÿÿÿlÿeÿ{ÿyÿvÿÿÿÿÿxÿ|ÿÿwÿpÿ|ÿÿ|ÿ{ÿÿÿ}ÿvÿÿ~ÿuÿpÿ{ÿÿoÿÿfÿuÿmÿqÿtÿ{ÿvÿsÿvÿ}ÿÿ}ÿtÿqÿtÿ{ÿÿÿ{ÿÿÿ{ÿ|ÿ¦ÿÿ~ÿsÿ}ÿsÿhÿnÿwÿÿÿxÿpÿ{ÿxÿzÿqÿwÿmÿnÿ{ÿ}ÿrÿvÿÿ~ÿ}ÿxÿ|ÿÿÿoÿsÿtÿ}ÿ|ÿpÿzÿ}ÿoÿwÿ}ÿÿwÿtÿmÿkÿwÿÿwÿvÿrÿpÿtÿ{ÿzÿlÿoÿuÿhÿjÿlÿhÿvÿxÿ{ÿ~ÿrÿiÿxÿÿ}ÿsÿ~ÿsÿÿeÿÿyÿmÿzÿxÿvÿÿ{ÿÿpÿqÿ`ÿdÿ}ÿzÿwÿsÿrÿÿÿxÿyÿrÿuÿÿÿtÿjÿwÿÿmÿÿÿÿ|ÿsÿÿzÿfÿjÿlÿtÿuÿuÿtÿÿvÿvÿwÿrÿrÿpÿqÿvÿÿvÿoÿyÿ~ÿlÿxÿkÿgÿbÿvÿqÿtÿ|ÿeÿÿ_ÿcÿuÿoÿmÿÿrÿÿyÿnÿlÿÿÿzÿyÿyÿÿ|ÿqÿlÿtÿuÿ{ÿÿwÿÿÿsÿsÿ~ÿÿxÿlÿÿmÿjÿyÿÿÿgÿyÿcÿmÿoÿZÿ~ÿxÿxÿÿÿyÿgÿgÿiÿhÿlÿpÿtÿyÿ{ÿtÿsÿsÿjÿoÿÿmÿnÿzÿ{ÿ{ÿÿÿtÿiÿoÿtÿxÿpÿoÿvÿÿwÿxÿÿxÿwÿwÿnÿoÿwÿÿwÿvÿvÿvÿwÿyÿtÿlÿlÿlÿsÿyÿqÿnÿiÿtÿjÿtÿÿvÿuÿsÿ`ÿzÿqÿhÿzÿpÿ|ÿ|ÿnÿtÿnÿsÿpÿ|ÿuÿqÿqÿpÿcÿoÿtÿsÿ}ÿ~ÿpÿlÿuÿ{ÿyÿqÿsÿvÿjÿlÿÿxÿkÿjÿvÿÿzÿoÿgÿ}ÿ~ÿjÿuÿoÿoÿ{ÿÿrÿhÿqÿhÿoÿ}ÿÿyÿxÿyÿ~ÿuÿlÿ`ÿdÿgÿeÿlÿrÿwÿ~ÿ}ÿ}ÿ~ÿ|ÿqÿxÿrÿÿÿsÿ`ÿxÿwÿvÿ~ÿxÿ}ÿÿÿoÿjÿcÿwÿwÿkÿhÿwÿpÿqÿkÿgÿbÿaÿgÿ~ÿÿyÿtÿ{ÿtÿjÿtÿvÿmÿiÿ~ÿ}ÿ}ÿ}ÿpÿqÿzÿ{ÿ}ÿmÿÿlÿVÿxÿsÿoÿÿ~ÿmÿÿ}ÿ~ÿtÿhÿjÿrÿiÿpÿ~ÿwÿqÿÿ{ÿsÿmÿsÿsÿpÿvÿ}ÿyÿgÿfÿoÿ|ÿ{ÿbÿpÿÿbÿXÿÿvÿUÿtÿvÿoÿqÿhÿcÿmÿuÿjÿ^ÿsÿsÿ|ÿtÿÿpÿwÿhÿpÿ}ÿyÿzÿ}ÿnÿaÿ`ÿuÿÿnÿhÿtÿyÿyÿmÿuÿzÿhÿmÿsÿzÿiÿnÿpÿmÿiÿyÿlÿhÿÿ}ÿ{ÿ}ÿnÿnÿlÿwÿmÿiÿtÿuÿyÿjÿsÿzÿqÿÿ|ÿkÿhÿhÿwÿ{ÿrÿrÿuÿtÿnÿiÿtÿÿÿnÿwÿÿkÿÿÿuÿpÿtÿdÿdÿiÿÿpÿwÿtÿwÿ{ÿvÿjÿsÿyÿuÿyÿiÿiÿwÿqÿqÿyÿtÿfÿZÿ\ÿrÿ|ÿzÿyÿtÿnÿeÿmÿyÿwÿtÿfÿ}ÿrÿSÿdÿsÿkÿXÿdÿxÿ{ÿpÿ]ÿqÿdÿmÿpÿqÿkÿtÿ|ÿhÿqÿgÿzÿvÿoÿpÿuÿ~ÿxÿwÿyÿnÿmÿrÿtÿtÿnÿaÿjÿ|ÿsÿnÿkÿrÿmÿwÿpÿnÿvÿxÿsÿyÿrÿkÿrÿxÿhÿqÿ}ÿmÿ}ÿyÿxÿsÿyÿqÿiÿpÿxÿ}ÿwÿuÿmÿgÿpÿsÿsÿmÿjÿwÿwÿrÿxÿgÿqÿpÿrÿiÿfÿrÿlÿyÿjÿyÿvÿrÿÿ~ÿ}ÿ^ÿaÿÿqÿyÿsÿ^ÿpÿtÿxÿ|ÿsÿmÿwÿ}ÿzÿ~ÿxÿsÿpÿvÿ}ÿaÿVÿ|ÿqÿyÿtÿ~ÿqÿÿjÿyÿ~ÿtÿÿmÿjÿsÿsÿÿlÿnÿpÿwÿyÿwÿpÿqÿmÿrÿpÿqÿvÿnÿqÿrÿsÿyÿ}ÿvÿpÿxÿsÿ_ÿsÿtÿnÿfÿnÿ`ÿcÿÿmÿtÿzÿxÿzÿyÿtÿrÿzÿuÿrÿnÿlÿyÿwÿmÿtÿwÿqÿsÿsÿoÿyÿrÿoÿxÿtÿpÿqÿjÿqÿrÿtÿxÿÿyÿqÿ|ÿÿqÿÿxÿÿwÿqÿ}ÿsÿsÿnÿrÿpÿdÿgÿ~ÿ|ÿqÿÿ~ÿvÿÿmÿwÿÿ~ÿ~ÿsÿÿlÿtÿrÿjÿRÿ|ÿwÿrÿÿÿÿwÿwÿyÿsÿqÿ{ÿqÿnÿtÿrÿqÿsÿtÿsÿzÿxÿ}ÿoÿhÿwÿÿÿeÿtÿ{ÿ{ÿhÿoÿrÿhÿfÿpÿvÿ|ÿzÿxÿpÿmÿnÿ{ÿ{ÿnÿoÿxÿsÿjÿoÿ}ÿÿÿzÿxÿuÿuÿrÿiÿwÿpÿÿÿ|ÿjÿÿqÿÿqÿpÿwÿ|ÿwÿvÿÿÿ}ÿpÿpÿsÿyÿ~ÿzÿqÿpÿÿ{ÿmÿlÿoÿuÿoÿnÿwÿhÿiÿmÿÿÿÿ~ÿqÿsÿxÿxÿÿÿÿuÿoÿqÿuÿsÿqÿÿÿ}ÿtÿqÿÿÿlÿmÿwÿÿÿhÿÿ~ÿ}ÿsÿ~ÿmÿkÿzÿÿwÿrÿyÿÿÿtÿhÿkÿwÿxÿwÿyÿyÿnÿÿ}ÿzÿiÿÿrÿmÿÿÿuÿxÿmÿrÿxÿoÿtÿ{ÿtÿdÿbÿyÿyÿiÿtÿ|ÿoÿjÿpÿxÿ`ÿgÿ{ÿnÿÿvÿtÿpÿdÿgÿmÿjÿdÿiÿuÿxÿxÿnÿ^ÿiÿoÿuÿbÿXÿmÿ^ÿmÿiÿhÿfÿpÿdÿjÿjÿhÿqÿuÿiÿnÿvÿwÿ}ÿuÿuÿÿÿqÿ}ÿÿmÿÿÿzÿmÿxÿoÿ{ÿsÿuÿuÿ}ÿÿÿÿÿÿÿÿxÿzÿ~ÿmÿtÿtÿÿrÿjÿÿ{ÿÿÿqÿiÿmÿfÿlÿyÿÿzÿ{ÿÿxÿuÿÿtÿ\ÿ{ÿÿÿÿvÿnÿxÿuÿuÿzÿvÿlÿpÿ~ÿsÿrÿÿÿ~ÿzÿoÿpÿÿÿuÿqÿvÿÿÿpÿ|ÿyÿÿÿ{ÿuÿvÿÿÿÿyÿÿ~ÿ~ÿÿÿyÿÿUÿÿ­ÿ~ÿsÿjÿhÿzÿ~ÿvÿvÿÿÿÿÿuÿwÿÿ¥ÿÿÿ|ÿÿyÿ{ÿÿÿÿÿtÿpÿÿÿ|ÿ|ÿÿÿÿÿ{ÿÿÿÿxÿ{ÿÿuÿ~ÿÿxÿtÿrÿwÿ~ÿÿÿsÿrÿzÿzÿÿÿÿ}ÿÿqÿÿxÿÿuÿ{ÿ|ÿwÿ{ÿÿÿÿxÿmÿmÿsÿxÿÿxÿnÿÿÿÿÿÿ{ÿÿÿÿ{ÿ{ÿÿÿÿxÿwÿÿÿÿÿÿÿÿÿÿÿsÿrÿÿÿÿÿÿÿÿxÿÿzÿÿÿÿÿÿÿ|ÿ|ÿxÿtÿÿÿ~ÿÿÿÿÿÿÿÿÿÿÿÿÿÿÿÿÿÿÿyÿgÿyÿÿÿÿÿyÿÿÿÿÿÿ~ÿ{ÿÿÿÿÿÿÿÿÿÿªÿÿÿÿwÿwÿqÿuÿ¤ÿÿÿÿÿ}ÿ{ÿÿÿ|ÿ~ÿ¤ÿ¤ÿÿ~ÿÿ¤ÿÿÿ}ÿ}ÿÿyÿ~ÿÿÿÿ¤ÿ¤ÿÿ|ÿÿ¤ÿÿÿÿÿÿoÿ{ÿÿÿÿÿÿÿ~ÿ~ÿÿÿÿÿÿªÿÿtÿÿÿzÿÿ¤ÿÿÿÿÿ§ÿªÿÿvÿªÿ­ÿÿvÿuÿ¦ÿªÿÿÿÿÿÿÿÿ¨ÿÿ§ÿÿÿÿÿÿÿyÿyÿÿÿtÿ²ÿÿ¥ÿÿÿÿÿÿÿÿÿÿÿ{ÿÿÿÿ}ÿ}ÿ¤ÿÿÿÿÿÿÿÿÿ}ÿÿ}ÿpÿÿ¦ÿÿ{ÿzÿÿÿÿ§ÿÿ~ÿÿ}ÿ|ÿÿÿwÿÿ¤ÿÿÿÿÿÿ¦ÿ¤ÿ~ÿtÿ¤ÿÿ}ÿ~ÿÿÿÿ~ÿÿzÿ¦ÿ¥ÿ¬ÿ¯ÿ©ÿÿ}ÿÿÿÿÿÿ{ÿ~ÿ|ÿÿ}ÿ¤ÿÿÿÿ¦ÿÿÿÿÿ©ÿÿÿÿ©ÿÿ|ÿÿÿÿÿÿÿ¤ÿÿÿÿ~ÿÿÿÿ~ÿÿÿÿÿÿªÿ¨ÿ~ÿ~ÿÿÿ§ÿ«ÿÿ¬ÿÿ{ÿvÿÿÿÿtÿÿ¨ÿÿÿÿ¤ÿÿ¥ÿ¤ÿ¨ÿÿ¦ÿÿyÿ~ÿÿÿÿÿ|ÿ¦ÿÿÿ~ÿ|ÿÿÿÿ§ÿÿÿxÿÿÿ~ÿuÿzÿÿÿzÿ§ÿ¦ÿÿÿÿ}ÿ}ÿ¤ÿ¦ÿÿ¬ÿ­ÿvÿ¤ÿ©ÿÿÿÿÿzÿwÿ{ÿvÿÿ«ÿÿÿ¥ÿªÿ¦ÿ¥ÿÿrÿÿ¨ÿ~ÿyÿÿ{ÿÿ¨ÿ¥ÿ¥ÿ¦ÿÿ¦ÿªÿÿ¬ÿÿ¤ÿªÿ©ÿ¥ÿ¤ÿ­ÿ{ÿÿ­ÿ·ÿ®ÿ¨ÿ¨ÿ«ÿ®ÿªÿÿ¤ÿ¤ÿ¬ÿÿzÿwÿzÿ{ÿ|ÿªÿÿlÿÿ{ÿ¤ÿ§ÿ¥ÿªÿ®ÿ¨ÿÿÿ~ÿ¤ÿ«ÿ­ÿ¥ÿ{ÿ¥ÿ¬ÿxÿÿ®ÿrÿÿ~ÿ¥ÿ§ÿ~ÿxÿxÿªÿ¤ÿ¥ÿ¥ÿ©ÿ§ÿÿ{ÿtÿsÿxÿyÿÿuÿdÿnÿzÿyÿtÿxÿ~ÿ®ÿ­ÿ«ÿsÿhÿjÿwÿ«ÿ¯ÿ{ÿxÿ¦ÿnÿrÿvÿqÿwÿ¨ÿ¦ÿ®ÿ§ÿ©ÿ¤ÿ¦ÿ©ÿ¤ÿhÿ^ÿtÿªÿ©ÿ©ÿyÿtÿvÿtÿwÿ¯ÿsÿsÿ­ÿ°ÿ®ÿ²ÿ®ÿfÿmÿuÿ«ÿ¨ÿhÿqÿ¨ÿ§ÿrÿ¤ÿ¤ÿ®ÿ«ÿoÿtÿ«ÿ¤ÿjÿ´ÿ­ÿ¥ÿpÿlÿ³ÿ½ÿ°ÿ¤ÿ¦ÿ¯ÿ¨ÿ¬ÿ©ÿ§ÿ¦ÿ©ÿªÿfÿnÿ·ÿ©ÿ§ÿhÿhÿ­ÿ¸ÿTÿfÿyÿ~ÿªÿ¥ÿoÿÿÿÿtÿxÿÿzÿ~ÿÿzÿpÿoÿzÿ|ÿpÿwÿ§ÿÿÿÿÿÿ~ÿzÿÿÿqÿyÿyÿtÿsÿrÿtÿ{ÿ}ÿÿÿtÿÿÿvÿlÿgÿxÿxÿ}ÿ~ÿuÿ|ÿÿÿsÿvÿÿÿqÿrÿqÿ|ÿÿÿvÿtÿxÿyÿwÿsÿmÿqÿvÿÿÿÿrÿ~ÿ¦ÿÿÿ{ÿlÿlÿjÿyÿÿ­ÿªÿ¨ÿ¦ÿÿÿÿÿÿÿÿÿ}ÿÿÿ|ÿÿÿ§ÿÿÿ{ÿÿÿÿÿÿÿÿÿuÿÿÿÿÿÿ¨ÿÿ¤ÿÿÿ¦ÿ®ÿ¤ÿÿÿyÿÿ­ÿ¤ÿÿÿÿÿÿÿÿÿÿÿoÿªÿÿÿÿÿÿÿ¥ÿÿ¥ÿÿÿÿÿÿÿÿ§ÿÿ©ÿÿ§ÿ¥ÿÿÿÿÿÿÿÿÿÿÿÿÿÿÿÿÿÿÿÿÿ¤ÿÿÿ§ÿÿÿÿÿÿyÿÿÿÿ¤ÿ~ÿÿÿÿÿÿ¤ÿªÿ«ÿÿÿÿÿÿÿÿÿÿÿ¤ÿ¤ÿÿ~ÿÿÿÿÿ©ÿ§ÿ¨ÿ©ÿÿÿ}ÿÿÿÿ}ÿÿÿÿ¥ÿÿ¤ÿÿÿÿ§ÿÿÿÿÿÿ¤ÿÿÿÿ§ÿÿÿÿÿÿÿÿÿÿÿÿÿÿÿÿÿÿÿÿÿ}ÿpÿÿÿeÿÿÿxÿtÿ{ÿÿzÿnÿqÿÿÿÿÿÿ~ÿ}ÿÿÿwÿwÿÿÿÿÿÿÿÿ{ÿÿÿ|ÿzÿÿÿ~ÿÿÿÿtÿÿÿÿÿÿÿÿÿÿvÿÿÿ|ÿÿ©ÿÿtÿÿÿÿ|ÿoÿhÿÿÿÿ¤ÿÿÿ¦ÿÿÿÿÿÿÿ¤ÿÿÿÿÿÿzÿÿ¤ÿÿÿÿÿÿÿÿÿÿÿ|ÿÿÿÿÿÿÿÿÿÿÿÿÿÿµÿÿÿÿÿÿÿÿÿÿÿÿÿÿÿÿÿÿxÿÿÿÿÿÿ¦ÿ©ÿÿÿ¬ÿÿÿÿsÿ|ÿÿÿÿ§ÿÿÿÿvÿÿÿÿ¤ÿÿÿÿÿÿ¦ÿÿÿÿÿ¤ÿ¦ÿ§ÿÿ¤ÿÿ§ÿÿÿ¦ÿÿÿÿÿÿÿÿÿÿÿÿÿÿÿÿÿÿzÿ{ÿÿÿÿÿÿÿÿzÿÿzÿxÿÿÿÿÿÿÿ|ÿÿÿ~ÿxÿÿÿÿÿÿÿÿÿÿÿÿÿÿÿÿÿÿÿ­ÿÿzÿÿÿÿÿÿÿÿÿÿÿÿÿ}ÿ~ÿÿÿÿ¥ÿÿÿÿÿÿÿÿÿÿÿÿÿÿÿzÿÿÿÿÿÿÿsÿmÿxÿÿÿÿ~ÿ~ÿÿÿ¤ÿÿÿ|ÿxÿÿxÿsÿ{ÿ~ÿÿ~ÿvÿxÿ|ÿÿÿÿÿÿÿzÿxÿÿoÿoÿpÿÿÿÿÿÿÿÿÿÿyÿÿÿÿÿÿÿÿzÿÿÿ}ÿÿÿzÿÿÿÿÿÿwÿÿvÿÿÿÿÿÿvÿÿvÿÿÿ¤ÿÿÿÿÿÿÿ{ÿ~ÿÿÿÿÿÿÿÿÿ|ÿÿÿÿÿ{ÿuÿÿ~ÿuÿÿÿÿÿ~ÿyÿÿÿÿ§ÿ¤ÿ¤ÿ|ÿÿÿÿtÿpÿ|ÿÿ|ÿÿÿÿÿyÿÿÿÿÿÿÿÿÿÿÿÿ~ÿ~ÿÿÿÿÿ}ÿÿÿÿÿÿÿzÿ{ÿ§ÿÿzÿÿÿÿÿÿ}ÿÿÿ}ÿÿÿÿÿÿÿÿ|ÿzÿÿÿ}ÿÿÿÿÿvÿÿzÿÿuÿ|ÿÿvÿÿ}ÿuÿÿÿzÿtÿxÿÿÿxÿÿ~ÿ~ÿxÿÿÿÿ|ÿÿyÿÿÿÿÿ~ÿÿ|ÿtÿxÿÿÿÿÿÿ{ÿ|ÿuÿrÿyÿÿÿÿÿÿwÿ{ÿ{ÿÿÿ}ÿ~ÿÿpÿhÿuÿ}ÿÿwÿoÿpÿ`ÿÿvÿ`ÿmÿuÿpÿoÿÿrÿxÿyÿwÿvÿqÿyÿrÿmÿtÿrÿwÿwÿpÿÿ{ÿ~ÿxÿzÿqÿjÿyÿrÿyÿsÿiÿÿÿ{ÿuÿÿ{ÿ{ÿÿÿÿ|ÿzÿxÿxÿyÿÿÿuÿyÿwÿ|ÿuÿxÿvÿtÿ§ÿ{ÿÿÿjÿzÿ|ÿÿyÿ{ÿ|ÿzÿxÿ|ÿwÿnÿ{ÿÿyÿvÿ{ÿvÿsÿzÿÿÿÿtÿzÿ|ÿuÿÿÿzÿqÿpÿlÿsÿyÿ~ÿ~ÿÿwÿuÿwÿtÿtÿ~ÿÿÿÿ|ÿÿÿxÿ~ÿÿÿ|ÿÿcÿÿ}ÿÿÿqÿÿÿ~ÿsÿyÿ{ÿ|ÿrÿyÿÿÿzÿtÿrÿtÿÿyÿsÿvÿpÿlÿnÿlÿYÿYÿ^ÿlÿuÿyÿÿÿÿvÿyÿlÿuÿ}ÿzÿqÿ~ÿvÿuÿxÿyÿÿÿzÿsÿrÿÿyÿ^ÿiÿoÿuÿmÿxÿoÿÿyÿqÿlÿ^ÿpÿ}ÿuÿÿ}ÿwÿÿÿ¤ÿÿÿÿtÿiÿyÿyÿjÿkÿvÿvÿsÿsÿwÿÿ~ÿuÿqÿnÿkÿtÿmÿlÿyÿzÿyÿ|ÿ|ÿtÿzÿ|ÿtÿuÿrÿrÿuÿvÿyÿ|ÿÿ{ÿtÿyÿvÿuÿyÿrÿsÿ|ÿtÿoÿzÿsÿlÿlÿmÿlÿaÿ~ÿgÿ~ÿtÿÿÿaÿ`ÿlÿnÿrÿÿÿuÿfÿnÿwÿhÿmÿoÿrÿqÿuÿtÿlÿjÿpÿyÿsÿtÿÿÿzÿvÿmÿuÿdÿxÿ`ÿmÿÿyÿsÿeÿ~ÿtÿyÿÿxÿÿmÿ|ÿqÿ~ÿzÿ{ÿkÿlÿ|ÿyÿoÿqÿuÿ}ÿÿvÿtÿtÿrÿoÿÿyÿxÿmÿÿÿmÿ}ÿÿuÿ~ÿxÿ|ÿtÿoÿjÿhÿpÿÿÿÿÿ}ÿuÿqÿqÿxÿÿ{ÿ{ÿzÿzÿzÿuÿoÿlÿpÿuÿsÿjÿpÿÿvÿtÿtÿtÿzÿqÿwÿÿoÿuÿ~ÿoÿwÿqÿsÿnÿqÿjÿpÿxÿvÿÿsÿaÿpÿyÿnÿjÿsÿuÿyÿvÿgÿoÿyÿlÿpÿoÿjÿuÿmÿnÿÿ~ÿÿtÿsÿmÿmÿtÿÿZÿtÿ{ÿÿ{ÿmÿxÿrÿÿwÿjÿdÿrÿkÿtÿkÿjÿpÿuÿsÿÿ{ÿlÿhÿkÿwÿxÿwÿwÿfÿjÿrÿsÿtÿlÿlÿvÿjÿqÿmÿmÿÿtÿÿrÿmÿjÿÿgÿqÿoÿpÿwÿlÿvÿwÿxÿhÿlÿÿgÿgÿÿÿuÿuÿyÿÿÿ{ÿqÿdÿpÿyÿnÿvÿÿtÿtÿuÿqÿkÿqÿaÿlÿaÿþþLÿÿkÿxÿ}ÿfÿsÿzÿlÿuÿuÿwÿÿuÿvÿÿÿjÿzÿÿvÿjÿmÿhÿoÿrÿzÿÿyÿuÿxÿvÿnÿnÿvÿyÿ{ÿmÿiÿlÿhÿuÿrÿvÿoÿyÿsÿmÿaÿbÿ_ÿxÿnÿÿÿrÿlÿoÿlÿÿiÿoÿ{ÿÿeÿcÿuÿ|ÿtÿ{ÿ~ÿcÿgÿvÿyÿtÿpÿÿÿrÿxÿ`ÿxÿxÿtÿvÿpÿÿvÿÿ{ÿjÿoÿÿÿxÿ|ÿpÿnÿtÿpÿyÿÿuÿÿkÿdÿrÿrÿlÿpÿvÿpÿfÿjÿjÿ\ÿ\ÿfÿqÿzÿoÿtÿtÿ{ÿtÿoÿyÿeÿaÿhÿaÿwÿÿ[ÿwÿÿ|ÿsÿvÿ}ÿ|ÿnÿÿjÿbÿmÿ[ÿjÿgÿmÿ|ÿvÿmÿsÿfÿkÿÿxÿyÿÿtÿhÿZÿlÿoÿjÿvÿqÿvÿ{ÿuÿrÿfÿZÿoÿmÿ~ÿ|ÿcÿmÿeÿxÿlÿ|ÿjÿeÿoÿuÿpÿeÿgÿwÿqÿrÿ|ÿwÿkÿvÿyÿqÿoÿjÿjÿjÿpÿjÿjÿkÿmÿpÿdÿxÿmÿyÿsÿsÿpÿwÿgÿtÿxÿpÿÿÿxÿÿ~ÿlÿqÿxÿ|ÿyÿ}ÿoÿkÿpÿuÿtÿrÿ|ÿwÿpÿsÿoÿpÿnÿnÿxÿwÿxÿuÿiÿxÿrÿcÿkÿmÿxÿ{ÿgÿmÿkÿfÿpÿÿsÿwÿfÿeÿwÿyÿ|ÿÿ|ÿÿÿvÿvÿ|ÿyÿxÿyÿ|ÿÿ|ÿsÿrÿkÿmÿwÿqÿiÿ]ÿyÿqÿrÿoÿsÿxÿnÿwÿeÿpÿbÿlÿkÿvÿyÿjÿ_ÿ}ÿxÿ~ÿ{ÿcÿmÿ{ÿuÿpÿoÿeÿ_ÿeÿfÿiÿqÿlÿqÿqÿrÿyÿfÿrÿtÿtÿyÿÿpÿsÿzÿhÿyÿlÿsÿyÿqÿsÿfÿkÿnÿlÿoÿiÿrÿÿxÿsÿqÿjÿjÿfÿhÿlÿtÿoÿrÿvÿwÿyÿfÿxÿ~ÿyÿyÿxÿtÿxÿmÿqÿhÿtÿmÿrÿnÿjÿqÿvÿxÿxÿvÿpÿnÿwÿzÿ~ÿsÿmÿÿÿtÿnÿqÿpÿsÿyÿÿÿzÿtÿtÿjÿjÿxÿxÿvÿgÿyÿnÿÿÿ|ÿmÿjÿÿsÿsÿÿyÿrÿmÿjÿjÿpÿqÿyÿzÿpÿrÿÿyÿ_ÿwÿ~ÿ~ÿkÿoÿxÿoÿwÿhÿtÿ}ÿuÿoÿ{ÿsÿfÿwÿzÿxÿ}ÿ{ÿqÿnÿsÿqÿuÿrÿqÿsÿ~ÿ}ÿÿqÿXÿÿ^ÿ|ÿmÿÿÿxÿÿyÿwÿyÿlÿpÿ~ÿÿÿÿpÿrÿ}ÿyÿyÿwÿtÿwÿÿ}ÿvÿqÿoÿnÿxÿsÿqÿnÿsÿhÿtÿzÿuÿ{ÿmÿsÿrÿqÿ|ÿ|ÿyÿxÿrÿvÿsÿfÿtÿÿwÿsÿyÿÿwÿnÿgÿnÿÿrÿiÿtÿ¤ÿÿ|ÿsÿuÿ{ÿ~ÿxÿyÿ~ÿzÿwÿqÿlÿnÿoÿnÿfÿ}ÿÿÿsÿkÿrÿxÿxÿnÿwÿrÿsÿyÿ}ÿqÿyÿnÿsÿzÿrÿnÿvÿuÿiÿcÿlÿtÿoÿrÿ~ÿÿpÿ]ÿmÿtÿhÿiÿrÿdÿ\ÿ\ÿhÿhÿtÿsÿnÿnÿcÿjÿÿ|ÿrÿbÿdÿjÿzÿhÿYÿeÿMÿqÿgÿdÿ^ÿnÿtÿeÿjÿwÿxÿÿnÿoÿwÿpÿoÿoÿwÿÿwÿ}ÿmÿÿÿxÿyÿpÿÿyÿgÿsÿmÿnÿmÿkÿqÿoÿpÿzÿ~ÿ~ÿzÿsÿuÿvÿgÿrÿtÿxÿxÿtÿuÿ{ÿ}ÿÿtÿ|ÿrÿmÿxÿzÿÿÿÿÿwÿwÿsÿnÿ}ÿtÿÿ|ÿÿvÿbÿjÿÿuÿÿyÿ|ÿÿpÿpÿ~ÿÿzÿ|ÿ~ÿxÿsÿyÿzÿ{ÿyÿÿzÿuÿbÿuÿ|ÿÿsÿnÿzÿzÿzÿÿÿ~ÿÿÿÿÿzÿ{ÿsÿjÿvÿzÿtÿÿ~ÿÿÿÿÿ~ÿÿyÿvÿuÿoÿuÿÿÿÿÿÿÿÿÿÿ}ÿÿzÿyÿÿÿÿÿyÿ{ÿÿÿnÿoÿÿtÿ|ÿoÿuÿÿÿÿÿ}ÿuÿzÿÿÿÿ|ÿtÿrÿ~ÿ}ÿÿÿxÿÿ}ÿwÿÿyÿÿxÿwÿuÿsÿ|ÿÿÿ|ÿ|ÿÿ~ÿqÿoÿ¥ÿÿuÿÿ§ÿÿwÿ{ÿÿÿÿÿÿ{ÿ|ÿxÿvÿxÿxÿÿ|ÿÿÿtÿÿ~ÿÿ~ÿÿÿÿÿvÿ{ÿÿqÿÿªÿÿ­ÿÿÿ{ÿÿÿ~ÿxÿwÿ|ÿxÿrÿwÿÿÿÿ¥ÿÿÿÿ~ÿÿÿÿÿyÿxÿÿÿyÿÿÿzÿÿÿÿÿ}ÿÿÿ~ÿÿÿÿÿÿÿzÿÿ¥ÿÿÿÿÿÿÿÿ«ÿ¤ÿÿÿÿÿÿ|ÿ|ÿ¤ÿ¦ÿ|ÿÿÿvÿÿÿ|ÿÿÿ¥ÿÿ|ÿÿÿÿÿ|ÿÿÿ}ÿÿtÿ~ÿÿÿÿÿÿÿzÿÿ}ÿÿÿ}ÿyÿ~ÿÿÿÿ~ÿÿÿÿÿÿÿ~ÿ|ÿÿzÿÿÿÿÿyÿÿÿ|ÿyÿyÿÿ{ÿÿ¥ÿÿ»ÿÿÿÿÿ©ÿÿÿzÿzÿÿÿÿÿÿÿ¯ÿ©ÿÿ¤ÿÿtÿ|ÿÿ~ÿÿqÿwÿtÿÿÿzÿÿÿÿÿÿÿÿÿzÿvÿÿÿxÿÿÿÿÿÿÿÿÿÿÿÿ­ÿ¥ÿÿtÿ§ÿÿ«ÿÿyÿ}ÿÿÿ©ÿ¨ÿÿ~ÿÿÿÿÿÿÿÿÿÿ¤ÿÿÿÿÿÿÿyÿÿ¦ÿÿ~ÿÿ~ÿtÿÿzÿÿÿ¯ÿ­ÿÿÿÿ¬ÿªÿÿÿÿÿÿ§ÿÿÿÿÿyÿyÿÿ¤ÿ¥ÿ§ÿÿÿÿzÿ¦ÿ¬ÿÿ}ÿÿÿÿÿ{ÿ}ÿÿ|ÿÿÿqÿ{ÿÿÿÿÿÿ¬ÿ§ÿ¤ÿ«ÿÿ{ÿÿÿÿ¦ÿÿwÿÿÿÿÿÿyÿÿ¥ÿ©ÿªÿ¬ÿ«ÿ¤ÿÿÿ§ÿªÿªÿ¥ÿ«ÿÿÿÿÿ¦ÿ{ÿÿ~ÿÿ©ÿ°ÿÿxÿ{ÿÿ¥ÿÿÿÿÿÿ~ÿ{ÿzÿÿÿÿÿªÿÿÿÿ®ÿ}ÿtÿÿÿ|ÿÿÿÿÿ¦ÿÿ{ÿ~ÿyÿÿÿÿÿ¦ÿ¨ÿÿ¤ÿ¤ÿÿ²ÿµÿ¯ÿ±ÿ¨ÿÿ¨ÿmÿ¤ÿzÿ¨ÿÿwÿ¦ÿ´ÿ©ÿ°ÿ³ÿ¦ÿ¨ÿÿ¤ÿ¦ÿ©ÿ§ÿÿ¤ÿÿÿ¬ÿ«ÿÿÿ}ÿ¤ÿ«ÿÿÿÿÿÿÿÿtÿoÿtÿÿ¥ÿ}ÿzÿ¦ÿ¬ÿ®ÿÿ~ÿÿvÿtÿ¥ÿ¨ÿ¤ÿ¨ÿ«ÿ¨ÿ¥ÿÿÿ¥ÿÿ~ÿ¤ÿbÿÿ|ÿ¯ÿ±ÿ¦ÿ«ÿ²ÿ§ÿtÿ¬ÿÿÿ~ÿ¨ÿ¦ÿwÿ}ÿ¥ÿmÿ{ÿoÿhÿzÿ¤ÿ~ÿ©ÿªÿzÿ­ÿ~ÿ}ÿ¯ÿ¯ÿ¥ÿzÿ¦ÿ¨ÿ§ÿªÿyÿuÿiÿmÿ¤ÿ©ÿ«ÿªÿqÿoÿ{ÿ¦ÿ§ÿ¥ÿ¥ÿ¤ÿnÿjÿwÿ¦ÿªÿmÿoÿ¦ÿ§ÿ¥ÿªÿtÿ¦ÿ¦ÿ©ÿ¥ÿ¤ÿwÿwÿ¦ÿiÿoÿ¨ÿ®ÿ¤ÿ§ÿ©ÿrÿsÿ®ÿ¤ÿ¬ÿrÿ¦ÿ«ÿ¤ÿnÿ¬ÿ¯ÿeÿ¬ÿµÿÁÿµÿªÿ­ÿ®ÿªÿ¬ÿ¦ÿ¯ÿpÿfÿ¤ÿ¦ÿbÿ¥ÿ­ÿ§ÿ¯ÿ¨ÿ§ÿ¥ÿ^ÿ{ÿwÿvÿuÿÿÿvÿ|ÿÿÿxÿxÿ~ÿÿÿwÿzÿoÿxÿmÿhÿzÿÿÿ«ÿrÿÿÿÿ~ÿ{ÿÿÿyÿlÿqÿÿÿxÿÿ¦ÿuÿ°ÿ|ÿmÿtÿ{ÿzÿqÿjÿoÿ\ÿÿzÿsÿxÿÿÿ{ÿwÿÿÿ{ÿÿÿÿÿÿsÿ}ÿ~ÿuÿ{ÿvÿuÿzÿ|ÿÿ¤ÿÿ¨ÿªÿÿ{ÿxÿ~ÿÿxÿ\ÿxÿÿÿÿÿÿÿ§ÿ©ÿÿÿ|ÿÿ«ÿÿÿÿÿÿ~ÿÿyÿÿÿzÿÿ©ÿÿÿÿÿÿ~ÿÿÿÿÿzÿÿÿÿÿÿÿ¦ÿ¯ÿ©ÿÿ|ÿÿÿÿ|ÿÿ{ÿÿÿÿÿÿÿ¦ÿÿ¦ÿÿÿÿÿÿÿÿ¤ÿÿ¦ÿ¥ÿÿÿÿÿÿÿÿÿÿÿÿÿÿÿÿÿÿmÿ|ÿ¤ÿ|ÿÿÿÿÿÿÿÿÿÿÿÿÿÿÿÿÿÿÿÿÿ°ÿ¤ÿÿ§ÿ«ÿÿÿÿÿÿÿ§ÿÿÿÿÿÿ|ÿÿÿÿÿÿÿÿ«ÿ¥ÿ¤ÿ¦ÿ§ÿÿÿ¥ÿÿÿÿ¥ÿÿÿÿÿÿÿÿÿÿÿÿÿÿÿ§ÿÿvÿkÿsÿÿÿÿÿÿÿÿÿÿÿÿÿÿÿÿÿÿÿÿÿÿÿ}ÿÿÿ~ÿÿÿÿtÿwÿÿ}ÿsÿtÿÿÿÿÿ~ÿÿÿÿÿpÿ|ÿÿÿwÿtÿÿÿÿÿ§ÿÿ~ÿÿÿÿÿÿÿÿÿÿÿÿÿ|ÿÿÿ}ÿsÿ{ÿÿÿÿyÿ{ÿÿÿÿÿÿÿÿÿÿÿ{ÿjÿpÿÿÿÿÿÿÿÿÿÿÿÿÿÿÿÿÿÿÿÿÿÿÿÿÿÿÿÿÿÿÿÿÿÿÿÿÿÿÿÿÿÿÿÿÿÿ¤ÿÿ°ÿªÿ¦ÿÿÿÿÿÿÿ¥ÿÿÿÿÿ¤ÿÿÿÿÿ¦ÿ¥ÿÿÿªÿÿÿzÿÿÿ©ÿ«ÿ¥ÿÿÿÿ¤ÿ¬ÿ§ÿÿ§ÿÿÿÿÿÿÿÿÿÿÿÿÿÿÿÿÿ§ÿ¬ÿÿ¨ÿ¥ÿÿÿÿÿÿÿÿÿÿÿÿÿ¥ÿÿÿÿÿÿÿÿÿ|ÿÿÿ¤ÿÿÿÿÿÿzÿÿÿÿÿÿÿÿÿÿzÿyÿ~ÿzÿÿÿÿÿÿ¥ÿÿÿÿ}ÿÿÿÿ¤ÿÿÿÿÿwÿ§ÿÿÿÿÿÿÿÿÿÿ§ÿÿÿÿÿÿÿÿ¥ÿÿÿÿÿÿÿÿÿÿÿÿÿÿÿÿÿÿÿÿ~ÿÿÿÿyÿÿÿÿÿÿÿÿ~ÿÿÿÿ§ÿÿÿ~ÿ|ÿÿ{ÿÿÿÿwÿ|ÿÿxÿÿ¥ÿÿ¨ÿ­ÿÿÿÿÿÿÿÿÿÿÿÿÿÿÿ¤ÿÿÿÿÿÿÿÿÿÿÿÿzÿ|ÿ~ÿxÿÿÿÿÿxÿsÿÿÿ°ÿÿÿ}ÿÿÿÿÿÿÿÿÿÿÿÿÿÿÿÿÿÿÿÿÿÿ~ÿÿ~ÿÿÿÿ~ÿyÿsÿwÿ{ÿwÿÿÿÿÿÿÿÿ~ÿÿÿÿ¨ÿÿÿÿ~ÿ{ÿzÿtÿÿÿÿÿÿÿrÿÿÿÿÿÿÿÿuÿÿÿÿÿÿÿÿÿÿÿÿÿÿÿÿÿÿuÿÿÿÿÿ~ÿÿyÿ|ÿÿÿ}ÿ}ÿ{ÿzÿÿÿÿÿÿÿuÿÿÿÿ|ÿvÿÿzÿ~ÿÿÿÿÿÿÿ|ÿÿÿxÿ~ÿÿÿÿÿÿÿÿÿÿÿÿ}ÿÿÿ|ÿ~ÿsÿÿÿÿ~ÿ}ÿÿÿÿ|ÿyÿ{ÿÿÿÿ}ÿkÿuÿrÿÿÿÿyÿÿ}ÿÿÿwÿÿÿÿÿÿxÿrÿqÿ{ÿ|ÿpÿvÿ{ÿ`ÿhÿpÿjÿrÿÿnÿ{ÿrÿdÿvÿsÿyÿpÿnÿiÿfÿpÿsÿqÿqÿmÿmÿyÿÿzÿÿxÿlÿwÿ{ÿÿtÿtÿqÿÿÿyÿyÿÿzÿÿzÿzÿÿ{ÿtÿÿÿ~ÿÿ|ÿuÿiÿyÿÿyÿÿtÿtÿÿrÿÿ{ÿÿÿÿÿÿÿzÿ{ÿzÿzÿ{ÿyÿ}ÿÿÿ}ÿxÿtÿxÿzÿÿzÿtÿ{ÿÿÿ{ÿÿ{ÿ|ÿ~ÿyÿlÿrÿ{ÿ{ÿÿ~ÿoÿtÿ|ÿÿyÿvÿÿwÿ}ÿÿ|ÿrÿrÿ{ÿuÿÿÿrÿeÿiÿ{ÿÿ~ÿpÿuÿÿÿÿyÿuÿ{ÿyÿÿÿyÿ{ÿsÿuÿ}ÿvÿwÿ{ÿrÿkÿnÿtÿwÿ^ÿbÿmÿrÿoÿmÿzÿwÿ~ÿwÿvÿlÿvÿÿvÿmÿzÿzÿtÿvÿÿ}ÿ|ÿ|ÿnÿsÿÿÿqÿxÿvÿ}ÿ}ÿ|ÿ}ÿuÿÿzÿ|ÿiÿsÿnÿÿÿ}ÿÿ~ÿ}ÿsÿdÿpÿwÿeÿeÿcÿBÿ[ÿÿzÿ}ÿ~ÿÿÿÿÿÿ}ÿuÿxÿÿ{ÿlÿeÿ}ÿÿtÿwÿvÿxÿÿsÿ~ÿxÿyÿnÿuÿxÿyÿxÿxÿrÿyÿ{ÿ{ÿ|ÿtÿ|ÿ|ÿuÿxÿ~ÿoÿnÿqÿyÿoÿxÿtÿnÿuÿdÿuÿvÿtÿ{ÿlÿmÿmÿbÿtÿtÿ_ÿfÿhÿsÿ~ÿqÿuÿuÿuÿÿxÿpÿ}ÿÿ~ÿqÿmÿyÿdÿyÿ~ÿ{ÿ{ÿyÿvÿzÿtÿqÿdÿlÿuÿÿ~ÿrÿÿzÿfÿqÿnÿ~ÿÿÿjÿlÿxÿrÿlÿiÿoÿtÿkÿnÿÿ~ÿxÿsÿ{ÿvÿrÿkÿuÿÿnÿmÿuÿ~ÿÿmÿpÿ}ÿaÿnÿlÿmÿzÿtÿ|ÿÿÿÿsÿtÿzÿzÿzÿuÿrÿ{ÿÿwÿuÿrÿiÿuÿyÿjÿtÿÿÿyÿvÿ[ÿqÿtÿzÿ|ÿuÿqÿzÿsÿoÿmÿmÿmÿpÿvÿmÿnÿsÿÿjÿZÿzÿÿuÿoÿ~ÿwÿmÿnÿjÿuÿÿ|ÿuÿrÿoÿÿrÿjÿqÿnÿwÿvÿwÿjÿuÿkÿjÿsÿ\ÿ|ÿÿzÿsÿ|ÿkÿ}ÿÿiÿdÿpÿjÿvÿ}ÿqÿuÿ{ÿÿÿ|ÿjÿqÿxÿvÿwÿuÿxÿmÿfÿlÿfÿrÿvÿkÿrÿÿÿ|ÿzÿfÿnÿÿrÿyÿlÿdÿrÿ|ÿfÿjÿcÿxÿÿpÿvÿkÿ^ÿ`ÿqÿrÿsÿyÿnÿcÿuÿ|ÿjÿfÿoÿzÿyÿyÿzÿzÿqÿwÿtÿuÿ}ÿtÿqÿlÿiÿiÿbÿ^ÿhÿÿrÿqÿzÿ|ÿ~ÿÿqÿÿÿÿqÿnÿsÿyÿjÿoÿ}ÿsÿtÿuÿnÿrÿuÿyÿyÿ|ÿÿÿnÿiÿ~ÿrÿyÿÿiÿgÿhÿ|ÿ~ÿxÿpÿ`ÿfÿvÿtÿlÿrÿrÿ{ÿkÿtÿrÿxÿtÿÿxÿoÿyÿiÿuÿzÿoÿtÿsÿkÿgÿsÿÿxÿrÿ|ÿxÿsÿgÿxÿÿÿpÿrÿnÿsÿmÿyÿ{ÿÿxÿnÿmÿoÿgÿeÿiÿkÿgÿvÿrÿlÿlÿmÿoÿoÿ}ÿpÿhÿ~ÿ|ÿtÿtÿ{ÿÿ}ÿ{ÿuÿrÿnÿbÿpÿtÿtÿoÿjÿsÿÿjÿ{ÿpÿzÿ^ÿcÿnÿ|ÿnÿnÿzÿmÿÿtÿmÿÿ`ÿgÿaÿiÿzÿjÿuÿ`ÿeÿxÿÿÿtÿtÿxÿxÿuÿlÿvÿuÿdÿnÿuÿoÿdÿpÿjÿhÿÿrÿpÿwÿSÿfÿvÿeÿVÿWÿÿlÿxÿÿrÿsÿfÿgÿpÿqÿiÿdÿfÿlÿnÿmÿoÿsÿmÿjÿmÿlÿlÿoÿpÿoÿmÿzÿsÿuÿ}ÿ}ÿÿqÿ|ÿxÿxÿrÿzÿ^ÿzÿjÿwÿÿqÿpÿxÿrÿuÿqÿuÿyÿÿ}ÿjÿiÿpÿrÿoÿtÿÿÿvÿnÿlÿrÿvÿ}ÿzÿzÿ{ÿnÿqÿwÿrÿiÿ~ÿ|ÿÿ{ÿkÿuÿkÿmÿlÿ^ÿlÿdÿqÿqÿvÿ}ÿxÿxÿ{ÿvÿwÿjÿfÿjÿwÿqÿ`ÿvÿÿ{ÿqÿkÿdÿgÿfÿ_ÿpÿ{ÿÿoÿrÿÿ}ÿÿ_ÿoÿmÿkÿvÿeÿcÿ{ÿjÿuÿsÿkÿqÿmÿ|ÿiÿpÿyÿoÿrÿ{ÿyÿvÿvÿuÿuÿqÿYÿwÿvÿkÿhÿmÿqÿlÿjÿwÿÿÿÿqÿtÿrÿzÿmÿsÿÿtÿkÿlÿqÿsÿzÿnÿpÿ~ÿrÿhÿkÿnÿmÿjÿpÿqÿvÿeÿnÿvÿrÿrÿqÿzÿxÿrÿ}ÿzÿxÿÿpÿrÿ|ÿ{ÿeÿrÿsÿvÿuÿÿvÿpÿrÿ|ÿwÿ}ÿÿzÿ}ÿÿuÿoÿtÿuÿmÿmÿ}ÿrÿzÿ{ÿÿÿrÿ}ÿÿÿkÿ`ÿfÿjÿzÿÿ|ÿwÿkÿqÿzÿlÿqÿyÿxÿtÿqÿmÿpÿtÿkÿrÿsÿqÿlÿyÿlÿdÿzÿpÿmÿyÿxÿlÿ}ÿÿ{ÿÿqÿkÿoÿxÿzÿyÿqÿuÿwÿlÿeÿlÿtÿqÿ}ÿÿÿÿxÿxÿzÿeÿzÿ^ÿdÿvÿÿsÿÿÿoÿÿiÿaÿwÿuÿÿÿyÿkÿqÿpÿvÿÿ}ÿyÿ|ÿmÿvÿ}ÿtÿyÿwÿrÿgÿvÿ~ÿtÿzÿyÿpÿrÿvÿpÿpÿmÿyÿpÿjÿlÿeÿjÿqÿxÿÿxÿnÿwÿxÿyÿmÿkÿÿrÿtÿwÿyÿÿ~ÿpÿhÿtÿrÿtÿÿ~ÿyÿsÿzÿvÿmÿlÿpÿvÿvÿqÿsÿ|ÿxÿ|ÿ~ÿÿvÿyÿoÿtÿwÿyÿyÿqÿxÿrÿqÿ{ÿ{ÿxÿxÿ|ÿtÿlÿtÿvÿfÿ\ÿhÿdÿvÿÿzÿlÿmÿoÿ]ÿ^ÿfÿnÿfÿ^ÿxÿaÿhÿfÿrÿrÿdÿzÿxÿrÿtÿjÿtÿmÿhÿhÿmÿbÿhÿaÿbÿkÿoÿ]ÿaÿmÿyÿeÿmÿwÿwÿvÿsÿvÿuÿsÿyÿÿÿrÿyÿyÿnÿyÿsÿuÿrÿyÿsÿpÿ{ÿÿbÿÿÿmÿzÿÿuÿjÿnÿxÿÿ|ÿuÿiÿjÿzÿ}ÿsÿÿyÿ{ÿ}ÿzÿwÿ~ÿÿrÿqÿsÿwÿÿÿÿÿxÿuÿzÿuÿÿwÿÿtÿhÿ{ÿ`ÿÿyÿnÿsÿÿÿÿ{ÿÿÿ}ÿ}ÿÿÿ{ÿpÿyÿsÿrÿoÿÿvÿhÿuÿtÿ~ÿÿlÿoÿrÿuÿvÿÿÿÿsÿÿzÿÿÿÿÿÿÿxÿÿÿÿrÿ{ÿÿÿ~ÿ|ÿÿÿ|ÿzÿlÿpÿÿÿÿÿvÿÿÿÿ}ÿ|ÿ|ÿzÿÿÿ}ÿwÿ{ÿÿÿÿÿÿ|ÿÿÿÿtÿwÿzÿuÿÿyÿwÿÿÿÿ{ÿxÿxÿpÿzÿÿ{ÿÿ{ÿÿrÿ}ÿwÿÿwÿtÿpÿvÿ|ÿzÿtÿzÿ|ÿwÿÿ~ÿÿÿkÿÿ~ÿÿ}ÿÿuÿlÿvÿxÿvÿÿÿ~ÿÿvÿÿ{ÿoÿ{ÿ}ÿÿÿwÿÿÿ|ÿÿÿ~ÿÿÿ|ÿÿÿÿÿyÿÿmÿpÿÿÿnÿnÿwÿ{ÿÿÿÿÿyÿsÿÿÿÿÿÿ|ÿÿÿ}ÿÿxÿwÿ{ÿ|ÿyÿÿ¥ÿÿÿ{ÿÿnÿsÿ}ÿtÿÿwÿxÿÿÿÿÿ{ÿÿÿÿ~ÿzÿÿ{ÿÿÿÿÿÿÿÿwÿÿÿÿ{ÿÿÿxÿtÿÿÿoÿwÿ~ÿzÿÿÿÿ~ÿÿÿÿ~ÿ}ÿÿÿÿ¦ÿÿlÿlÿÿÿÿ{ÿvÿÿ¥ÿÿÿÿdÿoÿyÿÿtÿÿ}ÿ}ÿÿÿÿÿyÿ~ÿtÿÿxÿÿ¥ÿÿÿ|ÿ~ÿÿvÿÿÿuÿmÿÿÿ¥ÿªÿÿuÿÿÿÿsÿÿÿvÿzÿÿÿ¦ÿ{ÿÿÿ§ÿÿÿ~ÿ|ÿÿ~ÿÿÿÿÿÿqÿ{ÿÿÿÿ~ÿ{ÿÿÿÿÿÿÿ¤ÿÿsÿ{ÿÿÿÿÿÿwÿtÿ|ÿÿÿÿÿ­ÿÿªÿ¥ÿÿÿyÿzÿÿªÿ«ÿ¨ÿÿ{ÿyÿÿÿÿÿÿÿÿ¤ÿÿÿ¤ÿ¨ÿ{ÿÿ¤ÿzÿÿÿÿÿ|ÿyÿÿÿÿÿwÿ¬ÿÿtÿÿÿÿ¥ÿ¦ÿÿ~ÿÿÿÿ¥ÿÿ¦ÿwÿqÿrÿvÿÿ¥ÿ¤ÿÿÿÿÿ©ÿ¨ÿÿÿÿ~ÿÿÿ|ÿ¥ÿÿÿÿÿ¦ÿÿvÿwÿwÿxÿÿÿ¯ÿ©ÿ¦ÿvÿÿÿÿ§ÿÿzÿyÿÿ§ÿ{ÿxÿÿÿ¨ÿ­ÿ«ÿ©ÿ¨ÿ¨ÿ¥ÿ|ÿyÿ­ÿÿÿÿ¦ÿ¦ÿ¦ÿÿÿ©ÿwÿ{ÿÿÿ§ÿ¤ÿÿ¦ÿÿsÿwÿÿÿÿ|ÿ¥ÿÿÿÿÿ¥ÿ«ÿÿÿ¤ÿÿÿ¥ÿÿ~ÿÿ¥ÿ¥ÿÿÿ«ÿ¨ÿ¨ÿÿ{ÿÿpÿsÿÿ¥ÿ§ÿ©ÿÿ¥ÿ§ÿ¤ÿ¤ÿ«ÿ®ÿ¦ÿxÿhÿcÿÿ`ÿ¤ÿ±ÿªÿÿ~ÿÿÿ§ÿ¬ÿ­ÿ®ÿ«ÿ©ÿÿ|ÿ§ÿ¥ÿwÿÿ¥ÿsÿ¨ÿÿªÿ¬ÿ¨ÿÿÿ­ÿ©ÿÿ¦ÿnÿ~ÿ¦ÿÿoÿlÿtÿxÿÿ°ÿ©ÿªÿ«ÿ®ÿ¯ÿªÿ¤ÿÿ~ÿ|ÿ¦ÿ¶ÿ~ÿÿ¨ÿ¥ÿ{ÿ~ÿ¥ÿ{ÿuÿcÿwÿÿ®ÿ«ÿ}ÿ}ÿ­ÿ¶ÿ©ÿ«ÿÿ¬ÿ¤ÿ¥ÿ¥ÿzÿ{ÿ­ÿxÿ¥ÿqÿqÿzÿ¥ÿ¦ÿ¥ÿ~ÿxÿ³ÿµÿ¥ÿ­ÿ¬ÿuÿoÿyÿvÿ}ÿ{ÿtÿrÿjÿxÿªÿ«ÿ©ÿ©ÿ¥ÿxÿtÿ§ÿ¤ÿpÿ¤ÿ§ÿaÿjÿ¬ÿrÿoÿpÿ©ÿ©ÿyÿ¦ÿ©ÿ¤ÿ©ÿ¤ÿ¤ÿªÿ¦ÿsÿ¤ÿ¦ÿlÿpÿgÿoÿkÿtÿrÿiÿ¤ÿ°ÿ¨ÿ¥ÿ¦ÿ¦ÿ¥ÿ§ÿ«ÿ¨ÿsÿªÿrÿµÿ¯ÿ¦ÿgÿcÿ¤ÿ§ÿºÿgÿ­ÿ¤ÿiÿnÿlÿjÿ¤ÿ§ÿkÿ°ÿjÿ«ÿ«ÿfÿÿyÿyÿÿ}ÿÿ|ÿuÿÿ}ÿoÿnÿ{ÿÿ¨ÿmÿÿÿ}ÿsÿtÿÿÿnÿÿÿÿ|ÿÿÿtÿzÿÿÿ~ÿyÿyÿkÿjÿyÿoÿÿ~ÿwÿ{ÿ~ÿÿÿxÿjÿiÿPÿÿ|ÿvÿvÿ|ÿÿÿÿ§ÿÿyÿÿÿÿÿÿxÿzÿÿzÿ}ÿvÿrÿzÿÿ¥ÿÿÿ©ÿÿÿ~ÿÿÿoÿjÿÿwÿÿÿÿ§ÿÿÿ°ÿ­ÿ¨ÿ¤ÿÿÿ©ÿ®ÿÿ{ÿÿÿÿÿ«ÿ¦ÿÿÿÿÿÿÿÿÿÿÿÿ¤ÿÿ{ÿ{ÿÿ¤ÿoÿ¤ÿÿÿ}ÿÿÿÿÿxÿÿ~ÿuÿÿ}ÿÿÿÿÿÿÿ}ÿÿÿÿxÿÿÿÿÿÿ¥ÿ¥ÿ«ÿ°ÿÿÿÿÿÿ{ÿÿÿÿÿÿÿÿÿÿÿÿÿÿ­ÿÿÿÿÿÿÿ~ÿÿÿÿ«ÿÿÿÿ¤ÿ©ÿÿ}ÿÿÿÿ¥ÿÿvÿÿ¤ÿÿ¦ÿ¥ÿÿ~ÿÿ©ÿÿÿÿÿÿÿÿ¤ÿ´ÿ«ÿÿwÿ|ÿÿ¦ÿªÿÿÿÿÿÿ©ÿÿÿÿÿÿÿÿÿÿÿÿÿÿÿÿyÿÿÿÿÿ~ÿÿÿÿÿ¥ÿÿÿÿÿÿÿ~ÿ~ÿÿÿyÿÿÿÿ}ÿÿÿ~ÿxÿsÿÿÿÿÿÿzÿÿÿyÿxÿyÿÿÿÿÿÿyÿ{ÿ}ÿÿÿÿÿÿÿÿÿÿmÿÿÿzÿÿÿÿÿÿÿÿÿÿÿÿÿ~ÿ|ÿÿÿÿÿÿÿÿÿ§ÿÿÿÿÿÿÿÿÿÿÿÿÿyÿzÿÿÿÿÿÿzÿÿÿÿÿÿÿxÿyÿÿÿ¦ÿÿÿÿÿÿÿÿÿÿÿÿÿÿÿÿ¥ÿÿÿÿÿÿÿÿÿ²ÿÿÿÿÿÿÿÿÿ¦ÿ¨ÿ§ÿÿÿÿÿÿÿÿÿÿÿ¦ÿ¤ÿÿÿÿ¥ÿÿ¬ÿ{ÿzÿÿÿ«ÿÿÿÿÿÿÿÿÿ¥ÿÿ¤ÿÿÿÿÿÿÿÿÿÿÿÿÿÿÿÿ§ÿÿ²ÿÿÿÿÿÿ¤ÿÿÿÿÿÿÿÿÿÿÿÿÿÿÿÿÿÿÿÿÿÿÿÿÿ¤ÿzÿÿ¦ÿÿwÿÿÿÿÿÿÿÿ{ÿ{ÿÿÿÿÿÿÿÿÿÿÿÿÿÿÿÿÿÿÿÿÿÿ©ÿÿÿÿÿÿÿÿÿÿÿÿÿÿÿyÿÿÿÿÿÿÿ¥ÿÿÿÿÿÿÿÿzÿÿÿÿÿÿÿÿÿÿÿÿÿÿÿÿÿÿÿÿuÿ}ÿ|ÿÿ¦ÿÿÿ|ÿÿÿ~ÿÿÿÿÿvÿÿÿÿÿÿ|ÿÿ¥ÿÿ§ÿÿÿÿÿÿÿÿÿÿÿÿÿÿÿÿÿÿÿ|ÿÿÿÿÿÿ~ÿÿÿÿÿÿÿÿÿ¦ÿÿ¥ÿÿÿÿÿÿÿÿÿÿÿ}ÿÿÿÿÿÿ{ÿÿÿÿÿ~ÿÿÿ{ÿwÿÿ~ÿÿÿÿzÿwÿÿÿÿÿ|ÿ~ÿÿÿÿÿÿÿÿwÿ{ÿÿÿÿÿÿÿzÿxÿÿÿ{ÿ{ÿÿÿÿÿ{ÿÿuÿÿÿ|ÿÿÿÿÿÿÿÿÿÿÿÿÿ{ÿÿÿÿ~ÿÿ{ÿyÿtÿÿwÿwÿ{ÿÿÿ~ÿÿÿ}ÿtÿÿÿÿ{ÿxÿÿ|ÿÿÿÿ|ÿ}ÿÿqÿÿÿÿÿÿyÿ{ÿÿÿÿzÿÿÿ}ÿÿoÿrÿÿÿÿÿ~ÿ~ÿÿÿ~ÿÿ~ÿ}ÿ}ÿÿÿÿÿÿÿÿ~ÿxÿuÿÿÿÿÿwÿÿ~ÿÿÿÿuÿÿvÿxÿÿyÿrÿ|ÿÿÿxÿmÿvÿyÿrÿpÿhÿkÿyÿrÿwÿ|ÿvÿlÿlÿnÿpÿgÿjÿrÿ{ÿvÿjÿpÿoÿiÿpÿuÿqÿpÿkÿlÿrÿÿ~ÿwÿoÿeÿxÿtÿÿsÿsÿrÿtÿ~ÿrÿxÿ{ÿxÿ}ÿ{ÿwÿ}ÿyÿyÿÿwÿrÿzÿÿÿxÿlÿxÿÿxÿÿzÿÿzÿÿÿ{ÿ{ÿÿÿzÿÿÿyÿ|ÿÿ|ÿ}ÿÿÿÿÿ|ÿxÿÿtÿ{ÿÿhÿÿÿÿÿÿnÿzÿyÿuÿÿuÿÿÿÿÿÿÿÿÿÿÿÿÿzÿÿÿnÿtÿÿÿ}ÿaÿwÿÿÿwÿwÿÿÿtÿtÿÿmÿpÿxÿÿÿÿÿzÿuÿmÿnÿ}ÿzÿtÿÿnÿlÿ|ÿÿÿzÿ{ÿÿÿyÿpÿrÿkÿvÿ|ÿjÿ{ÿzÿÿyÿÿÿzÿqÿuÿÿzÿmÿyÿvÿvÿÿ{ÿ}ÿ}ÿ|ÿÿÿyÿ~ÿÿ}ÿuÿkÿvÿqÿrÿtÿÿkÿwÿÿwÿÿÿ|ÿwÿsÿmÿoÿfÿkÿ}ÿ}ÿÿxÿlÿtÿvÿwÿyÿÿÿÿÿyÿkÿjÿÿÿtÿzÿsÿqÿ{ÿtÿÿzÿyÿoÿ|ÿÿwÿoÿuÿtÿsÿyÿÿzÿwÿÿ~ÿ}ÿÿzÿrÿsÿ~ÿwÿzÿ~ÿzÿfÿyÿsÿnÿrÿtÿxÿxÿuÿ{ÿtÿuÿÿwÿqÿsÿfÿeÿrÿxÿqÿcÿfÿkÿfÿrÿ~ÿwÿaÿkÿlÿxÿÿwÿÿeÿrÿgÿmÿtÿkÿvÿsÿrÿnÿkÿrÿ}ÿ{ÿtÿkÿxÿyÿyÿmÿlÿqÿqÿqÿqÿsÿlÿhÿlÿoÿ{ÿ|ÿyÿvÿyÿxÿzÿÿtÿsÿvÿnÿÿÿyÿhÿhÿ~ÿjÿoÿpÿuÿfÿcÿoÿÿvÿÿsÿtÿ}ÿyÿwÿrÿrÿ}ÿÿzÿzÿoÿeÿpÿ}ÿtÿ|ÿ|ÿtÿuÿuÿlÿrÿwÿ[ÿsÿvÿÿlÿÿlÿuÿuÿqÿvÿÿÿ~ÿ}ÿuÿoÿ|ÿÿuÿtÿwÿpÿjÿjÿsÿ|ÿsÿlÿjÿrÿÿtÿÿzÿtÿiÿtÿwÿhÿwÿwÿÿ}ÿ|ÿ^ÿjÿÿsÿqÿzÿyÿzÿÿ|ÿ|ÿsÿÿjÿrÿÿuÿiÿpÿvÿhÿjÿvÿiÿFÿQÿqÿeÿ_ÿjÿwÿxÿÿ}ÿuÿiÿwÿxÿrÿwÿgÿqÿqÿrÿÿuÿkÿwÿxÿsÿiÿjÿpÿpÿgÿkÿlÿYÿZÿjÿÿÿqÿsÿoÿqÿtÿiÿhÿsÿzÿwÿgÿgÿyÿtÿuÿjÿsÿtÿwÿnÿhÿdÿrÿsÿÿ}ÿÿlÿyÿtÿnÿeÿÿpÿ}ÿvÿkÿwÿdÿlÿxÿxÿbÿnÿoÿiÿlÿsÿoÿnÿrÿrÿrÿvÿÿyÿnÿgÿlÿ{ÿÿ|ÿrÿxÿeÿpÿÿxÿmÿmÿvÿrÿfÿrÿxÿdÿfÿÿlÿyÿmÿwÿÿwÿkÿ{ÿhÿgÿiÿwÿtÿqÿwÿzÿÿÿtÿlÿrÿqÿgÿsÿÿ~ÿwÿÿÿmÿuÿyÿrÿyÿ~ÿyÿxÿiÿkÿiÿ_ÿaÿ}ÿrÿnÿhÿzÿqÿ{ÿsÿuÿ|ÿoÿnÿwÿoÿjÿoÿwÿÿÿtÿwÿtÿoÿtÿpÿqÿwÿnÿvÿ}ÿnÿkÿÿnÿ~ÿsÿvÿhÿvÿ`ÿoÿtÿuÿnÿvÿzÿzÿyÿuÿ|ÿÿsÿpÿxÿcÿ]ÿ]ÿeÿnÿfÿhÿqÿwÿqÿcÿkÿrÿsÿuÿÿÿwÿÿkÿiÿvÿÿzÿ}ÿpÿiÿxÿpÿzÿvÿrÿuÿlÿzÿpÿnÿqÿpÿkÿmÿÿxÿ{ÿfÿqÿvÿpÿyÿkÿjÿvÿoÿrÿ~ÿÿrÿsÿ|ÿrÿwÿjÿiÿlÿÿÿ}ÿtÿvÿ}ÿgÿÿ^ÿwÿ|ÿkÿaÿlÿkÿvÿrÿxÿuÿxÿvÿuÿtÿrÿvÿwÿtÿ{ÿÿrÿkÿuÿuÿ|ÿÿrÿtÿxÿrÿzÿpÿnÿoÿ{ÿzÿÿyÿpÿnÿ|ÿÿqÿeÿvÿlÿqÿuÿwÿwÿwÿsÿkÿeÿmÿqÿrÿdÿpÿvÿiÿoÿoÿmÿqÿeÿYÿeÿqÿuÿwÿxÿÿiÿsÿuÿsÿ{ÿkÿvÿmÿÿeÿiÿwÿÿmÿgÿ}ÿpÿcÿhÿoÿÿÿsÿjÿeÿXÿgÿwÿqÿ{ÿ|ÿkÿwÿÿlÿxÿuÿpÿÿwÿyÿwÿnÿwÿsÿmÿÿ[ÿpÿrÿ}ÿÿnÿxÿpÿtÿ~ÿÿ}ÿzÿqÿnÿhÿjÿvÿrÿqÿ|ÿ}ÿsÿlÿ}ÿrÿnÿhÿoÿxÿoÿjÿÿ~ÿrÿÿqÿxÿÿ}ÿgÿ~ÿoÿrÿvÿwÿ}ÿvÿmÿpÿvÿxÿwÿyÿ~ÿ~ÿÿ~ÿqÿsÿ{ÿkÿsÿiÿsÿÿyÿÿ}ÿÿÿÿcÿjÿ{ÿoÿÿÿyÿ|ÿxÿyÿ~ÿkÿlÿ~ÿ{ÿvÿyÿ|ÿÿyÿqÿyÿrÿtÿlÿtÿrÿpÿ|ÿfÿdÿÿxÿpÿ|ÿÿÿÿnÿhÿrÿmÿqÿwÿxÿÿ}ÿoÿzÿÿvÿkÿ{ÿÿyÿ}ÿrÿqÿxÿtÿÿyÿeÿuÿrÿvÿmÿvÿxÿ~ÿuÿ{ÿ{ÿvÿÿqÿrÿ}ÿqÿiÿmÿuÿ{ÿ~ÿ}ÿmÿkÿzÿkÿrÿxÿwÿqÿ|ÿ|ÿÿzÿÿzÿ~ÿqÿvÿpÿpÿsÿgÿdÿlÿlÿpÿqÿpÿvÿwÿyÿyÿrÿmÿhÿlÿmÿvÿwÿ|ÿzÿÿpÿkÿ}ÿtÿmÿqÿÿ}ÿtÿhÿdÿ~ÿzÿeÿbÿnÿzÿxÿxÿ|ÿyÿ|ÿqÿrÿpÿzÿvÿyÿÿyÿÿoÿzÿrÿuÿÿxÿyÿzÿÿÿxÿxÿuÿcÿiÿsÿlÿoÿmÿuÿ}ÿ{ÿqÿgÿrÿ]ÿfÿrÿgÿtÿ~ÿfÿ]ÿgÿkÿsÿsÿfÿkÿyÿtÿmÿpÿnÿdÿUÿ\ÿoÿlÿtÿhÿhÿYÿpÿ{ÿvÿiÿkÿqÿmÿeÿpÿwÿtÿnÿqÿÿÿzÿzÿvÿlÿnÿÿÿxÿpÿÿzÿÿ|ÿzÿÿÿÿ{ÿÿÿÿ{ÿzÿÿÿzÿlÿyÿ}ÿuÿtÿ}ÿwÿÿÿ}ÿxÿÿ}ÿyÿrÿqÿtÿÿ}ÿ|ÿÿvÿnÿqÿmÿ|ÿÿsÿlÿmÿbÿzÿÿ~ÿ}ÿÿÿrÿ{ÿÿÿtÿyÿÿwÿoÿÿÿjÿlÿsÿmÿÿxÿsÿÿuÿÿÿzÿ{ÿvÿÿzÿÿÿtÿqÿÿÿÿ¦ÿ}ÿsÿmÿ®ÿÿÿÿuÿÿÿnÿiÿsÿÿÿyÿ{ÿ{ÿoÿrÿÿ~ÿ{ÿÿmÿÿ~ÿxÿvÿ{ÿÿoÿuÿÿzÿÿÿÿzÿ|ÿÿÿÿÿjÿÿzÿmÿaÿyÿuÿgÿtÿÿÿÿ}ÿÿÿvÿwÿ}ÿÿÿÿÿpÿÿÿÿqÿÿ{ÿwÿxÿÿÿ|ÿÿÿÿ~ÿxÿ}ÿÿÿÿ¯ÿ®ÿÿ|ÿtÿzÿwÿÿÿÿÿÿÿÿÿwÿyÿzÿuÿÿÿyÿvÿwÿÿÿvÿ|ÿÿÿÿÿ¦ÿ¥ÿ{ÿÿ}ÿpÿÿÿwÿqÿxÿÿÿÿÿÿ~ÿjÿ~ÿ¤ÿÿÿÿrÿÿÿÿÿxÿ~ÿÿÿ}ÿsÿyÿÿxÿoÿtÿxÿoÿqÿ¤ÿÿÿtÿÿÿ|ÿxÿ{ÿÿÿÿwÿ~ÿsÿzÿÿÿ~ÿxÿÿÿ~ÿ{ÿÿÿ|ÿwÿwÿ{ÿ¤ÿÿÿwÿÿÿkÿÿÿxÿ|ÿÿÿÿÿyÿ~ÿÿÿÿ¦ÿÿwÿxÿÿÿÿÿ}ÿÿÿ|ÿÿÿÿzÿÿ¥ÿÿÿÿÿÿÿÿÿxÿ|ÿsÿÿÿÿÿÿ~ÿÿ{ÿÿ{ÿxÿÿ~ÿzÿÿÿÿÿÿ®ÿÿÿÿÿ¥ÿÿÿÿ~ÿÿÿ}ÿÿÿÿÿÿÿÿÿzÿyÿÿÿ}ÿÿyÿyÿÿÿ¨ÿ|ÿÿ}ÿÿÿÿÿÿÿÿÿwÿÿÿÿÿÿwÿwÿÿÿÿÿ¯ÿÿ¤ÿ¦ÿyÿ|ÿ~ÿÿÿ§ÿ­ÿ¨ÿÿ¤ÿÿ~ÿÿÿÿÿÿ|ÿ|ÿÿÿÿÿ¨ÿ¤ÿuÿ}ÿ|ÿrÿÿÿÿwÿvÿ|ÿÿ¨ÿÿsÿÿÿvÿÿÿÿÿÿÿÿÿ¨ÿÿ«ÿÿÿÿÿÿ~ÿÿªÿ°ÿ¥ÿ|ÿ|ÿÿÿÿÿÿÿÿÿ~ÿÿÿ¨ÿÿÿ¥ÿÿ}ÿÿÿxÿÿÿuÿ¤ÿ¥ÿzÿuÿ{ÿÿ¤ÿ©ÿ¤ÿÿÿÿ§ÿuÿÿÿ|ÿÿ¤ÿÿ§ÿÿÿ¤ÿÿ¬ÿ¤ÿrÿÿ~ÿÿ§ÿÿÿÿ¦ÿÿÿ{ÿÿ{ÿ¥ÿ©ÿ¦ÿÿÿÿÿ{ÿ~ÿ§ÿÿÿÿÿÿ§ÿÿ{ÿÿ¤ÿÿÿÿ}ÿxÿwÿÿÿÿªÿÿzÿÿ§ÿyÿÿlÿuÿÿÿÿÿÿ´ÿªÿÿ©ÿ¨ÿ¦ÿ|ÿtÿwÿhÿoÿlÿyÿÿÿÿÿ~ÿÿ§ÿÿÿÿ¨ÿ§ÿoÿxÿÿ~ÿzÿÿ{ÿÿÿzÿ{ÿ¤ÿ¬ÿ©ÿ¤ÿ«ÿ¯ÿ|ÿxÿsÿÿÿÿpÿjÿrÿ|ÿÿ¯ÿ¥ÿ¨ÿ¥ÿªÿ«ÿ§ÿ¤ÿ§ÿ§ÿtÿ}ÿ°ÿtÿ§ÿ¦ÿ~ÿzÿ{ÿ~ÿ{ÿ{ÿoÿxÿÿªÿ}ÿrÿvÿÿ®ÿ§ÿmÿ±ÿ¬ÿ­ÿ§ÿ¤ÿ¦ÿ¦ÿ¦ÿ«ÿ±ÿ|ÿuÿ¤ÿ§ÿ¨ÿ«ÿ¨ÿ¤ÿ¨ÿ«ÿ¥ÿ¨ÿ¥ÿuÿnÿkÿmÿ}ÿzÿuÿmÿ§ÿ¦ÿ§ÿ©ÿ¦ÿ¨ÿ­ÿ¨ÿ«ÿ¦ÿyÿxÿsÿzÿ¬ÿ¥ÿ¬ÿªÿwÿ¬ÿ®ÿwÿpÿ¤ÿ©ÿ¦ÿ¥ÿ¤ÿ¬ÿ¬ÿvÿgÿeÿnÿ¦ÿ¦ÿ§ÿ¨ÿ¨ÿ«ÿtÿqÿ«ÿ®ÿ´ÿsÿ©ÿ§ÿrÿ«ÿ­ÿsÿ«ÿ¦ÿ§ÿaÿ®ÿ©ÿmÿqÿqÿkÿ¯ÿ²ÿ­ÿ¥ÿ¨ÿ¤ÿmÿ¤ÿmÿ¬ÿcÿ¨ÿ_ÿªÿ§ÿaÿuÿ~ÿyÿyÿxÿ¤ÿÿ{ÿ|ÿÿÿ~ÿÿ¤ÿvÿuÿ~ÿÿÿwÿ}ÿ¨ÿÿmÿ|ÿvÿÿzÿxÿÿrÿtÿyÿkÿzÿ}ÿtÿmÿrÿÿsÿwÿdÿzÿÿÿ~ÿ}ÿxÿpÿoÿmÿxÿÿxÿ{ÿÿÿÿÿÿ¬ÿ|ÿmÿ~ÿÿvÿÿ}ÿÿÿxÿ}ÿyÿzÿÿÿÿÿ°ÿÿ~ÿ~ÿuÿ}ÿÿqÿqÿÿyÿÿÿ¥ÿ«ÿÿÿ¨ÿ¨ÿ§ÿ¨ÿÿÿ¥ÿ¤ÿÿÿÿtÿÿ¤ÿ§ÿÿÿÿÿÿÿÿÿÿÿÿÿÿÿÿ©ÿÿÿÿ©ÿ§ÿÿÿÿÿÿÿÿÿÿÿÿÿÿÿÿ}ÿÿÿÿ¤ÿ~ÿÿÿÿÿÿÿÿ§ÿÿÿÿÿÿ¥ÿÿÿÿ|ÿÿÿÿÿ¤ÿÿÿÿÿÿÿÿÿÿÿÿÿÿÿÿÿÿÿÿÿÿÿ§ÿ¯ÿ¥ÿÿÿ|ÿzÿ~ÿÿ~ÿÿÿÿÿÿÿÿÿ§ÿÿÿÿÿÿÿÿÿ­ÿÿ´ÿ¤ÿÿ¨ÿ¥ÿ§ÿÿÿÿÿÿÿ§ÿ¤ÿÿÿÿÿÿÿÿÿÿÿ°ÿÿ°ÿ¦ÿ¤ÿÿÿÿÿÿÿÿÿ}ÿÿÿÿÿ~ÿ|ÿxÿÿÿÿ|ÿ«ÿ¥ÿ|ÿÿÿ{ÿlÿ|ÿÿÿÿvÿÿÿ|ÿÿÿÿÿÿ{ÿxÿ}ÿÿ}ÿuÿqÿÿÿyÿÿÿÿÿÿ®ÿÿvÿÿÿÿÿÿÿÿÿÿÿ¦ÿÿÿuÿÿÿÿuÿÿ¥ÿÿÿÿÿ{ÿÿÿÿÿÿÿ¨ÿÿÿÿÿÿÿÿÿÿÿÿÿÿ¥ÿ©ÿÿÿÿÿÿ³ÿÿwÿÿÿ¤ÿ¥ÿ¥ÿÿÿÿÿÿÿÿÿÿ}ÿ|ÿÿÿÿÿÿÿÿÿÿÿ¤ÿ§ÿÿÿÿÿÿÿÿÿÿ¦ÿÿÿÿÿ}ÿÿÿÿÿ¥ÿ®ÿ§ÿÿÿÿÿ~ÿÿÿÿ|ÿ{ÿ¦ÿÿÿ¥ÿÿÿÿÿzÿÿÿÿ|ÿ¦ÿÿÿÿÿÿÿÿÿ¥ÿÿÿÿÿÿ¥ÿ¨ÿÿÿÿÿÿÿÿÿÿÿÿÿ¥ÿÿÿÿÿÿÿ¥ÿ¤ÿÿÿÿÿÿÿÿÿ{ÿÿÿÿÿÿ~ÿÿÿÿÿÿÿÿxÿÿÿÿÿ|ÿÿÿÿÿÿÿÿÿÿÿÿÿxÿkÿÿÿÿÿuÿÿÿÿÿÿÿÿÿÿÿÿ§ÿÿvÿÿÿÿÿÿÿÿÿÿÿÿÿ¥ÿ¥ÿÿÿÿÿÿÿÿ¨ÿ§ÿ}ÿÿÿÿÿÿÿÿÿÿÿzÿÿÿÿ{ÿÿÿÿÿÿzÿÿÿÿÿÿÿÿÿ¤ÿ·ÿ¬ÿÿÿÿÿÿÿÿ|ÿ}ÿÿÿÿÿÿÿ}ÿÿÿÿÿÿÿÿÿÿyÿÿÿÿÿÿÿÿÿÿÿuÿÿÿ©ÿÿÿÿÿÿÿÿÿÿÿÿÿÿÿÿÿÿÿÿÿÿÿÿÿÿÿÿÿÿÿÿÿÿÿÿ~ÿwÿÿÿÿwÿÿzÿÿÿÿÿ~ÿÿ}ÿÿÿÿÿÿÿÿÿyÿzÿxÿÿÿÿÿÿ{ÿÿÿÿÿÿÿÿÿÿÿ|ÿuÿÿ{ÿÿÿÿÿ¤ÿÿÿÿÿÿ~ÿ|ÿÿÿÿÿ|ÿÿÿÿ~ÿÿ~ÿ|ÿ~ÿuÿÿ~ÿÿÿÿÿÿÿÿÿÿÿÿÿÿ}ÿ}ÿyÿvÿÿÿÿÿÿ|ÿvÿÿÿ{ÿrÿÿÿÿ}ÿÿÿÿ|ÿ|ÿÿÿÿÿÿÿÿÿÿwÿyÿÿÿÿÿÿÿÿÿÿÿÿÿuÿ{ÿÿ|ÿrÿmÿyÿ{ÿjÿoÿpÿbÿpÿxÿjÿfÿtÿÿiÿvÿvÿiÿ~ÿpÿmÿfÿnÿxÿqÿkÿqÿvÿwÿvÿsÿrÿrÿqÿlÿxÿÿ}ÿlÿmÿrÿmÿ|ÿyÿqÿuÿnÿ}ÿÿÿzÿ~ÿwÿpÿyÿ{ÿ{ÿÿÿÿxÿ}ÿÿÿwÿmÿzÿÿÿÿxÿ{ÿ{ÿÿ|ÿrÿnÿtÿÿzÿrÿzÿ|ÿ|ÿ{ÿzÿ{ÿÿÿ|ÿsÿyÿ{ÿ|ÿ~ÿuÿyÿÿ}ÿÿqÿÿxÿxÿuÿxÿtÿÿÿÿ{ÿÿÿÿtÿoÿyÿ{ÿyÿyÿxÿvÿuÿsÿÿ|ÿ}ÿxÿÿ|ÿhÿzÿÿnÿsÿvÿtÿtÿÿhÿsÿuÿtÿxÿÿzÿtÿzÿvÿqÿ{ÿ{ÿyÿÿsÿyÿsÿlÿÿÿÿÿÿ{ÿÿqÿÿyÿtÿÿ|ÿuÿÿÿÿsÿÿÿqÿvÿsÿvÿwÿiÿwÿÿ|ÿwÿoÿwÿÿÿÿ~ÿ}ÿpÿuÿ~ÿÿ{ÿjÿqÿÿÿxÿÿÿÿtÿÿrÿqÿuÿwÿ|ÿuÿlÿpÿvÿsÿsÿxÿsÿlÿpÿwÿjÿ~ÿ}ÿ~ÿsÿÿxÿsÿÿ}ÿxÿÿqÿpÿsÿtÿyÿzÿyÿyÿÿÿyÿmÿrÿzÿqÿrÿzÿsÿsÿwÿwÿ{ÿwÿtÿpÿqÿyÿpÿ}ÿzÿlÿcÿrÿÿpÿÿuÿ{ÿzÿlÿÿtÿnÿsÿ{ÿyÿuÿvÿgÿqÿxÿyÿ}ÿpÿcÿjÿÿ~ÿkÿwÿ}ÿmÿwÿÿqÿsÿxÿrÿVÿkÿÿtÿzÿkÿiÿyÿzÿyÿlÿjÿwÿ{ÿyÿsÿ{ÿwÿnÿpÿqÿgÿoÿ{ÿoÿrÿ|ÿvÿuÿuÿtÿ~ÿ|ÿsÿÿÿvÿmÿyÿtÿÿwÿpÿlÿoÿyÿvÿnÿoÿxÿyÿuÿgÿvÿnÿoÿtÿzÿzÿzÿ{ÿzÿvÿxÿrÿrÿ}ÿwÿnÿrÿrÿjÿsÿuÿhÿoÿzÿ}ÿvÿ|ÿtÿwÿvÿxÿsÿuÿhÿÿÿ{ÿcÿlÿoÿwÿvÿÿtÿ|ÿÿxÿtÿyÿÿÿxÿyÿtÿnÿtÿpÿrÿ}ÿoÿhÿuÿxÿÿuÿnÿrÿgÿwÿyÿ{ÿÿ`ÿ|ÿmÿvÿhÿ|ÿ{ÿÿÿoÿ|ÿkÿwÿgÿjÿqÿ{ÿoÿnÿvÿ{ÿqÿwÿ|ÿoÿoÿvÿpÿ_ÿbÿoÿjÿoÿxÿsÿxÿÿÿkÿkÿfÿzÿsÿwÿÿyÿ]ÿvÿ|ÿwÿlÿcÿqÿlÿcÿbÿmÿrÿgÿeÿÿÿvÿ~ÿ{ÿ{ÿwÿnÿkÿiÿpÿvÿnÿgÿnÿjÿoÿuÿvÿsÿ|ÿxÿuÿ`ÿxÿuÿtÿÿuÿkÿwÿqÿmÿoÿrÿpÿmÿpÿwÿ|ÿqÿrÿnÿvÿkÿuÿtÿlÿdÿqÿxÿpÿhÿmÿuÿxÿ}ÿwÿxÿÿxÿwÿyÿtÿoÿÿkÿtÿ|ÿsÿxÿyÿgÿzÿwÿnÿpÿwÿnÿzÿqÿrÿfÿyÿÿtÿtÿmÿgÿpÿyÿ~ÿyÿtÿnÿqÿzÿyÿkÿgÿtÿnÿiÿxÿÿsÿnÿyÿÿzÿzÿoÿ~ÿxÿnÿlÿsÿtÿnÿhÿtÿkÿvÿxÿwÿ^ÿdÿrÿnÿhÿvÿ|ÿmÿlÿdÿnÿsÿmÿoÿtÿqÿpÿvÿqÿqÿwÿdÿ[ÿmÿsÿtÿ¥ÿÿmÿsÿuÿsÿxÿtÿsÿfÿzÿnÿ]ÿÿzÿuÿ\ÿsÿmÿtÿlÿlÿsÿlÿgÿkÿiÿrÿwÿrÿzÿzÿyÿÿsÿbÿmÿÿyÿfÿlÿhÿÿvÿnÿcÿkÿiÿtÿuÿmÿ}ÿtÿiÿOÿoÿpÿ]ÿdÿtÿoÿdÿpÿcÿqÿnÿ{ÿnÿwÿÿqÿuÿÿ{ÿpÿlÿoÿqÿjÿkÿtÿ{ÿÿuÿcÿoÿrÿcÿeÿkÿ{ÿlÿoÿmÿmÿqÿpÿlÿ}ÿ{ÿyÿkÿrÿÿ|ÿiÿvÿ^ÿZÿrÿqÿtÿrÿzÿvÿmÿtÿ}ÿuÿpÿqÿmÿuÿwÿhÿkÿtÿtÿ{ÿvÿ{ÿoÿoÿlÿkÿxÿuÿpÿwÿ}ÿxÿÿuÿ|ÿpÿxÿvÿsÿ}ÿyÿNÿTÿgÿ|ÿwÿkÿmÿvÿwÿsÿuÿxÿwÿeÿcÿoÿ|ÿ~ÿ{ÿlÿÿ{ÿÿfÿrÿmÿ\ÿ~ÿ|ÿwÿjÿwÿ|ÿ|ÿwÿvÿbÿeÿhÿ_ÿ^ÿnÿtÿqÿkÿiÿlÿoÿqÿyÿÿÿxÿpÿxÿiÿvÿÿkÿÿpÿÿÿÿlÿjÿqÿÿpÿoÿ{ÿxÿrÿvÿzÿzÿlÿjÿzÿÿyÿvÿ}ÿvÿpÿqÿmÿwÿ}ÿqÿpÿwÿ~ÿyÿwÿmÿkÿlÿdÿcÿwÿlÿrÿlÿmÿiÿyÿvÿlÿxÿpÿvÿ}ÿ|ÿ~ÿvÿvÿuÿ}ÿxÿsÿxÿ{ÿÿÿ~ÿyÿiÿlÿyÿsÿpÿvÿoÿvÿqÿ{ÿrÿÿÿ~ÿdÿ~ÿuÿkÿjÿkÿ`ÿpÿuÿkÿcÿoÿuÿuÿvÿvÿÿÿmÿoÿwÿvÿiÿfÿsÿvÿ~ÿyÿvÿjÿtÿnÿxÿnÿ|ÿpÿ}ÿÿpÿpÿwÿsÿtÿ~ÿzÿtÿ|ÿÿtÿjÿgÿsÿyÿqÿyÿsÿrÿgÿmÿvÿyÿqÿ|ÿ_ÿ]ÿuÿyÿjÿxÿrÿsÿrÿjÿoÿxÿ|ÿ|ÿ|ÿqÿvÿsÿwÿÿÿuÿdÿkÿxÿÿÿxÿxÿÿmÿ|ÿtÿÿyÿÿpÿÿ~ÿ{ÿqÿeÿpÿyÿyÿxÿjÿcÿpÿ|ÿwÿlÿqÿnÿlÿwÿvÿuÿxÿuÿhÿlÿwÿdÿ~ÿÿÿqÿuÿwÿxÿdÿqÿÿ}ÿyÿpÿuÿvÿuÿÿÿ~ÿÿuÿpÿtÿzÿaÿÿÿrÿzÿyÿzÿzÿsÿtÿwÿzÿyÿÿÿwÿyÿsÿqÿzÿlÿgÿrÿhÿoÿzÿmÿÿ{ÿkÿqÿlÿtÿzÿmÿnÿlÿuÿoÿtÿlÿbÿeÿeÿqÿsÿeÿfÿkÿrÿgÿgÿsÿtÿrÿoÿWÿbÿtÿÿxÿvÿsÿyÿmÿhÿpÿrÿsÿtÿyÿÿÿÿzÿxÿzÿÿ~ÿÿtÿwÿÿÿÿÿfÿvÿnÿyÿhÿÿÿzÿuÿ{ÿzÿ}ÿÿsÿkÿzÿ}ÿtÿrÿsÿxÿwÿÿ~ÿ}ÿ|ÿxÿxÿ{ÿÿÿxÿ|ÿ~ÿsÿqÿvÿtÿ}ÿÿ~ÿÿÿ{ÿwÿxÿÿsÿÿÿÿsÿrÿyÿ~ÿ}ÿ}ÿ|ÿwÿzÿ~ÿtÿ}ÿqÿ~ÿwÿÿ}ÿ{ÿsÿÿ}ÿzÿ~ÿuÿÿÿÿ}ÿrÿ{ÿÿÿÿÿzÿÿÿÿÿ{ÿÿÿÿ{ÿtÿÿÿ}ÿÿ}ÿÿÿxÿ|ÿÿÿzÿuÿxÿÿÿ{ÿsÿÿÿiÿ~ÿÿÿÿÿÿÿrÿÿÿÿxÿtÿiÿnÿkÿvÿÿÿÿqÿsÿÿÿÿÿuÿfÿkÿ|ÿÿÿÿÿ}ÿÿÿ|ÿ~ÿÿxÿpÿwÿÿÿÿÿÿ}ÿÿÿÿÿzÿÿvÿÿÿ}ÿ{ÿtÿwÿ{ÿÿÿÿÿÿyÿÿÿqÿtÿqÿÿÿzÿtÿ|ÿ}ÿÿuÿ{ÿÿÿÿÿÿÿwÿÿÿÿ}ÿÿ}ÿ{ÿ{ÿÿ{ÿÿÿÿÿrÿxÿÿÿÿyÿnÿÿxÿÿÿzÿ}ÿÿzÿyÿ}ÿÿÿÿÿÿ|ÿvÿÿÿ¤ÿÿÿvÿ|ÿzÿwÿqÿyÿÿ|ÿÿÿzÿxÿÿÿzÿÿÿ{ÿ{ÿyÿzÿyÿuÿÿÿÿ{ÿÿÿÿ¥ÿ{ÿÿtÿ|ÿtÿ{ÿ{ÿzÿÿ~ÿ{ÿÿÿwÿÿÿ~ÿÿÿÿÿÿ}ÿÿ¥ÿÿÿÿÿÿwÿiÿÿÿÿÿÿÿ¥ÿÿxÿwÿwÿÿ¤ÿÿÿÿÿsÿzÿÿÿÿÿÿ|ÿyÿÿxÿÿ~ÿuÿ}ÿÿÿÿÿÿÿÿ|ÿÿÿÿÿÿÿÿÿÿÿ¤ÿÿ}ÿÿÿÿÿÿÿÿ¨ÿÿÿ^ÿzÿwÿqÿyÿÿÿÿÿÿÿÿÿ¤ÿÿÿÿÿÿ}ÿÿÿ~ÿÿ}ÿ~ÿÿÿ¦ÿÿ}ÿxÿvÿÿÿÿÿÿ©ÿÿÿÿÿÿzÿ~ÿÿÿÿ§ÿ©ÿÿÿÿÿÿÿÿÿzÿÿÿÿÿ¦ÿÿÿ~ÿÿÿ}ÿÿÿÿÿÿ¦ÿªÿÿ«ÿÿ}ÿÿyÿzÿÿÿ}ÿ¥ÿÿÿqÿÿÿÿ{ÿyÿÿ¥ÿÿÿÿÿÿ|ÿ§ÿ¨ÿrÿ|ÿÿ}ÿÿ¥ÿÿÿ¨ÿ©ÿzÿÿvÿÿÿ§ÿ¥ÿ¤ÿÿÿ¨ÿ{ÿÿ¥ÿÿpÿÿÿ¬ÿÿ{ÿÿÿÿ¬ÿÿÿyÿ~ÿÿÿÿÿÿ¤ÿÿÿ¥ÿ|ÿ¥ÿÿÿ¥ÿÿ}ÿÿÿ¦ÿ·ÿ±ÿÿÿÿÿ¤ÿÿÿ¤ÿ¦ÿÿÿ§ÿ}ÿxÿrÿ{ÿ{ÿÿ­ÿ¥ÿÿÿÿ|ÿÿ¤ÿÿÿÿÿÿ¦ÿ°ÿÿÿ§ÿÿÿ{ÿ|ÿÿyÿ[ÿ@ÿ^ÿyÿ¬ÿ«ÿÿÿ¥ÿÿÿ¦ÿ|ÿÿxÿfÿ~ÿÿ~ÿÿÿÿ¤ÿªÿÿÿ¦ÿzÿÿ{ÿwÿ©ÿ¤ÿzÿÿ¦ÿ«ÿoÿsÿxÿ~ÿÿÿÿÿ«ÿuÿ~ÿªÿ¥ÿyÿrÿtÿ~ÿxÿÿÿ«ÿ¦ÿ¤ÿ§ÿ¤ÿzÿ{ÿ§ÿÿ¤ÿ¨ÿ±ÿ¦ÿvÿpÿwÿ¥ÿ¤ÿxÿ~ÿwÿ«ÿ§ÿ¦ÿ¥ÿ}ÿ¥ÿªÿ±ÿ¦ÿrÿ«ÿ¤ÿÿ©ÿªÿ¦ÿ~ÿ¦ÿ¦ÿ¨ÿ§ÿ¬ÿ­ÿ§ÿzÿpÿ¥ÿ§ÿ¨ÿzÿ|ÿ©ÿªÿ¨ÿ©ÿ­ÿ­ÿ¯ÿ¥ÿ¨ÿ¥ÿuÿvÿ¨ÿªÿtÿ¥ÿqÿoÿfÿjÿvÿyÿvÿ¦ÿuÿ¨ÿ±ÿ§ÿvÿ¤ÿsÿjÿwÿ¨ÿuÿuÿsÿ§ÿvÿoÿ¦ÿ±ÿªÿ±ÿ¬ÿ«ÿ¤ÿ±ÿ®ÿpÿ¨ÿnÿfÿhÿ±ÿ°ÿ«ÿ§ÿ©ÿ²ÿ°ÿ¶ÿ´ÿ´ÿ¬ÿ§ÿ¨ÿ¥ÿmÿ­ÿkÿhÿbÿ¬ÿ©ÿ¤ÿÿ¥ÿÿpÿuÿÿÿÿÿÿÿÿÿrÿrÿ|ÿzÿxÿÿÿÿÿ¨ÿÿyÿsÿ|ÿ~ÿvÿwÿÿ~ÿhÿnÿÿ¤ÿÿ{ÿ|ÿÿ|ÿjÿpÿvÿÿÿÿsÿtÿtÿ|ÿÿsÿ~ÿÿÿ{ÿsÿÿÿÿÿÿÿÿÿsÿ{ÿÿ}ÿÿsÿ|ÿ{ÿ{ÿÿ|ÿzÿyÿqÿ³ÿ©ÿÿÿzÿ}ÿtÿ¥ÿ~ÿwÿÿ¦ÿ¥ÿ¤ÿÿÿÿÿvÿ¦ÿÿÿÿÿÿÿÿ{ÿyÿoÿÿ¤ÿÿÿ¦ÿÿÿÿÿÿÿÿÿÿÿÿ­ÿÿÿÿÿ§ÿ§ÿÿÿÿÿÿÿÿÿÿÿÿÿÿÿÿ©ÿ¦ÿÿ¦ÿ~ÿÿÿÿÿÿÿÿªÿÿÿÿ}ÿÿªÿÿÿÿÿ|ÿ©ÿ§ÿÿÿ¦ÿÿÿÿÿÿÿ¤ÿ¥ÿÿÿÿÿÿÿÿÿÿÿÿ¦ÿ¬ÿ¨ÿÿÿÿÿÿ~ÿyÿÿÿÿÿÿÿÿÿÿÿ§ÿÿÿ§ÿ§ÿÿÿÿÿÿqÿÿÿÿÿ¨ÿ¨ÿÿÿÿ§ÿ¤ÿÿ¥ÿÿÿÿÿÿÿÿÿÿÿwÿÿÿÿ§ÿ¥ÿÿÿÿÿÿÿ~ÿÿÿÿÿ¨ÿ¤ÿÿÿÿÿÿ§ÿ~ÿÿÿÿÿÿÿÿÿ}ÿ|ÿ~ÿ{ÿwÿÿÿ}ÿÿÿÿÿÿyÿ|ÿrÿÿtÿwÿuÿvÿÿÿÿ}ÿ{ÿÿÿÿvÿzÿyÿtÿyÿ{ÿÿÿÿÿÿÿÿÿnÿÿ~ÿÿÿÿÿÿÿÿÿÿÿ|ÿÿ{ÿÿÿÿÿÿÿÿÿ©ÿÿÿÿÿÿÿ©ÿ®ÿ±ÿ¦ÿÿÿÿÿÿÿÿÿÿÿ¤ÿ¦ÿÿ}ÿÿÿÿÿÿÿÿÿÿÿÿÿÿÿÿÿÿÿÿÿÿÿÿÿÿÿÿÿÿÿÿ¤ÿ§ÿÿÿvÿÿÿÿÿÿÿÿÿÿÿÿÿÿ©ÿÿÿÿÿÿÿ¤ÿÿÿÿÿÿÿÿÿtÿÿ¥ÿÿÿÿÿÿÿ~ÿÿÿÿ®ÿÿÿÿÿÿÿÿÿÿÿÿÿÿÿÿÿ¦ÿÿÿxÿÿÿÿÿÿÿ~ÿÿÿÿÿÿÿ¬ÿÿ|ÿÿ~ÿÿÿÿÿÿÿÿÿ|ÿÿÿ}ÿÿÿÿÿÿÿÿÿÿÿÿÿÿÿÿÿÿÿ|ÿ|ÿtÿwÿ§ÿ§ÿÿÿÿÿÿÿÿÿÿÿÿÿªÿÿÿÿÿÿÿÿÿÿÿÿÿÿÿ¤ÿÿÿÿÿÿÿ¥ÿÿÿÿÿÿÿÿÿÿÿ}ÿÿÿÿÿxÿ{ÿÿÿÿÿÿÿÿÿÿÿÿÿvÿÿÿÿÿxÿÿÿÿÿ~ÿ}ÿÿÿÿÿÿÿÿzÿuÿÿÿÿÿÿÿÿÿÿÿvÿÿÿÿÿªÿÿÿÿrÿÿÿÿÿÿÿÿÿÿÿÿÿÿÿÿÿ~ÿÿÿÿÿÿqÿÿÿÿÿÿÿÿÿÿÿÿÿÿÿÿÿÿÿÿÿÿÿÿÿ~ÿÿÿÿÿ~ÿÿÿÿÿÿÿÿÿÿÿÿÿÿÿÿÿÿÿ{ÿÿÿ}ÿÿÿÿÿÿÿÿÿÿyÿÿÿÿÿÿÿ~ÿÿ~ÿ}ÿzÿ{ÿÿÿÿ{ÿÿÿyÿÿÿ{ÿ|ÿÿÿÿÿ|ÿzÿyÿÿ¤ÿÿÿÿÿÿÿÿ{ÿ}ÿÿÿÿÿÿqÿoÿÿ{ÿÿÿyÿÿiÿ}ÿÿÿÿÿÿyÿwÿ}ÿÿÿ}ÿ}ÿ|ÿÿ{ÿÿÿvÿuÿvÿtÿÿuÿÿyÿzÿÿÿÿÿsÿiÿ^ÿjÿqÿ}ÿwÿuÿ}ÿxÿuÿhÿ|ÿsÿvÿ{ÿgÿbÿeÿgÿÿwÿvÿsÿ}ÿwÿoÿuÿwÿpÿpÿpÿrÿrÿuÿqÿkÿqÿrÿ~ÿ}ÿzÿwÿpÿuÿÿ|ÿÿyÿ~ÿsÿeÿÿÿÿÿpÿqÿ|ÿÿÿyÿqÿ~ÿyÿÿÿÿÿrÿuÿpÿrÿÿÿpÿÿrÿÿ{ÿtÿtÿmÿyÿxÿwÿ{ÿzÿ}ÿsÿqÿÿÿsÿtÿyÿtÿrÿ~ÿzÿyÿxÿrÿÿÿfÿÿtÿuÿjÿyÿ|ÿÿxÿÿzÿ}ÿÿ|ÿuÿ|ÿÿuÿtÿÿÿÿyÿ|ÿÿyÿÿdÿmÿtÿÿoÿÿÿrÿyÿtÿxÿyÿzÿ|ÿzÿvÿsÿ~ÿzÿxÿ{ÿ~ÿzÿ|ÿ~ÿuÿyÿ|ÿzÿxÿxÿÿÿrÿÿ|ÿvÿ{ÿkÿÿ|ÿxÿÿyÿxÿzÿ|ÿÿ{ÿ{ÿ}ÿuÿzÿsÿoÿ{ÿÿÿ~ÿhÿcÿdÿuÿdÿuÿiÿqÿ}ÿÿ¤ÿuÿÿsÿkÿmÿuÿpÿmÿ|ÿtÿÿrÿwÿxÿuÿ|ÿtÿ{ÿwÿrÿ~ÿvÿqÿwÿ{ÿÿxÿvÿxÿkÿqÿyÿsÿiÿrÿÿxÿ~ÿÿzÿÿyÿlÿvÿÿpÿwÿyÿqÿrÿrÿpÿjÿmÿyÿrÿlÿpÿqÿ{ÿ}ÿ~ÿÿyÿvÿlÿvÿkÿzÿÿyÿlÿmÿ~ÿgÿaÿÿÿuÿ}ÿyÿzÿlÿqÿwÿdÿeÿzÿyÿ~ÿtÿpÿÿ~ÿkÿoÿyÿzÿÿxÿkÿÿÿoÿlÿnÿ~ÿkÿÿcÿeÿÿÿtÿ~ÿsÿvÿ|ÿ|ÿqÿ|ÿÿyÿrÿwÿÿ}ÿxÿlÿlÿqÿtÿ{ÿyÿyÿ~ÿ|ÿÿtÿlÿ|ÿzÿtÿvÿÿ{ÿsÿrÿuÿsÿmÿyÿlÿwÿzÿrÿoÿvÿtÿÿÿoÿiÿiÿcÿlÿoÿeÿmÿyÿ|ÿtÿrÿpÿsÿÿyÿlÿpÿmÿmÿmÿyÿ{ÿsÿoÿÿvÿÿÿvÿyÿrÿÿpÿvÿvÿrÿuÿ}ÿ}ÿfÿrÿgÿkÿcÿuÿÿÿvÿgÿuÿrÿgÿdÿaÿiÿiÿsÿÿxÿrÿsÿrÿnÿiÿ_ÿvÿrÿÿvÿÿrÿiÿgÿ}ÿlÿmÿzÿdÿuÿvÿiÿqÿvÿsÿÿ~ÿ}ÿwÿ|ÿÿxÿ[ÿcÿ|ÿvÿlÿyÿ{ÿoÿqÿvÿsÿpÿiÿjÿqÿÿwÿuÿqÿeÿvÿ}ÿyÿjÿqÿ|ÿpÿfÿrÿ}ÿoÿ{ÿyÿpÿpÿlÿoÿpÿ}ÿyÿvÿ~ÿ~ÿxÿzÿrÿsÿsÿÿzÿeÿsÿ|ÿ|ÿzÿsÿuÿoÿyÿuÿsÿiÿnÿuÿrÿyÿkÿwÿmÿ<ÿzÿrÿqÿpÿyÿ|ÿsÿxÿsÿyÿzÿwÿoÿkÿ}ÿsÿyÿwÿrÿiÿpÿ~ÿvÿqÿyÿ{ÿyÿ}ÿÿ{ÿ~ÿ~ÿuÿkÿoÿÿÿtÿwÿ~ÿjÿwÿuÿuÿrÿ}ÿmÿeÿÿwÿtÿnÿfÿsÿÿyÿsÿrÿwÿsÿwÿsÿqÿnÿqÿnÿfÿkÿxÿoÿhÿtÿuÿuÿmÿpÿjÿmÿtÿzÿtÿÿtÿtÿyÿgÿbÿpÿsÿrÿfÿ|ÿnÿsÿ}ÿkÿxÿsÿoÿgÿkÿsÿtÿvÿsÿnÿtÿtÿoÿpÿvÿtÿnÿpÿrÿvÿtÿdÿfÿoÿÿÿÿpÿlÿnÿzÿnÿfÿcÿtÿeÿoÿfÿgÿxÿÿlÿ`ÿiÿmÿeÿnÿYÿrÿnÿfÿaÿtÿsÿrÿlÿsÿzÿzÿsÿsÿ{ÿ{ÿ{ÿkÿgÿrÿkÿtÿyÿdÿ{ÿsÿnÿjÿzÿdÿeÿcÿcÿ{ÿtÿzÿzÿyÿnÿxÿ\ÿhÿ[ÿVÿeÿrÿjÿnÿqÿvÿrÿqÿxÿwÿuÿ{ÿqÿeÿtÿÿ|ÿrÿyÿxÿ{ÿyÿwÿwÿqÿyÿÿqÿdÿqÿsÿyÿmÿwÿmÿkÿZÿhÿvÿoÿvÿeÿDÿQÿtÿpÿjÿuÿnÿjÿiÿoÿyÿ|ÿvÿmÿkÿhÿaÿjÿnÿmÿhÿgÿzÿÿuÿuÿmÿvÿuÿÿtÿiÿjÿrÿÿoÿwÿpÿvÿ{ÿpÿ}ÿ}ÿbÿ_ÿfÿpÿwÿsÿuÿ|ÿÿÿÿ{ÿwÿgÿjÿuÿwÿ{ÿÿwÿwÿzÿ~ÿnÿvÿxÿvÿqÿrÿrÿjÿvÿÿlÿwÿsÿrÿiÿhÿYÿ]ÿpÿÿ|ÿuÿoÿlÿqÿxÿmÿcÿkÿjÿvÿÿÿxÿ|ÿjÿ|ÿsÿgÿdÿkÿ}ÿ{ÿsÿxÿsÿ{ÿxÿ_ÿlÿpÿgÿuÿxÿsÿeÿdÿrÿÿÿwÿsÿuÿvÿyÿsÿjÿsÿwÿoÿ}ÿ|ÿrÿuÿfÿ]ÿdÿrÿkÿpÿtÿtÿhÿvÿqÿuÿ{ÿuÿÿ{ÿÿÿqÿuÿkÿlÿmÿoÿyÿÿÿÿwÿqÿqÿÿÿÿxÿrÿrÿpÿ^ÿ}ÿpÿyÿvÿvÿxÿmÿÿxÿpÿoÿÿ~ÿÿÿ}ÿÿÿqÿ|ÿÿxÿtÿoÿiÿqÿuÿfÿyÿÿdÿ}ÿwÿÿrÿqÿkÿqÿgÿ~ÿqÿxÿ}ÿtÿpÿ|ÿtÿwÿÿyÿvÿ|ÿyÿkÿmÿtÿrÿwÿ}ÿÿsÿkÿeÿxÿkÿuÿqÿÿjÿiÿiÿuÿvÿiÿyÿ~ÿpÿrÿoÿvÿyÿsÿiÿiÿeÿhÿjÿnÿyÿsÿ{ÿÿÿÿ}ÿuÿlÿ~ÿxÿvÿiÿoÿ|ÿÿrÿÿÿÿÿpÿvÿyÿvÿwÿgÿeÿvÿyÿvÿxÿxÿpÿjÿpÿqÿjÿuÿoÿ{ÿqÿÿrÿÿvÿjÿdÿ}ÿsÿqÿuÿsÿoÿcÿrÿ~ÿÿÿqÿpÿqÿdÿxÿÿ~ÿÿoÿuÿzÿgÿ~ÿrÿtÿÿ}ÿlÿxÿzÿÿwÿrÿwÿqÿxÿxÿtÿvÿeÿeÿwÿnÿsÿnÿfÿÿmÿiÿwÿuÿyÿfÿkÿyÿsÿnÿgÿoÿrÿkÿ]ÿaÿnÿlÿgÿlÿcÿ]ÿuÿwÿuÿhÿoÿqÿgÿqÿxÿuÿuÿvÿoÿyÿ|ÿyÿtÿlÿrÿzÿzÿ}ÿ}ÿ}ÿyÿuÿÿyÿÿ~ÿwÿÿqÿÿoÿxÿwÿÿÿwÿÿwÿuÿzÿuÿÿÿÿÿvÿrÿ}ÿÿsÿvÿÿwÿsÿ~ÿsÿ~ÿÿsÿ{ÿÿÿÿuÿzÿ|ÿsÿwÿwÿ|ÿÿ}ÿhÿ~ÿxÿÿvÿrÿqÿnÿÿfÿ|ÿÿÿ|ÿxÿwÿvÿÿÿwÿ~ÿ}ÿyÿxÿÿwÿÿtÿvÿsÿÿxÿtÿ{ÿwÿÿ}ÿwÿyÿÿÿÿ}ÿ}ÿzÿ~ÿ}ÿÿÿÿzÿÿÿÿÿÿÿxÿsÿxÿÿÿÿÿÿÿÿÿvÿÿÿÿÿÿÿÿuÿÿÿÿÿÿÿtÿlÿzÿxÿzÿyÿuÿrÿoÿ{ÿ~ÿÿfÿxÿÿÿÿÿÿÿmÿaÿvÿÿÿÿÿÿÿ{ÿ{ÿpÿÿzÿwÿtÿÿÿÿ}ÿÿÿÿ}ÿÿzÿqÿsÿkÿwÿÿÿzÿqÿÿtÿ|ÿÿÿuÿ~ÿÿyÿoÿxÿsÿsÿÿÿÿ~ÿÿÿÿuÿwÿÿÿÿÿÿÿÿÿÿÿÿtÿhÿxÿÿ~ÿpÿÿÿvÿwÿ|ÿwÿsÿÿÿÿÿuÿÿrÿ{ÿÿÿÿÿÿvÿvÿ}ÿ}ÿ{ÿÿ}ÿÿÿ~ÿÿ|ÿzÿrÿzÿ|ÿ|ÿÿÿÿ}ÿ}ÿ~ÿÿÿ~ÿÿÿzÿÿÿoÿ}ÿÿÿ~ÿÿÿÿÿ~ÿÿÿÿÿ¦ÿÿ}ÿÿÿÿÿ}ÿ|ÿuÿvÿ~ÿ}ÿ{ÿzÿÿÿ{ÿ~ÿ|ÿÿ}ÿxÿÿÿÿÿÿ|ÿÿÿÿÿnÿ|ÿÿÿ¦ÿ¬ÿÿÿxÿzÿÿÿÿÿ~ÿzÿwÿxÿÿÿÿÿÿÿÿÿ|ÿÿ|ÿÿÿÿÿ~ÿÿÿÿÿÿÿÿÿÿ~ÿÿ|ÿÿ¤ÿÿ¤ÿÿÿÿÿ|ÿÿÿ|ÿ{ÿÿ¦ÿ§ÿÿÿÿªÿÿÿÿyÿ{ÿÿÿÿÿ¦ÿÿÿÿ¤ÿÿtÿxÿÿÿÿÿ~ÿÿÿÿ|ÿ|ÿÿÿÿ¥ÿÿÿ¤ÿ¥ÿ­ÿ§ÿÿÿÿÿÿÿÿÿÿÿÿ~ÿÿÿÿ©ÿÿ{ÿ}ÿÿÿuÿ}ÿÿ¥ÿ¨ÿ¥ÿÿ{ÿÿÿ¥ÿ¤ÿÿ¥ÿÿzÿÿÿÿÿÿÿÿÿyÿÿÿuÿ{ÿÿ¯ÿ­ÿªÿÿ~ÿÿÿÿÿÿÿ§ÿÿÿÿ|ÿÿÿÿ¤ÿ¦ÿÿ|ÿÿ¦ÿnÿÿÿ¨ÿÿ§ÿ¥ÿ¤ÿÿÿ¦ÿÿÿ¨ÿÿÿÿ§ÿÿÿÿÿ®ÿ§ÿ|ÿ¬ÿ{ÿ§ÿ°ÿ|ÿÿÿÿÿÿÿÿ¤ÿÿÿÿÿÿ¤ÿ¥ÿÿÿÿÿ¥ÿ«ÿ©ÿÿxÿÿ©ÿÿÿ§ÿÿ¤ÿ¤ÿÿÿÿÿyÿvÿÿÿÿÿ|ÿÿ¬ÿ­ÿ¥ÿ~ÿxÿ}ÿÿ¥ÿ¦ÿÿÿÿzÿÿÿÿ¤ÿ|ÿfÿOÿxÿ}ÿ}ÿ¦ÿÿÿÿÿ~ÿ~ÿÿsÿdÿ{ÿÿ~ÿÿÿÿ}ÿÿªÿ¯ÿÿÿwÿwÿÿÿsÿÿÿuÿxÿ§ÿnÿ{ÿ¤ÿÿÿÿÿÿÿtÿ¥ÿ¥ÿuÿqÿyÿzÿvÿvÿlÿ®ÿ¦ÿ¥ÿÿÿ|ÿuÿ{ÿ«ÿ§ÿÿ®ÿªÿ¦ÿ~ÿ|ÿ~ÿ~ÿvÿ¤ÿ|ÿuÿÿvÿxÿ¥ÿ§ÿÿ¤ÿ©ÿzÿtÿ¦ÿvÿnÿzÿ¦ÿzÿ~ÿ~ÿ¦ÿ¬ÿ©ÿ­ÿ²ÿ²ÿ¨ÿ}ÿ´ÿ}ÿ¤ÿ¦ÿ«ÿ©ÿ«ÿ¨ÿyÿ¤ÿ¯ÿ§ÿ¦ÿªÿqÿlÿuÿzÿ¦ÿ¬ÿ»ÿoÿhÿIÿfÿ¦ÿtÿtÿ¨ÿqÿ¯ÿ­ÿ«ÿ¬ÿ¨ÿwÿsÿnÿtÿrÿ©ÿ©ÿ¯ÿ·ÿªÿ©ÿºÿ©ÿµÿ«ÿ§ÿ¥ÿ³ÿ®ÿ¦ÿ§ÿkÿ]ÿqÿ°ÿ¨ÿªÿ§ÿ«ÿ¶ÿ¨ÿqÿoÿmÿjÿ§ÿ§ÿ¥ÿ§ÿ¨ÿªÿ¦ÿ¦ÿ¯ÿªÿ§ÿÿ¥ÿ¥ÿyÿ|ÿzÿnÿ{ÿÿÿÿÿ§ÿÿtÿyÿ|ÿ~ÿÿ~ÿxÿsÿÿÿÿÿÿÿÿzÿ}ÿsÿkÿjÿtÿkÿhÿqÿrÿiÿzÿÿ}ÿÿÿÿÿwÿtÿiÿsÿnÿÿÿÿÿÿdÿÿÿ¦ÿ¦ÿ§ÿ¤ÿ¥ÿÿzÿwÿÿ~ÿÿyÿwÿvÿwÿÿÿÿtÿ¥ÿÿÿ¨ÿ©ÿÿÿÿÿsÿ|ÿ{ÿÿÿÿÿÿÿÿÿÿÿ¤ÿ§ÿÿÿ¨ÿÿwÿÿwÿyÿÿÿÿÿ¨ÿÿÿÿÿÿ¨ÿ©ÿÿÿÿÿÿÿÿÿÿÿÿÿÿÿÿzÿ¨ÿÿÿÿ}ÿÿÿyÿÿÿ¬ÿÿÿÿÿÿÿÿ¨ÿÿÿ¥ÿÿÿÿÿÿÿÿÿÿÿÿÿ{ÿyÿÿÿÿÿ¬ÿ¤ÿ¦ÿÿÿÿÿÿÿÿÿÿ}ÿ}ÿÿÿÿÿ¥ÿ®ÿÿÿ¤ÿ°ÿÿÿÿÿÿÿÿ¤ÿÿÿ~ÿÿÿ¦ÿyÿÿÿÿÿÿÿÿÿÿzÿÿ¨ÿÿÿ¦ÿªÿÿÿ¦ÿÿÿÿÿÿÿÿÿÿÿÿÿ¥ÿÿ­ÿ~ÿÿÿÿ¤ÿ¦ÿÿÿÿÿÿÿÿÿÿÿ¥ÿ®ÿ¯ÿÿÿÿ¦ÿ³ÿÿÿÿÿÿÿ¦ÿÿÿÿÿÿ~ÿ~ÿÿÿÿÿÿÿÿoÿrÿnÿwÿwÿsÿwÿÿÿÿÿÿÿÿÿÿ|ÿ|ÿ}ÿvÿÿÿÿÿÿÿÿÿÿÿÿÿÿÿÿÿÿÿÿÿÿÿÿ{ÿÿ}ÿÿÿÿÿÿÿÿÿÿÿÿÿÿÿÿÿÿÿÿÿÿÿ§ÿÿÿÿÿÿÿÿ¦ÿÿ~ÿÿ}ÿÿÿÿÿÿÿ¦ÿÿ|ÿ~ÿÿÿÿÿÿÿÿÿ®ÿ¤ÿÿ|ÿ}ÿÿÿÿÿ{ÿÿ§ÿÿÿÿÿÿ¤ÿÿ¥ÿÿÿÿÿ¤ÿÿÿÿÿÿÿÿÿÿÿÿÿÿÿÿÿÿÿÿÿÿÿÿÿÿÿÿÿÿÿ¥ÿÿÿÿÿ§ÿÿÿ¨ÿÿÿÿÿÿÿÿÿÿÿÿÿÿÿ|ÿÿÿ~ÿÿÿÿÿ¤ÿÿÿÿ¥ÿÿÿÿÿÿÿÿÿÿÿÿÿÿÿÿÿÿ~ÿÿ©ÿÿ§ÿÿÿÿÿÿÿÿÿÿÿÿ}ÿÿÿuÿÿÿuÿÿÿÿÿÿÿÿÿÿÿÿÿÿÿÿÿÿÿÿÿÿÿÿÿÿÿÿ}ÿuÿÿ~ÿÿÿÿÿyÿ~ÿ~ÿ~ÿwÿ}ÿÿÿÿÿÿÿÿÿÿzÿzÿÿÿÿÿÿÿÿÿÿÿÿÿ{ÿ{ÿÿÿÿÿÿwÿ~ÿ¤ÿ¥ÿÿ|ÿÿÿÿÿÿÿÿÿÿvÿÿ}ÿyÿÿ}ÿÿÿÿÿÿÿÿÿÿÿ¦ÿÿ|ÿÿyÿ}ÿÿÿÿÿÿxÿÿÿÿÿÿÿÿÿÿÿÿÿ¤ÿÿÿvÿÿÿÿÿÿÿÿÿvÿzÿÿÿ~ÿÿÿÿÿÿ{ÿzÿÿÿÿÿÿÿÿÿÿÿÿÿÿÿÿÿÿÿÿÿÿtÿÿÿÿ¯ÿÿÿÿÿÿ{ÿÿÿÿÿ}ÿÿÿÿÿ{ÿÿzÿÿÿÿ~ÿÿÿÿÿÿ}ÿÿÿ|ÿ|ÿÿÿvÿxÿ~ÿrÿ|ÿÿÿÿÿÿÿÿÿÿÿÿÿÿÿÿÿÿÿzÿ{ÿÿÿ}ÿÿÿÿ{ÿlÿÿvÿ}ÿrÿ~ÿÿÿ|ÿÿwÿzÿÿÿÿwÿwÿ}ÿ~ÿÿ}ÿÿÿuÿ{ÿuÿÿ{ÿoÿwÿoÿwÿ~ÿ|ÿÿÿÿtÿsÿÿwÿ{ÿÿ~ÿ{ÿzÿ{ÿpÿoÿ|ÿ}ÿÿ{ÿnÿqÿyÿnÿpÿsÿpÿvÿqÿzÿ}ÿwÿlÿhÿjÿjÿhÿqÿrÿhÿkÿqÿÿÿ~ÿ|ÿvÿkÿyÿrÿsÿxÿsÿvÿjÿxÿyÿÿÿ~ÿoÿsÿxÿÿ|ÿoÿvÿyÿvÿÿÿkÿgÿ~ÿÿwÿqÿ}ÿÿzÿÿÿpÿxÿsÿyÿ~ÿÿÿÿ~ÿ{ÿxÿyÿÿ~ÿlÿqÿÿ{ÿmÿvÿrÿsÿqÿmÿ~ÿ|ÿkÿ{ÿqÿyÿqÿxÿ`ÿtÿwÿyÿÿoÿsÿ|ÿzÿnÿdÿlÿzÿ|ÿxÿtÿxÿÿÿÿÿyÿvÿ|ÿÿeÿÿnÿqÿxÿÿyÿÿÿÿoÿuÿsÿ{ÿÿ~ÿ{ÿÿ|ÿpÿtÿxÿwÿ{ÿ|ÿuÿÿÿsÿzÿrÿnÿsÿkÿ~ÿmÿtÿqÿÿÿoÿxÿtÿsÿ|ÿuÿtÿ{ÿzÿnÿeÿjÿzÿÿÿoÿgÿtÿoÿjÿpÿqÿ~ÿÿcÿÿtÿÿÿwÿlÿ{ÿ{ÿuÿÿwÿÿ{ÿtÿwÿqÿqÿrÿÿ~ÿwÿÿ|ÿtÿ{ÿÿÿvÿuÿ}ÿwÿpÿ}ÿyÿpÿwÿyÿ~ÿ|ÿÿwÿÿzÿdÿyÿÿsÿxÿyÿmÿgÿsÿwÿrÿvÿ}ÿxÿlÿwÿÿ~ÿwÿyÿzÿyÿÿxÿÿwÿvÿqÿyÿÿvÿiÿyÿ~ÿwÿpÿÿ~ÿmÿuÿnÿnÿwÿjÿmÿsÿgÿjÿxÿxÿpÿrÿrÿiÿoÿxÿÿyÿjÿxÿzÿvÿiÿpÿ~ÿsÿÿ|ÿÿrÿwÿrÿzÿ~ÿlÿ~ÿzÿÿzÿxÿsÿpÿyÿÿ}ÿsÿnÿnÿuÿuÿtÿzÿ{ÿyÿ{ÿÿwÿmÿ{ÿpÿyÿqÿÿÿjÿjÿkÿfÿdÿzÿqÿ|ÿrÿtÿxÿrÿpÿÿÿzÿmÿeÿmÿxÿnÿlÿ|ÿ|ÿiÿsÿxÿtÿuÿoÿvÿzÿtÿrÿvÿ^ÿpÿÿuÿhÿvÿÿnÿlÿiÿvÿbÿqÿÿlÿÿ`ÿtÿÿrÿsÿÿyÿcÿgÿtÿoÿÿzÿpÿfÿfÿhÿqÿzÿ{ÿÿtÿdÿqÿ~ÿgÿkÿÿoÿyÿiÿzÿ\ÿnÿsÿmÿyÿpÿmÿoÿwÿvÿ}ÿÿÿrÿlÿqÿjÿsÿ~ÿzÿtÿ{ÿÿ|ÿjÿjÿqÿqÿoÿoÿjÿ_ÿhÿ}ÿÿsÿnÿmÿmÿ~ÿ|ÿdÿaÿcÿÿhÿcÿ{ÿoÿiÿ`ÿnÿpÿÿvÿÿÿ~ÿqÿlÿ{ÿxÿvÿ|ÿvÿqÿ{ÿrÿpÿqÿsÿuÿ}ÿuÿeÿlÿxÿÿÿxÿoÿfÿnÿuÿpÿiÿmÿuÿnÿÿqÿhÿ<ÿßý3ÿlÿmÿ~ÿxÿÿwÿuÿbÿfÿvÿpÿiÿiÿyÿsÿlÿfÿmÿrÿlÿvÿsÿtÿÿ{ÿpÿpÿzÿsÿjÿnÿnÿoÿuÿÿyÿrÿwÿzÿpÿxÿxÿÿpÿsÿmÿYÿwÿtÿsÿmÿjÿkÿ|ÿzÿxÿkÿÿÿ|ÿmÿnÿmÿfÿmÿmÿlÿxÿxÿqÿrÿqÿmÿ`ÿkÿpÿpÿxÿwÿeÿsÿnÿgÿmÿgÿqÿÿÿyÿmÿvÿeÿzÿ|ÿkÿÿqÿjÿaÿqÿrÿnÿoÿvÿqÿvÿuÿeÿnÿ{ÿoÿjÿtÿtÿvÿtÿhÿiÿbÿuÿ~ÿhÿcÿqÿoÿuÿnÿmÿoÿxÿ^ÿgÿyÿfÿlÿxÿrÿbÿjÿtÿoÿdÿ\ÿgÿiÿxÿaÿ^ÿhÿmÿjÿkÿsÿ~ÿzÿwÿÿ{ÿsÿpÿqÿtÿnÿqÿtÿjÿtÿpÿvÿrÿÿqÿqÿiÿvÿbÿ^ÿÿdÿ|ÿyÿqÿhÿoÿ|ÿdÿÿnÿvÿ{ÿcÿjÿsÿuÿvÿ|ÿqÿoÿvÿvÿÿÿkÿtÿ}ÿlÿkÿ~ÿzÿÿÿÿbÿuÿjÿjÿiÿxÿdÿWÿaÿfÿbÿjÿhÿkÿvÿiÿ÷þ@ÿmÿ}ÿzÿvÿnÿeÿ_ÿjÿ|ÿ}ÿ{ÿtÿwÿ|ÿeÿdÿtÿyÿuÿcÿjÿnÿ|ÿuÿ}ÿÿ{ÿtÿgÿiÿnÿlÿdÿqÿvÿvÿqÿzÿtÿzÿÿÿqÿhÿdÿoÿqÿyÿÿÿ~ÿlÿhÿqÿpÿoÿnÿtÿÿÿ}ÿÿoÿhÿnÿwÿnÿlÿlÿlÿYÿhÿrÿ}ÿtÿÿÿkÿZÿkÿrÿvÿpÿtÿzÿ|ÿvÿpÿqÿÿÿxÿnÿ\ÿjÿwÿqÿÿrÿmÿoÿ~ÿoÿrÿqÿÿuÿXÿdÿlÿcÿhÿrÿvÿwÿoÿvÿpÿrÿrÿmÿrÿ|ÿuÿpÿtÿ|ÿ|ÿrÿuÿtÿyÿÿrÿoÿuÿrÿtÿkÿfÿrÿuÿvÿiÿzÿuÿhÿ|ÿwÿÿÿ{ÿzÿxÿtÿuÿjÿrÿkÿfÿeÿeÿqÿsÿuÿwÿpÿoÿwÿÿÿÿÿqÿiÿkÿoÿoÿpÿ|ÿÿuÿ~ÿoÿÿyÿsÿwÿgÿlÿ|ÿwÿ~ÿÿtÿpÿjÿsÿÿqÿjÿxÿxÿfÿdÿxÿwÿlÿoÿoÿ|ÿyÿxÿkÿwÿpÿÿxÿkÿeÿpÿtÿsÿpÿtÿ|ÿÿ|ÿxÿwÿrÿvÿxÿpÿlÿtÿÿmÿjÿqÿ}ÿpÿrÿsÿwÿnÿvÿuÿÿÿoÿnÿyÿuÿeÿoÿvÿlÿuÿtÿnÿkÿwÿÿÿuÿrÿÿ~ÿ|ÿÿ{ÿdÿkÿpÿvÿ}ÿgÿrÿÿÿrÿxÿÿ{ÿÿnÿkÿuÿrÿvÿqÿnÿwÿsÿqÿÿÿxÿlÿqÿxÿsÿÿqÿlÿoÿ|ÿÿyÿiÿqÿ|ÿÿÿxÿvÿyÿvÿwÿvÿyÿ}ÿrÿuÿÿÿyÿqÿ~ÿ~ÿÿpÿuÿyÿuÿÿlÿuÿuÿpÿqÿÿwÿzÿsÿmÿzÿ|ÿ}ÿxÿsÿqÿhÿpÿtÿrÿnÿpÿmÿÿrÿkÿÿnÿwÿkÿaÿÿjÿeÿkÿkÿrÿwÿkÿbÿjÿlÿfÿXÿIÿSÿhÿrÿuÿtÿsÿÿsÿ`ÿxÿuÿqÿqÿeÿmÿyÿtÿtÿoÿqÿwÿxÿtÿoÿqÿsÿwÿÿ{ÿyÿrÿlÿÿzÿ~ÿhÿfÿ~ÿ}ÿqÿzÿÿÿkÿqÿ}ÿpÿqÿyÿwÿwÿjÿÿÿpÿkÿÿuÿÿ~ÿÿÿÿÿyÿÿÿÿrÿwÿ}ÿzÿwÿvÿÿÿÿpÿÿzÿÿÿyÿwÿwÿvÿhÿdÿ~ÿvÿqÿuÿ{ÿÿÿsÿoÿzÿzÿyÿ|ÿ~ÿ}ÿdÿmÿkÿrÿÿxÿvÿ~ÿÿÿvÿtÿÿÿÿÿ~ÿrÿtÿ|ÿqÿÿyÿÿÿ¦ÿrÿwÿÿyÿsÿzÿyÿ{ÿÿÿxÿzÿÿÿÿ{ÿÿÿÿ}ÿÿÿ}ÿÿÿÿxÿÿÿÿÿuÿoÿyÿzÿkÿ{ÿÿÿ~ÿyÿpÿÿmÿzÿ|ÿÿÿÿyÿvÿ@ÿAÿ}ÿÿÿ¦ÿÿÿwÿuÿÿqÿÿÿÿ|ÿÿ{ÿ}ÿ|ÿ{ÿÿÿÿyÿuÿuÿzÿoÿÿ|ÿÿÿwÿuÿ|ÿ}ÿÿ~ÿÿÿÿÿhÿtÿÿzÿÿÿÿtÿÿ}ÿÿsÿÿÿÿvÿÿ¤ÿÿÿÿÿÿÿÿzÿ}ÿÿÿ~ÿÿÿÿ}ÿÿÿÿÿÿ|ÿÿ~ÿÿ~ÿ~ÿÿÿÿ¤ÿÿ|ÿ{ÿÿÿÿ{ÿyÿxÿwÿsÿÿjÿÿdÿsÿÿ|ÿwÿ}ÿ}ÿxÿtÿsÿvÿzÿÿÿ~ÿ~ÿÿyÿwÿ}ÿÿxÿxÿÿÿÿÿzÿzÿÿÿpÿÿuÿsÿuÿ{ÿ|ÿÿÿÿÿÿÿrÿÿÿÿÿrÿxÿwÿÿÿÿ~ÿÿÿ{ÿyÿÿÿÿÿ¥ÿÿÿÿwÿÿ}ÿrÿÿ¨ÿÿÿÿyÿtÿÿÿÿÿ¥ÿÿÿÿÿÿÿÿzÿ~ÿ~ÿÿ¦ÿÿÿ|ÿÿÿÿÿÿÿ¥ÿÿvÿ}ÿ¤ÿ}ÿtÿÿÿÿÿÿÿÿÿÿ}ÿxÿ}ÿÿ¤ÿÿÿÿ{ÿyÿÿ¤ÿÿÿÿÿÿÿÿÿÿÿÿÿÿyÿzÿÿÿ¥ÿÿÿxÿ¥ÿ~ÿÿ|ÿÿ~ÿ|ÿsÿlÿÿÿ}ÿ«ÿ§ÿ§ÿ¤ÿÿÿÿÿÿÿÿÿÿÿªÿÿ±ÿÿÿÿÿ¦ÿªÿ¨ÿÿ|ÿ¦ÿÿ¦ÿÿÿÿÿ¦ÿ¥ÿ§ÿ¨ÿÿÿÿÿÿÿÿÿuÿÿÿ|ÿÿ¬ÿ¤ÿ~ÿÿ§ÿ¥ÿÿÿÿÿÿÿyÿÿ©ÿÿ¤ÿÿÿÿÿÿ¦ÿ¬ÿÿÿ¨ÿÿÿ}ÿ¨ÿÿÿ¥ÿÿÿ¥ÿ¦ÿ¦ÿÿÿ¤ÿÿ¬ÿÿÿÿÿÿ­ÿ¬ÿÿwÿÿwÿ«ÿ¦ÿÿ§ÿxÿrÿÿ¥ÿÿÿ¤ÿ§ÿÿÿÿÿ¤ÿÿÿÿ|ÿÿÿ¨ÿÿ©ÿÿÿÿ|ÿ~ÿÿ©ÿÿ{ÿÿÿÿÿsÿqÿ}ÿÿ¨ÿÿ¤ÿ|ÿxÿÿ¥ÿÿÿ©ÿÿ~ÿ¦ÿ¨ÿÿÿÿ¤ÿÿÿÿÿsÿpÿÿoÿyÿ§ÿ¥ÿÿÿÿÿzÿwÿkÿpÿ¬ÿ¤ÿÿÿÿÿzÿxÿÿ¨ÿÿ©ÿ§ÿ~ÿÿÿsÿlÿÿpÿrÿÿqÿqÿuÿÿ¨ÿÿÿÿyÿ¨ÿ«ÿxÿuÿzÿ}ÿÿ¤ÿÿqÿ­ÿÿÿpÿÿ­ÿ¤ÿÿ¨ÿwÿxÿyÿuÿÿ¦ÿ§ÿÿyÿ}ÿxÿ|ÿwÿyÿÿÿ§ÿÿsÿzÿ¤ÿ®ÿxÿ~ÿ{ÿtÿ|ÿzÿuÿ¥ÿzÿxÿ¤ÿ|ÿªÿ­ÿ§ÿyÿpÿfÿ¤ÿsÿ¦ÿ­ÿ¤ÿxÿrÿlÿpÿ«ÿ¨ÿ¨ÿ¦ÿrÿnÿqÿvÿ¥ÿ«ÿ¤ÿhÿtÿ6ÿhÿuÿvÿªÿ¤ÿtÿ±ÿªÿµÿ¯ÿ§ÿ¦ÿvÿrÿªÿ¤ÿ±ÿ­ÿ®ÿ¬ÿ«ÿªÿ¦ÿ¦ÿoÿ¬ÿgÿ¥ÿ¦ÿ¥ÿ©ÿ«ÿsÿjÿªÿ°ÿ¦ÿ§ÿlÿqÿ®ÿ¬ÿ©ÿ±ÿ·ÿeÿbÿlÿ«ÿ¯ÿªÿ«ÿ³ÿªÿ¬ÿ§ÿ§ÿÿÿÿ{ÿÿ¤ÿÿÿÿ}ÿÿªÿÿÿqÿnÿwÿxÿ|ÿÿsÿ[ÿOÿoÿÿÿÿ§ÿ¤ÿuÿÿvÿxÿtÿmÿeÿbÿlÿ~ÿyÿyÿ~ÿÿ¥ÿÿÿÿÿvÿrÿvÿgÿwÿ}ÿ}ÿÿ¤ÿÿÿÿÿÿÿÿÿÿÿuÿ|ÿÿÿÿÿÿÿÿÿ§ÿÿÿÿÿ¤ÿÿÿÿ¤ÿÿrÿÿ{ÿÿÿÿÿÿªÿ¦ÿÿÿ|ÿ¨ÿ¥ÿÿÿÿÿyÿÿÿzÿÿÿÿÿÿÿÿÿÿ¨ÿªÿÿÿ§ÿ~ÿÿuÿÿÿÿ~ÿsÿrÿ|ÿÿÿ{ÿÿ¯ÿ¨ÿÿÿÿÿ¨ÿÿÿ~ÿÿÿÿÿÿ}ÿ}ÿÿ¦ÿÿÿ¨ÿÿÿÿÿÿÿÿyÿÿÿ®ÿ®ÿÿÿ¥ÿÿÿÿÿÿ¦ÿ¥ÿÿÿÿÿÿÿ¤ÿÿÿ|ÿÿÿÿÿÿÿÿÿÿÿÿÿÿÿ¤ÿÿÿÿÿÿÿÿÿ}ÿ}ÿÿÿÿÿÿÿ{ÿ¤ÿÿÿÿ¤ÿÿÿÿÿÿÿÿÿÿÿÿÿ~ÿÿÿÿÿ²ÿ­ÿÿÿÿÿÿÿÿÿÿÿÿÿÿÿÿÿÿÿÿÿÿ¨ÿÿÿÿÿÿ~ÿÿÿÿÿÿ¦ÿÿÿ¤ÿÿÿÿÿÿÿÿÿÿzÿzÿ}ÿ~ÿÿÿsÿ~ÿÿÿÿÿÿÿÿÿÿÿÿÿÿÿÿÿÿÿÿÿÿÿÿwÿwÿÿÿÿÿÿÿÿÿxÿÿÿÿÿÿÿÿÿÿÿÿvÿÿÿÿÿÿÿÿÿmÿ|ÿÿ©ÿ§ÿÿÿÿÿÿÿªÿÿÿÿÿÿÿÿÿÿÿÿÿ°ÿÿ¦ÿÿÿÿÿÿÿÿÿoÿlÿuÿÿÿ¦ÿÿÿÿÿÿÿÿÿÿÿÿÿÿÿ¤ÿÿÿÿÿÿÿÿÿÿÿÿÿ±ÿÿÿÿÿÿÿÿÿÿÿ¦ÿÿÿ¤ÿÿÿÿ¤ÿÿÿ©ÿÿÿÿÿÿÿ®ÿÿyÿÿÿÿÿ¦ÿÿÿÿÿÿÿ|ÿ~ÿ§ÿÿÿÿÿzÿ~ÿÿÿÿ¥ÿÿÿÿÿÿÿÿÿÿÿÿÿÿÿÿÿÿÿÿÿÿ¥ÿÿ|ÿÿÿ§ÿÿ©ÿªÿ¥ÿÿ~ÿ}ÿ~ÿÿÿÿuÿgÿÿÿÿxÿÿÿÿtÿ~ÿÿÿÿÿÿÿÿ|ÿÿÿÿzÿÿÿ¤ÿÿÿÿÿÿÿÿÿÿÿÿÿÿÿÿÿÿÿÿÿ~ÿÿ{ÿ|ÿÿÿÿÿÿÿÿÿÿÿxÿÿÿÿÿÿÿÿÿÿ~ÿÿÿÿÿ§ÿÿÿÿÿÿÿÿÿÿÿÿÿÿ~ÿÿÿÿÿÿÿuÿÿÿÿÿÿÿ|ÿ{ÿÿÿÿÿÿÿÿÿÿ¤ÿÿuÿÿÿ¤ÿÿÿÿÿÿÿÿÿÿÿyÿ}ÿÿÿÿÿÿÿÿÿÿÿÿÿÿÿ|ÿvÿÿÿÿÿÿÿ}ÿÿÿÿ¤ÿÿÿÿÿÿÿÿÿÿÿÿÿÿÿÿÿ¥ÿÿÿÿyÿxÿxÿ~ÿÿªÿÿÿÿÿÿzÿ}ÿÿÿÿÿÿÿÿÿÿÿÿÿÿÿÿÿÿ}ÿÿÿÿÿÿÿÿÿÿÿÿ}ÿrÿxÿ~ÿÿÿÿ~ÿÿÿÿÿÿÿ|ÿ}ÿyÿ{ÿ|ÿÿÿ}ÿÿÿ{ÿxÿÿÿÿÿoÿÿÿÿtÿÿÿÿÿÿwÿÿ~ÿÿÿvÿ}ÿÿÿ|ÿÿzÿÿÿ}ÿwÿÿwÿ{ÿvÿÿwÿsÿÿÿ~ÿÿtÿwÿÿ}ÿvÿzÿÿ{ÿxÿÿoÿhÿfÿsÿrÿzÿnÿpÿzÿbÿnÿnÿnÿwÿpÿpÿpÿzÿlÿfÿiÿfÿmÿyÿxÿmÿgÿwÿ|ÿxÿ{ÿpÿuÿkÿpÿ}ÿÿÿdÿÿtÿnÿÿÿwÿnÿqÿrÿyÿ}ÿÿÿwÿsÿyÿxÿ}ÿxÿgÿwÿvÿxÿpÿÿÿÿÿ|ÿqÿÿvÿÿyÿÿÿyÿzÿ|ÿÿÿxÿzÿvÿxÿÿ~ÿqÿtÿoÿlÿxÿiÿuÿnÿpÿrÿsÿ{ÿÿxÿkÿuÿrÿmÿsÿÿÿxÿ~ÿyÿ{ÿÿÿÿ{ÿuÿzÿ|ÿÿÿ}ÿvÿÿxÿsÿrÿyÿjÿrÿuÿÿzÿÿ{ÿyÿwÿwÿsÿrÿ|ÿuÿwÿÿyÿxÿwÿ~ÿÿsÿzÿtÿnÿxÿrÿzÿsÿnÿnÿrÿzÿtÿÿqÿmÿsÿfÿtÿyÿtÿ{ÿÿÿ|ÿ{ÿpÿsÿyÿ{ÿ~ÿuÿ{ÿtÿÿgÿnÿpÿmÿ{ÿÿzÿÿuÿÿsÿtÿaÿpÿ{ÿwÿ{ÿmÿqÿtÿwÿqÿjÿdÿoÿ|ÿ|ÿvÿwÿzÿtÿuÿ}ÿÿ~ÿÿÿ{ÿ|ÿ~ÿÿkÿÿuÿÿÿÿoÿxÿvÿeÿyÿvÿ~ÿÿyÿzÿyÿzÿxÿzÿ~ÿ|ÿvÿwÿvÿqÿ~ÿyÿxÿvÿ~ÿÿÿmÿ`ÿÿrÿrÿÿlÿvÿjÿlÿlÿ|ÿcÿeÿnÿÿ~ÿmÿyÿsÿoÿeÿfÿgÿlÿtÿqÿjÿjÿlÿrÿyÿsÿqÿmÿoÿyÿ|ÿpÿlÿ{ÿ{ÿsÿwÿ{ÿsÿyÿjÿcÿpÿjÿwÿwÿÿxÿsÿrÿpÿsÿ~ÿzÿpÿ}ÿxÿlÿsÿtÿyÿÿ{ÿxÿÿ}ÿrÿyÿjÿzÿtÿzÿsÿcÿlÿfÿkÿdÿsÿsÿrÿlÿrÿÿrÿzÿqÿzÿ{ÿrÿhÿwÿwÿlÿrÿwÿnÿgÿmÿuÿtÿmÿkÿqÿuÿ~ÿzÿuÿnÿuÿvÿgÿyÿ|ÿwÿ[ÿrÿbÿtÿuÿrÿxÿzÿqÿÿ|ÿqÿ{ÿfÿnÿ¥ÿÿxÿyÿoÿiÿtÿxÿuÿuÿ~ÿÿÿÿÿzÿrÿyÿÿ{ÿuÿÿÿvÿtÿ^ÿxÿ~ÿgÿqÿvÿfÿpÿhÿwÿ}ÿyÿzÿÿÿgÿtÿsÿ|ÿtÿpÿvÿqÿtÿ|ÿxÿoÿnÿuÿyÿlÿ[ÿcÿoÿnÿxÿ}ÿsÿpÿyÿuÿ|ÿjÿqÿ|ÿrÿoÿ\ÿiÿ{ÿvÿeÿjÿpÿ}ÿÿwÿuÿwÿqÿlÿpÿxÿzÿpÿqÿvÿ{ÿsÿuÿtÿsÿsÿyÿwÿkÿqÿtÿpÿ~ÿyÿnÿnÿnÿxÿyÿyÿmÿtÿhÿÿÿiÿLÿJþ7ÿiÿnÿÿvÿwÿrÿsÿeÿhÿlÿlÿqÿiÿxÿwÿpÿiÿrÿzÿmÿqÿuÿrÿwÿtÿsÿrÿvÿsÿnÿqÿlÿxÿvÿvÿyÿwÿzÿwÿwÿrÿmÿpÿwÿzÿwÿ`ÿqÿrÿpÿoÿkÿaÿpÿÿwÿfÿvÿyÿyÿkÿmÿqÿmÿoÿnÿqÿvÿwÿtÿnÿlÿnÿlÿpÿrÿtÿlÿiÿjÿiÿpÿ`ÿtÿyÿtÿÿ~ÿtÿwÿxÿjÿÿzÿmÿtÿvÿsÿjÿtÿwÿqÿkÿuÿrÿsÿgÿ_ÿlÿyÿoÿlÿ{ÿ~ÿsÿnÿoÿhÿcÿmÿlÿgÿÿoÿtÿwÿlÿlÿnÿ}ÿgÿ}ÿxÿrÿlÿqÿjÿrÿkÿsÿrÿqÿfÿlÿqÿ}ÿfÿaÿmÿtÿyÿxÿtÿtÿxÿ~ÿwÿrÿrÿgÿlÿtÿjÿgÿnÿsÿkÿkÿzÿ~ÿlÿnÿtÿcÿ{ÿnÿyÿtÿmÿÿzÿyÿhÿnÿnÿcÿkÿuÿzÿhÿoÿwÿÿÿzÿsÿsÿnÿcÿdÿoÿxÿnÿeÿuÿuÿxÿrÿÿtÿIÿiÿrÿ~ÿkÿnÿrÿÿÿtÿ{ÿ{ÿ}ÿ]ÿrÿpÿqÿ|ÿ}ÿsÿuÿ}ÿgÿRÿZÿ}ÿÿoÿzÿÿsÿlÿmÿtÿvÿpÿuÿsÿvÿtÿsÿgÿ|ÿ}ÿ{ÿsÿÿyÿwÿjÿvÿnÿ\ÿiÿzÿuÿxÿpÿ}ÿxÿwÿuÿkÿoÿpÿhÿnÿuÿuÿ}ÿqÿ_ÿhÿtÿrÿfÿhÿkÿuÿtÿqÿzÿnÿiÿkÿÿtÿoÿnÿcÿ\ÿvÿ_ÿiÿ`ÿÿÿlÿnÿrÿ{ÿuÿfÿqÿuÿrÿkÿpÿuÿ}ÿ}ÿpÿfÿbÿnÿxÿuÿlÿjÿsÿÿÿrÿwÿqÿ`ÿnÿ}ÿhÿÿjÿfÿrÿiÿfÿdÿmÿcÿvÿvÿpÿkÿ{ÿvÿiÿkÿwÿpÿpÿwÿbÿbÿuÿoÿqÿxÿÿxÿpÿjÿoÿcÿjÿhÿoÿnÿeÿwÿ}ÿ{ÿwÿxÿnÿqÿbÿoÿjÿqÿnÿmÿlÿoÿpÿlÿkÿiÿfÿiÿkÿtÿwÿ}ÿuÿ|ÿvÿpÿwÿsÿlÿpÿdÿjÿeÿÿxÿwÿ}ÿÿqÿeÿxÿnÿhÿtÿÿÿÿwÿuÿpÿhÿsÿtÿnÿiÿrÿnÿÿlÿiÿvÿuÿÿ^ÿsÿwÿÿrÿwÿoÿoÿuÿqÿvÿsÿrÿyÿzÿxÿzÿyÿrÿmÿlÿeÿfÿxÿxÿ}ÿvÿ~ÿvÿnÿqÿrÿvÿuÿjÿÿrÿdÿoÿ|ÿrÿxÿzÿÿÿÿÿÿzÿvÿvÿtÿwÿvÿjÿuÿ|ÿqÿrÿ}ÿrÿnÿÿ|ÿlÿuÿÿjÿjÿvÿuÿhÿzÿqÿxÿxÿrÿrÿuÿpÿwÿvÿoÿxÿ{ÿtÿoÿvÿ{ÿ|ÿuÿvÿdÿqÿnÿÿuÿjÿ~ÿuÿ{ÿÿvÿwÿÿ|ÿqÿtÿÿÿtÿzÿÿÿÿyÿÿxÿrÿÿcÿsÿyÿÿ|ÿrÿmÿsÿmÿ|ÿÿrÿtÿvÿ}ÿÿÿsÿuÿqÿmÿ}ÿuÿpÿsÿrÿsÿzÿnÿsÿÿkÿrÿgÿmÿqÿnÿyÿhÿmÿzÿwÿhÿlÿyÿnÿdÿlÿmÿnÿpÿdÿmÿ}ÿtÿÿ^ÿ^ÿÿtÿ~ÿzÿxÿnÿfÿ`ÿuÿsÿtÿyÿzÿxÿpÿlÿpÿzÿÿÿyÿnÿÿ}ÿÿxÿwÿjÿzÿ}ÿ}ÿwÿxÿzÿvÿrÿ~ÿÿsÿtÿÿ|ÿzÿ|ÿÿ{ÿsÿrÿ|ÿuÿÿ|ÿyÿxÿÿÿÿÿÿ~ÿyÿ{ÿwÿvÿyÿzÿÿÿxÿÿÿÿÿyÿtÿÿkÿuÿÿÿÿgÿoÿuÿ~ÿÿÿ~ÿÿÿÿ|ÿ}ÿÿpÿyÿyÿtÿÿÿkÿ~ÿÿÿxÿÿÿÿÿÿyÿqÿrÿsÿoÿzÿrÿsÿÿ¦ÿzÿÿÿÿÿÿÿ|ÿÿÿyÿxÿtÿyÿÿÿÿqÿÿ}ÿxÿsÿsÿÿÿÿzÿÿÿÿÿzÿsÿ}ÿÿnÿ{ÿÿÿyÿ}ÿrÿtÿrÿ{ÿ~ÿ¥ÿÿÿ{ÿoÿrÿtÿzÿÿÿÿÿÿqÿtÿÿÿ|ÿ¦ÿÿ}ÿÿÿÿÿ}ÿÿÿÿ{ÿ|ÿtÿyÿÿ{ÿyÿzÿnÿrÿÿÿÿÿÿÿtÿyÿÿtÿ{ÿÿÿfÿÿ¦ÿjÿÿÿzÿvÿÿÿÿuÿÿÿ{ÿÿÿ|ÿÿªÿÿvÿÿzÿ{ÿyÿÿ¦ÿÿÿÿÿÿÿ}ÿzÿÿÿ|ÿÿÿÿÿ|ÿÿÿÿÿÿÿzÿÿÿtÿ|ÿ~ÿ¦ÿvÿÿmÿ{ÿÿÿÿÿÿÿÿÿ}ÿ~ÿÿ}ÿ}ÿ¥ÿ¤ÿÿzÿ~ÿqÿOÿdÿÿÿÿÿÿÿxÿÿ~ÿ~ÿvÿzÿwÿÿÿÿÿÿÿÿ}ÿwÿÿÿÿvÿeÿÿÿÿÿÿ|ÿÿÿzÿÿ¥ÿÿÿxÿÿÿ¤ÿ~ÿmÿwÿÿÿ¥ÿ¨ÿÿuÿÿÿÿ~ÿÿÿÿ¦ÿÿÿÿÿÿÿÿ¤ÿÿÿÿÿÿÿtÿxÿÿÿªÿ¥ÿÿÿ|ÿ~ÿ}ÿÿÿ}ÿ|ÿ¤ÿÿ|ÿ}ÿzÿÿÿÿxÿwÿwÿwÿ©ÿÿÿÿÿ{ÿ~ÿÿÿÿÿÿÿ¤ÿÿ¥ÿÿ|ÿsÿÿÿÿÿÿÿÿ|ÿÿÿÿ}ÿÿÿÿÿÿÿÿÿ}ÿÿ¤ÿ|ÿ¤ÿ¨ÿÿÿÿÿÿÿ¤ÿÿÿÿÿÿ«ÿÿÿ¥ÿ¤ÿÿyÿÿÿ{ÿÿÿÿÿÿÿÿÿÿ§ÿ§ÿÿ¦ÿ¤ÿÿÿÿÿÿÿÿwÿxÿÿÿ«ÿªÿ§ÿ¨ÿÿÿÿÿÿÿÿvÿ~ÿÿÿÿÿÿÿÿÿÿ¤ÿÿÿ¥ÿÿÿÿ²ÿ«ÿ}ÿÿyÿÿ¨ÿ®ÿ«ÿ«ÿ¦ÿÿÿ¦ÿ¤ÿÿÿÿÿ§ÿÿwÿ}ÿÿ¨ÿwÿ¨ÿÿ}ÿÿÿÿÿÿ¨ÿªÿ¥ÿ¥ÿvÿ{ÿ¥ÿÿÿÿ~ÿzÿÿÿÿÿÿÿ¥ÿÿsÿuÿÿ¨ÿ©ÿÿÿuÿuÿ~ÿwÿwÿ}ÿ¤ÿªÿ}ÿÿwÿtÿ~ÿÿÿ¦ÿyÿoÿ~ÿpÿ}ÿ~ÿÿÿ¨ÿÿÿ¥ÿÿ}ÿÿ§ÿtÿvÿÿ¤ÿ~ÿwÿ}ÿ¥ÿ¥ÿvÿÿÿpÿ«ÿªÿ¦ÿ¦ÿ§ÿÿ|ÿÿ§ÿÿµÿ´ÿ¥ÿ{ÿ~ÿ}ÿxÿÿxÿaÿaÿÿÿwÿzÿ~ÿ|ÿÿ¥ÿÿµÿ¤ÿxÿyÿvÿ|ÿ~ÿyÿ{ÿÿwÿlÿÿ¨ÿÿÿ¤ÿÿ}ÿÿÿmÿ~ÿ¨ÿ§ÿÿzÿ¤ÿ©ÿzÿmÿªÿ{ÿÿ¤ÿ|ÿ¥ÿ«ÿ§ÿ¦ÿ¥ÿwÿ«ÿ«ÿ¬ÿ¦ÿvÿxÿ¨ÿ~ÿwÿ}ÿ¤ÿªÿ~ÿvÿ¥ÿ¦ÿnÿoÿ¥ÿ°ÿ¨ÿ§ÿwÿ|ÿ¨ÿ§ÿ©ÿ¯ÿ©ÿ{ÿ¤ÿwÿxÿ¥ÿ§ÿ¦ÿyÿwÿtÿnÿ¤ÿuÿsÿ¦ÿ­ÿªÿªÿuÿ±ÿ§ÿ¬ÿ¨ÿwÿªÿ¯ÿkÿrÿ¨ÿ­ÿ§ÿpÿ§ÿµÿ±ÿªÿiÿoÿpÿsÿoÿqÿ¦ÿ©ÿ¨ÿ²ÿ¯ÿ§ÿ©ÿrÿ§ÿ¬ÿ©ÿ²ÿ´ÿ©ÿhÿmÿ¨ÿ¨ÿ§ÿ©ÿ§ÿ°ÿ©ÿªÿ¦ÿ¨ÿ{ÿÿÿxÿ~ÿÿzÿlÿmÿxÿzÿsÿkÿoÿqÿpÿtÿyÿ}ÿÿqÿ?ÿ?ÿmÿxÿÿ©ÿ¨ÿªÿmÿcÿaÿxÿÿÿoÿjÿ}ÿÿ{ÿzÿxÿ~ÿÿÿyÿ|ÿÿiÿ|ÿÿÿ¤ÿÿ|ÿ|ÿÿÿÿ~ÿÿyÿÿÿÿÿÿ~ÿÿÿÿÿ¥ÿ¥ÿÿ¦ÿÿ|ÿ­ÿ¥ÿÿÿÿÿÿÿ~ÿÿÿÿÿÿÿÿ{ÿÿÿuÿ«ÿÿÿzÿzÿÿÿÿÿ|ÿÿÿÿÿÿÿÿÿÿÿzÿÿÿsÿ{ÿÿÿ~ÿ~ÿÿÿÿ¤ÿÿwÿrÿwÿÿ©ÿ~ÿÿÿ¤ÿÿpÿpÿ~ÿÿÿ|ÿÿÿzÿÿÿ¤ÿÿÿÿÿÿÿ®ÿ§ÿÿÿÿÿÿ¤ÿ}ÿ}ÿÿÿ§ÿ¨ÿ¤ÿÿÿÿÿÿÿÿÿÿÿÿÿÿ¤ÿÿÿÿÿÿÿÿÿÿÿÿÿ~ÿ]ÿnÿÿÿÿÿÿÿÿÿ¨ÿÿ§ÿÿxÿÿÿÿÿÿÿÿ~ÿÿÿlÿÿÿÿÿÿ|ÿÿÿÿ¦ÿÿÿÿÿÿÿÿÿÿÿÿÿÿÿÿÿÿÿÿÿÿÿ¤ÿ|ÿÿÿ¦ÿÿÿÿÿÿÿÿ­ÿ«ÿ~ÿ|ÿÿÿÿÿÿÿÿ¥ÿÿÿÿÿÿÿÿÿÿÿÿÿ{ÿÿÿxÿÿ¥ÿÿÿÿÿÿÿ¤ÿÿ{ÿÿÿyÿ~ÿÿÿÿÿÿÿ}ÿÿÿÿÿxÿ~ÿÿÿÿÿÿÿÿÿÿÿÿÿ¦ÿÿÿÿÿÿÿÿ{ÿÿÿÿÿ|ÿÿ¤ÿÿÿ~ÿÿÿÿ¤ÿÿªÿÿÿÿÿ¤ÿÿÿÿÿÿÿÿ¨ÿ¥ÿÿÿ­ÿ¨ÿÿ}ÿÿÿÿÿÿÿÿxÿÿÿÿÿÿÿÿÿÿ¦ÿÿÿÿÿÿÿÿÿ|ÿÿÿÿÿÿÿÿ{ÿÿÿÿÿÿ¤ÿÿ¨ÿÿÿÿÿÿÿÿÿ¨ÿÿÿÿÿÿÿÿÿÿÿÿÿ~ÿÿ¨ÿÿÿ«ÿÿÿÿÿÿÿÿÿÿÿÿÿsÿtÿ¤ÿÿÿ¥ÿÿÿÿÿÿÿÿ¦ÿ²ÿ«ÿÿÿ§ÿ|ÿÿÿÿÿÿÿÿÿÿÿÿÿÿÿÿÿÿÿÿ¨ÿÿÿÿ¥ÿ¦ÿÿÿÿÿÿÿÿÿÿÿÿxÿÿÿÿÿÿÿÿÿÿÿÿÿÿÿÿ}ÿÿÿÿÿÿÿÿÿÿÿÿÿÿÿ{ÿÿÿÿÿÿÿÿÿÿÿÿÿÿ~ÿÿÿÿÿÿÿÿÿÿ|ÿsÿ}ÿÿÿÿ{ÿÿÿÿÿÿÿÿÿÿÿÿÿÿÿÿ~ÿÿÿÿÿÿÿÿÿÿÿ|ÿ~ÿ}ÿ}ÿÿÿmÿ{ÿÿÿÿÿÿÿÿÿÿÿÿÿÿÿxÿÿÿwÿÿÿÿÿÿÿÿÿÿÿÿÿÿ|ÿxÿÿ{ÿÿ¥ÿÿÿÿÿÿwÿtÿ|ÿyÿxÿÿÿÿÿÿÿÿÿ~ÿÿÿzÿÿÿÿÿÿ|ÿÿÿÿÿÿÿÿÿÿÿÿÿÿÿÿuÿÿ­ÿÿÿkÿÿÿÿ¦ÿÿÿÿÿÿÿ©ÿÿÿÿÿÿÿÿÿÿzÿÿ|ÿyÿÿÿÿÿÿÿÿÿÿÿÿÿÿÿÿÿÿÿÿqÿÿÿÿÿ~ÿÿÿ|ÿÿÿÿÿÿ|ÿwÿÿÿÿÿÿ{ÿ}ÿÿÿ|ÿÿzÿ{ÿÿÿsÿzÿrÿ}ÿÿÿÿÿÿ}ÿ}ÿzÿÿÿoÿÿ}ÿnÿÿÿÿ}ÿ|ÿÿqÿ}ÿÿoÿqÿ}ÿxÿxÿÿ~ÿzÿ~ÿsÿlÿÿsÿmÿvÿtÿ}ÿpÿvÿnÿnÿiÿlÿvÿwÿtÿmÿzÿuÿoÿpÿiÿjÿtÿuÿpÿrÿwÿxÿqÿmÿfÿtÿqÿpÿtÿyÿvÿyÿoÿÿ}ÿoÿÿ}ÿ|ÿ}ÿÿÿÿÿÿ|ÿrÿÿÿÿ{ÿmÿ{ÿ|ÿÿ}ÿyÿuÿÿÿ}ÿuÿÿÿ~ÿvÿÿxÿvÿvÿwÿÿ}ÿtÿyÿxÿ}ÿ}ÿrÿqÿrÿyÿ{ÿÿÿoÿÿ}ÿpÿwÿyÿpÿÿÿiÿtÿyÿtÿrÿmÿsÿyÿ~ÿÿvÿfÿnÿ{ÿÿwÿsÿÿÿ{ÿkÿÿÿuÿtÿmÿjÿ|ÿrÿÿuÿsÿrÿrÿsÿmÿlÿmÿuÿsÿvÿ}ÿÿÿÿ}ÿxÿzÿÿoÿrÿcÿxÿ~ÿxÿqÿÿzÿyÿÿuÿtÿÿoÿ{ÿrÿjÿbÿuÿ{ÿ|ÿÿÿÿzÿrÿpÿoÿwÿvÿlÿuÿnÿpÿmÿmÿuÿpÿwÿyÿÿÿuÿzÿhÿbÿ|ÿ|ÿwÿsÿyÿ~ÿ}ÿuÿpÿpÿqÿjÿqÿ~ÿwÿtÿvÿtÿwÿÿÿÿyÿyÿuÿwÿqÿeÿÿqÿÿ{ÿ}ÿlÿqÿuÿkÿwÿsÿyÿwÿyÿ}ÿzÿÿyÿpÿuÿyÿhÿ_ÿ|ÿÿÿyÿ}ÿnÿfÿsÿsÿÿ|ÿÿpÿkÿÿsÿzÿrÿ|ÿ~ÿqÿzÿZÿÿyÿiÿpÿ~ÿrÿxÿsÿlÿoÿqÿpÿdÿ]ÿkÿxÿyÿzÿzÿÿvÿoÿ~ÿ}ÿyÿkÿ|ÿyÿtÿyÿpÿqÿvÿgÿcÿaÿlÿsÿ|ÿÿxÿyÿsÿrÿsÿvÿqÿyÿÿ~ÿlÿsÿxÿwÿyÿxÿwÿÿÿrÿpÿsÿwÿzÿ~ÿeÿuÿqÿÿ}ÿpÿpÿpÿhÿmÿnÿ{ÿhÿtÿqÿjÿrÿpÿrÿzÿ~ÿkÿlÿrÿsÿsÿkÿmÿvÿvÿrÿeÿ_ÿkÿhÿtÿsÿTÿ{ÿgÿyÿÿmÿ[ÿrÿuÿoÿÿÿÿ{ÿÿkÿsÿqÿnÿyÿ_ÿzÿ|ÿyÿqÿiÿqÿzÿxÿÿ|ÿlÿoÿoÿmÿ}ÿyÿuÿ~ÿwÿuÿrÿyÿ|ÿgÿtÿtÿÿqÿwÿuÿÿ~ÿsÿoÿ|ÿuÿoÿrÿmÿrÿsÿzÿtÿyÿsÿgÿqÿmÿmÿuÿnÿgÿhÿqÿuÿqÿrÿwÿqÿdÿqÿ}ÿoÿhÿxÿ~ÿqÿlÿxÿ~ÿnÿjÿiÿZÿtÿ}ÿgÿoÿvÿgÿrÿuÿmÿmÿ{ÿpÿvÿzÿ}ÿpÿpÿvÿnÿuÿ|ÿuÿsÿqÿsÿsÿsÿ~ÿtÿhÿrÿlÿiÿÿtÿtÿoÿzÿrÿrÿtÿyÿyÿkÿwÿkÿoÿvÿ|ÿ|ÿnÿkÿrÿrÿuÿtÿlÿpÿ|ÿtÿsÿwÿÿ|ÿvÿrÿjÿoÿsÿqÿqÿsÿzÿ~ÿuÿqÿwÿ~ÿtÿkÿpÿiÿtÿrÿqÿyÿwÿiÿkÿmÿ|ÿrÿzÿsÿlÿoÿcÿlÿkÿlÿiÿzÿ|ÿmÿlÿkÿqÿlÿlÿrÿwÿvÿmÿsÿyÿvÿrÿlÿsÿ|ÿxÿqÿoÿ}ÿwÿrÿoÿmÿqÿ]ÿvÿ~ÿsÿmÿlÿcÿyÿsÿsÿÿmÿvÿvÿyÿÿqÿiÿqÿqÿhÿlÿmÿnÿbÿgÿnÿwÿtÿmÿsÿqÿoÿlÿhÿhÿoÿqÿlÿdÿtÿlÿrÿzÿlÿkÿgÿhÿfÿÿjÿpÿ{ÿwÿlÿpÿnÿhÿeÿkÿkÿhÿqÿdÿgÿzÿÿ~ÿlÿpÿrÿoÿtÿwÿoÿrÿ|ÿsÿlÿpÿxÿhÿqÿkÿgÿnÿhÿwÿmÿ{ÿnÿcÿxÿpÿÿfÿlÿÿaÿvÿzÿsÿmÿiÿiÿÿcÿhÿsÿsÿÿzÿzÿyÿvÿÿ|ÿtÿzÿÿuÿoÿuÿvÿ{ÿqÿ~ÿ}ÿtÿÿvÿoÿ~ÿxÿeÿkÿvÿqÿoÿ~ÿuÿ~ÿÿbÿmÿbÿyÿiÿzÿgÿsÿfÿdÿpÿiÿZÿiÿoÿhÿpÿyÿtÿuÿÿÿÿ|ÿnÿoÿgÿhÿtÿuÿpÿ}ÿvÿÿpÿpÿwÿyÿqÿoÿdÿvÿgÿzÿuÿjÿjÿjÿzÿuÿlÿpÿrÿpÿxÿvÿtÿzÿ~ÿuÿaÿeÿhÿtÿkÿoÿoÿkÿsÿuÿÿvÿtÿpÿgÿhÿ{ÿcÿkÿhÿqÿ}ÿvÿnÿtÿkÿeÿiÿjÿrÿrÿpÿ|ÿwÿpÿrÿpÿkÿiÿuÿÿÿuÿkÿoÿkÿzÿÿÿbÿeÿ}ÿnÿjÿfÿzÿtÿuÿrÿbÿpÿhÿoÿdÿWÿ`ÿhÿ{ÿÿuÿfÿ]ÿ]ÿkÿlÿjÿxÿ{ÿqÿwÿwÿrÿvÿÿmÿbÿQÿeÿhÿzÿuÿ}ÿjÿ}ÿqÿnÿtÿtÿdÿ_ÿrÿvÿlÿrÿwÿwÿrÿfÿjÿqÿhÿiÿrÿjÿjÿrÿ|ÿxÿ|ÿuÿoÿpÿjÿmÿeÿfÿvÿkÿ{ÿrÿÿ}ÿpÿrÿpÿmÿvÿÿÿxÿuÿuÿsÿsÿlÿ`ÿcÿtÿ{ÿqÿÿ~ÿÿwÿiÿvÿzÿzÿlÿyÿxÿÿuÿkÿkÿiÿpÿjÿiÿkÿoÿxÿvÿyÿ}ÿuÿmÿgÿiÿmÿlÿyÿÿ|ÿmÿwÿtÿrÿ{ÿtÿ~ÿhÿjÿuÿkÿjÿwÿ~ÿoÿwÿwÿ|ÿkÿoÿmÿpÿqÿnÿtÿ|ÿÿwÿnÿxÿ~ÿpÿfÿrÿtÿpÿoÿ}ÿÿfÿÿjÿhÿwÿÿhÿzÿÿÿtÿkÿjÿoÿvÿ{ÿxÿwÿwÿuÿqÿrÿxÿqÿvÿhÿzÿvÿpÿcÿvÿnÿjÿtÿvÿkÿvÿuÿuÿkÿqÿtÿ|ÿwÿoÿvÿ~ÿ{ÿvÿuÿqÿrÿwÿ~ÿÿpÿwÿiÿ|ÿÿeÿ|ÿ~ÿsÿaÿqÿÿpÿoÿ{ÿ|ÿÿvÿkÿkÿoÿ|ÿvÿkÿrÿkÿpÿjÿoÿ{ÿÿiÿpÿiÿrÿdÿiÿvÿmÿjÿjÿjÿiÿkÿpÿoÿwÿÿ{ÿfÿgÿyÿÿqÿqÿjÿRÿkÿrÿÿmÿmÿxÿjÿwÿlÿtÿxÿ|ÿyÿxÿtÿrÿsÿsÿzÿÿÿtÿpÿÿÿyÿvÿpÿnÿsÿÿÿxÿxÿ}ÿzÿÿÿÿÿzÿvÿÿÿ|ÿÿÿ~ÿ¥ÿÿÿÿyÿrÿkÿ{ÿÿ}ÿÿ~ÿ{ÿwÿqÿqÿ{ÿxÿvÿÿ{ÿ{ÿÿ~ÿxÿmÿmÿ{ÿ{ÿrÿwÿ|ÿ}ÿvÿ|ÿÿ{ÿvÿÿ¥ÿÿÿÿÿuÿpÿ}ÿ{ÿvÿ|ÿfÿÿÿuÿ{ÿÿxÿ|ÿÿ~ÿyÿ|ÿyÿuÿwÿvÿvÿrÿyÿÿxÿqÿÿÿÿÿ¥ÿ¦ÿÿÿrÿÿÿÿÿ~ÿnÿuÿÿyÿuÿÿÿÿsÿyÿoÿÿÿzÿtÿsÿwÿ{ÿuÿwÿÿÿÿ~ÿÿwÿ{ÿÿÿÿ}ÿzÿÿÿÿÿyÿsÿrÿtÿxÿvÿnÿtÿÿ|ÿÿÿÿÿÿÿÿ{ÿÿÿÿÿÿÿ¦ÿÿÿÿpÿnÿÿ{ÿ{ÿÿÿ{ÿyÿÿyÿÿÿzÿ{ÿÿ¨ÿÿxÿ|ÿÿÿzÿÿsÿÿÿ|ÿsÿÿÿyÿÿÿÿtÿÿÿÿÿÿÿzÿÿÿÿ}ÿÿyÿÿÿuÿyÿÿ¦ÿ}ÿxÿÿrÿqÿÿvÿÿÿÿÿÿÿÿÿÿwÿÿÿwÿ{ÿÿÿÿzÿÿ{ÿuÿlÿÿxÿwÿwÿ}ÿÿÿ¤ÿÿyÿÿÿÿÿxÿÿmÿJÿmÿÿÿ{ÿÿÿ{ÿ{ÿyÿÿkÿÿ{ÿqÿÿÿÿÿ¦ÿÿtÿÿÿÿÿ{ÿnÿuÿÿÿ¤ÿÿÿÿÿÿÿÿÿÿÿ~ÿ{ÿÿÿÿÿÿÿ~ÿ~ÿÿÿÿÿÿvÿÿÿÿÿÿÿ}ÿÿÿÿÿÿÿÿÿÿÿ}ÿÿ|ÿvÿÿ¥ÿÿÿÿÿÿ¨ÿÿÿÿÿ|ÿÿÿÿxÿ{ÿÿÿÿyÿvÿvÿ}ÿ¦ÿzÿzÿÿuÿÿÿÿ¥ÿÿ}ÿ~ÿÿ¤ÿÿÿÿqÿÿ~ÿÿÿÿÿ~ÿÿÿÿ¥ÿ{ÿÿÿ¥ÿÿÿÿ¤ÿ¨ÿÿÿÿÿÿ¥ÿsÿxÿyÿÿÿÿÿÿÿÿ}ÿzÿÿÿÿ¦ÿÿÿÿÿÿÿÿÿmÿuÿÿ|ÿÿÿ§ÿ¦ÿ¤ÿÿÿÿÿ~ÿ¤ÿ¤ÿÿÿ¦ÿÿwÿoÿyÿÿ¤ÿ¥ÿÿÿqÿÿ¤ÿwÿwÿÿÿÿÿÿ}ÿÿÿÿ|ÿÿÿ~ÿÿ}ÿÿ¤ÿÿ¤ÿ¯ÿ~ÿÿ¦ÿÿÿÿªÿÿÿ¦ÿªÿ§ÿÿÿ¨ÿÿzÿÿ¤ÿ§ÿ¦ÿÿ¤ÿÿ¨ÿÿxÿsÿyÿÿÿÿÿÿ§ÿÿ©ÿ¦ÿyÿÿ§ÿ¦ÿ¥ÿ©ÿ¤ÿ~ÿÿ§ÿÿÿÿÿ¦ÿ«ÿÿÿ¦ÿ¥ÿ­ÿÿÿÿÿ«ÿ§ÿÿ~ÿÿ¤ÿÿ}ÿÿÿ¥ÿÿÿÿÿÿ¬ÿ´ÿ¤ÿÿ¤ÿÿ¥ÿ¦ÿªÿ¤ÿÿÿÿÿÿ¦ÿÿÿ~ÿ~ÿÿÿ¤ÿ±ÿÿÿ±ÿ«ÿÿÿÿÿ¥ÿÿÿÿ~ÿ¯ÿ«ÿÿoÿsÿzÿuÿsÿkÿpÿ|ÿlÿxÿvÿ~ÿ}ÿ~ÿÿ{ÿ«ÿ¯ÿÿÿwÿvÿ}ÿÿ{ÿpÿ|ÿ¨ÿuÿqÿÿ¨ÿ¨ÿ§ÿ¨ÿ¨ÿªÿªÿ¥ÿ©ÿ°ÿÿtÿyÿ¤ÿªÿ©ÿmÿ¶ÿ¦ÿ¥ÿ«ÿrÿoÿ|ÿÿ¥ÿlÿ¬ÿ­ÿ¥ÿ¥ÿ¦ÿ{ÿzÿ¨ÿ§ÿ}ÿ¤ÿ°ÿ¯ÿ|ÿuÿxÿyÿyÿ|ÿlÿ¨ÿ¦ÿwÿrÿjÿyÿ±ÿ«ÿ¦ÿ|ÿwÿ{ÿ¥ÿªÿ§ÿyÿ¨ÿ¨ÿwÿzÿmÿxÿ¬ÿ¤ÿpÿqÿnÿpÿhÿ§ÿ¤ÿ¨ÿ§ÿ§ÿ¬ÿ«ÿhÿeÿwÿ¤ÿªÿªÿ¨ÿ¬ÿ´ÿ±ÿ§ÿ¦ÿrÿªÿªÿ¤ÿ¤ÿ©ÿ«ÿ­ÿ¤ÿoÿ©ÿ¥ÿpÿkÿ¥ÿµÿ®ÿfÿ²ÿ®ÿ²ÿ¦ÿaÿgÿ¦ÿ¯ÿ¯ÿ¬ÿjÿlÿrÿqÿÿÿ·ÿ~ÿsÿzÿ{ÿ{ÿÿÿ¤ÿÿÿÿ{ÿ~ÿÿÿoÿ?ÿrÿ}ÿ{ÿxÿ~ÿ~ÿxÿÿÿfÿoÿwÿlÿeÿmÿ{ÿÿ|ÿzÿ~ÿ~ÿwÿpÿwÿÿyÿeÿ§ÿÿÿÿÿÿzÿ{ÿwÿÿÿpÿsÿyÿÿÿ}ÿÿÿÿÿÿÿÿ¤ÿÿ­ÿÿÿÿyÿÿÿÿÿÿ¬ÿÿÿÿÿ¥ÿ§ÿÿzÿÿÿuÿÿÿ{ÿrÿuÿÿÿÿÿÿÿÿvÿÿÿÿÿÿ§ÿÿzÿ§ÿ¥ÿ¤ÿÿÿÿ©ÿÿÿÿ¥ÿ¦ÿªÿÿÿ}ÿ}ÿÿ¤ÿÿÿÿÿÿ|ÿyÿ|ÿÿÿ¤ÿÿ}ÿ{ÿÿÿ¤ÿ¥ÿÿÿ|ÿÿ~ÿÿ«ÿÿÿÿÿÿÿÿyÿÿÿ©ÿ¨ÿÿÿ§ÿÿÿÿÿwÿÿÿÿ¦ÿ¥ÿ¥ÿ¦ÿÿ¨ÿÿ¥ÿÿÿÿÿÿÿÿÿ~ÿCÿpÿÿÿ~ÿÿÿÿÿÿÿÿÿÿÿÿ}ÿÿ¥ÿÿtÿÿÿÿ|ÿuÿ}ÿÿÿÿÿzÿÿÿÿÿÿÿÿÿÿÿ~ÿ}ÿ}ÿÿÿÿÿÿÿÿÿÿ¦ÿÿÿÿÿÿÿÿÿÿÿÿÿ¨ÿÿÿÿÿÿÿ¦ÿÿÿÿÿÿÿ¦ÿÿÿÿÿÿÿ~ÿ}ÿzÿuÿtÿ{ÿÿÿÿ§ÿÿÿÿÿÿÿÿÿÿÿ|ÿzÿÿÿzÿÿ{ÿ{ÿÿÿÿÿÿxÿcÿÿÿ~ÿÿzÿxÿÿÿÿÿÿÿÿÿÿÿÿÿÿÿÿÿÿÿÿÿ{ÿÿÿÿÿ«ÿÿÿÿÿ¨ÿ§ÿ¨ÿ¥ÿÿÿ¥ÿÿÿÿÿÿÿÿÿÿÿÿÿÿÿÿÿÿÿÿÿÿÿÿÿÿÿÿÿÿÿÿÿÿÿÿÿÿÿÿÿ~ÿÿÿÿÿÿ¤ÿ¤ÿÿÿÿÿ¥ÿªÿ¦ÿÿÿÿ¤ÿ¦ÿÿÿÿÿÿÿÿÿÿÿ¯ÿÿÿÿªÿÿÿÿÿÿÿÿÿ¤ÿÿÿ­ÿÿÿÿÿ{ÿÿÿÿÿÿÿÿÿÿÿªÿ|ÿÿÿyÿÿÿÿ§ÿ©ÿÿÿ§ÿÿÿÿÿ¬ÿÿÿªÿ§ÿ¥ÿÿÿÿÿÿÿÿÿÿÿvÿÿÿÿÿ¥ÿ¦ÿ¤ÿÿÿÿÿÿÿÿÿÿ¤ÿÿÿÿÿÿÿÿÿÿÿÿÿÿÿÿÿ}ÿÿÿÿÿÿÿÿÿÿÿÿÿÿÿÿ¤ÿÿÿÿÿÿÿÿÿÿÿÿÿÿÿÿÿÿÿ¥ÿÿÿ°ÿÿÿÿÿÿÿÿÿÿ¤ÿ¥ÿÿÿÿÿÿÿÿÿÿxÿÿ~ÿÿ}ÿ}ÿÿÿÿÿÿ~ÿÿÿÿ{ÿÿÿÿÿÿÿvÿvÿ}ÿ}ÿzÿÿÿÿÿÿÿÿÿÿ{ÿvÿÿÿ}ÿÿÿÿÿÿ{ÿ}ÿÿÿÿÿÿ¤ÿÿuÿÿÿvÿ­ÿsÿÿÿÿÿÿÿÿÿ{ÿ~ÿ}ÿÿÿÿÿÿÿÿÿÿÿÿÿÿÿÿÿÿÿÿÿÿÿÿÿÿÿÿÿ~ÿÿÿÿÿÿyÿÿÿÿ|ÿÿÿÿÿÿÿÿÿÿÿÿÿ}ÿ|ÿÿÿ|ÿÿÿÿÿyÿÿÿÿÿÿ~ÿÿÿÿÿÿÿÿÿÿÿzÿÿiÿwÿyÿÿ{ÿ{ÿÿÿÿtÿ}ÿÿÿÿÿuÿ~ÿ{ÿxÿÿÿ~ÿÿxÿÿÿÿÿÿÿÿÿyÿ|ÿxÿ}ÿÿÿÿÿÿÿhÿvÿÿ~ÿwÿzÿÿÿÿxÿwÿ{ÿ|ÿ}ÿÿÿxÿ|ÿÿÿvÿzÿÿzÿpÿtÿpÿjÿ~ÿuÿrÿÿjÿÿ{ÿmÿtÿrÿgÿoÿoÿ}ÿÿwÿtÿyÿpÿqÿnÿcÿoÿzÿ{ÿzÿÿÿ_ÿqÿtÿZÿ}ÿyÿnÿmÿwÿ|ÿwÿbÿmÿpÿÿ~ÿzÿwÿÿ}ÿqÿ~ÿÿ~ÿ|ÿÿ~ÿÿtÿyÿyÿÿÿÿuÿÿÿÿ|ÿxÿxÿÿÿÿÿ{ÿvÿuÿqÿxÿ}ÿ}ÿÿÿÿrÿwÿpÿ|ÿ}ÿÿ~ÿwÿlÿqÿ\ÿjÿkÿzÿsÿkÿzÿwÿzÿÿzÿmÿtÿzÿzÿzÿzÿÿvÿeÿpÿqÿtÿzÿÿmÿzÿyÿpÿÿrÿÿ{ÿuÿ{ÿyÿÿ|ÿnÿrÿuÿkÿdÿmÿxÿ}ÿ{ÿvÿwÿ}ÿÿÿÿoÿqÿmÿ{ÿxÿyÿyÿÿpÿpÿpÿzÿkÿwÿpÿxÿnÿtÿqÿsÿxÿyÿÿÿyÿtÿtÿlÿkÿtÿtÿrÿkÿuÿyÿxÿvÿzÿyÿyÿmÿrÿuÿhÿhÿÿoÿ{ÿhÿgÿsÿ{ÿvÿ}ÿÿÿ~ÿwÿzÿ{ÿzÿmÿjÿwÿsÿqÿxÿsÿ~ÿÿÿ{ÿuÿxÿhÿxÿeÿoÿyÿoÿÿyÿÿpÿxÿoÿbÿbÿuÿzÿ}ÿÿÿxÿoÿuÿ|ÿÿvÿkÿsÿrÿkÿpÿxÿÿÿÿqÿxÿrÿÿlÿlÿoÿwÿdÿuÿ|ÿjÿeÿeÿÿbÿyÿfÿgÿ|ÿtÿoÿÿyÿqÿkÿdÿ^ÿ]ÿjÿuÿoÿuÿÿ|ÿyÿlÿpÿ}ÿsÿnÿpÿqÿpÿrÿzÿtÿjÿkÿuÿkÿhÿpÿrÿyÿ|ÿxÿxÿvÿxÿvÿlÿoÿzÿÿ|ÿqÿpÿkÿjÿiÿkÿtÿzÿxÿ|ÿyÿvÿqÿoÿsÿfÿ\ÿÿ{ÿrÿiÿ}ÿmÿ}ÿiÿcÿ{ÿpÿmÿrÿ~ÿwÿwÿpÿÿÿkÿ`ÿlÿ{ÿxÿpÿuÿÿÿ|ÿnÿqÿqÿfÿmÿjÿtÿzÿeÿcÿyÿyÿmÿsÿÿhÿzÿsÿoÿyÿÿnÿrÿuÿwÿ~ÿuÿyÿ}ÿqÿsÿwÿyÿzÿxÿÿsÿkÿwÿrÿmÿyÿ{ÿnÿfÿwÿsÿkÿqÿ{ÿsÿqÿzÿxÿlÿuÿzÿÿ}ÿ{ÿhÿqÿiÿkÿrÿiÿlÿtÿtÿuÿnÿyÿrÿnÿmÿhÿgÿqÿvÿwÿoÿrÿ~ÿ{ÿpÿpÿyÿ}ÿÿiÿoÿmÿ|ÿpÿwÿtÿpÿqÿgÿdÿ`ÿwÿvÿiÿqÿÿgÿbÿsÿcÿwÿwÿ|ÿÿuÿnÿvÿoÿkÿjÿwÿyÿxÿwÿkÿeÿhÿtÿ~ÿuÿkÿlÿfÿjÿÿÿvÿfÿ|ÿxÿoÿzÿ{ÿsÿ`ÿuÿoÿiÿÿrÿtÿgÿkÿÿqÿxÿvÿtÿqÿwÿvÿkÿuÿÿÿqÿcÿfÿoÿsÿwÿuÿrÿwÿxÿsÿmÿsÿvÿuÿdÿoÿkÿmÿlÿkÿxÿxÿwÿsÿÿ|ÿfÿrÿsÿoÿuÿZÿkÿqÿpÿhÿxÿÿyÿqÿfÿgÿlÿsÿuÿuÿ~ÿxÿsÿyÿrÿkÿlÿxÿyÿpÿmÿwÿÿÿ|ÿlÿ{ÿrÿlÿrÿpÿ}ÿuÿoÿfÿrÿqÿsÿwÿcÿyÿvÿwÿÿsÿfÿiÿlÿjÿlÿfÿjÿnÿsÿqÿrÿnÿiÿmÿkÿmÿkÿdÿoÿqÿrÿrÿ`ÿeÿfÿgÿzÿsÿxÿlÿgÿiÿ}ÿnÿnÿ~ÿ~ÿqÿqÿrÿjÿ`ÿeÿqÿkÿtÿfÿfÿ}ÿÿÿqÿmÿpÿrÿpÿoÿwÿ~ÿ|ÿwÿjÿoÿÿtÿsÿpÿlÿmÿnÿiÿsÿ~ÿWÿnÿjÿrÿjÿ[ÿyÿaÿaÿoÿlÿoÿyÿÿvÿyÿpÿeÿlÿiÿsÿÿÿ{ÿoÿpÿvÿyÿ|ÿtÿnÿzÿvÿwÿtÿgÿqÿpÿzÿÿwÿpÿ{ÿzÿsÿgÿoÿqÿÿnÿ}ÿÿÿwÿÿzÿzÿmÿuÿoÿjÿbÿcÿrÿnÿpÿzÿzÿoÿfÿpÿoÿrÿÿgÿ\ÿ`ÿvÿrÿhÿyÿÿoÿiÿÿpÿÿÿdÿÿuÿuÿ^ÿdÿtÿaÿvÿpÿnÿmÿwÿwÿgÿkÿqÿpÿwÿvÿqÿwÿ{ÿ~ÿ|ÿnÿeÿjÿ|ÿmÿqÿsÿnÿsÿwÿtÿkÿmÿtÿyÿgÿzÿÿÿ}ÿtÿzÿuÿoÿoÿsÿaÿoÿrÿpÿlÿzÿ~ÿnÿjÿcÿ^ÿlÿrÿlÿqÿ}ÿqÿxÿiÿdÿ{ÿÿvÿvÿÿ{ÿrÿhÿbÿxÿrÿkÿtÿeÿxÿÿrÿzÿvÿkÿzÿtÿaÿ^ÿjÿrÿkÿrÿÿzÿpÿkÿpÿrÿuÿtÿÿÿtÿkÿVÿaÿwÿuÿoÿ{ÿoÿÿzÿmÿmÿ{ÿmÿdÿkÿ|ÿpÿxÿxÿ}ÿqÿbÿkÿuÿlÿpÿxÿpÿoÿvÿ}ÿzÿtÿvÿxÿoÿeÿaÿ[ÿdÿgÿgÿqÿfÿwÿyÿjÿrÿhÿiÿhÿwÿzÿjÿdÿmÿnÿpÿsÿhÿdÿ^ÿRÿgÿ{ÿyÿzÿ{ÿrÿtÿvÿeÿwÿÿwÿÿrÿkÿ{ÿuÿlÿvÿ`ÿiÿpÿoÿkÿuÿvÿoÿpÿjÿiÿsÿsÿsÿpÿjÿlÿ{ÿxÿwÿnÿuÿiÿgÿkÿmÿtÿÿ~ÿzÿtÿsÿ{ÿmÿpÿqÿmÿÿ}ÿhÿ{ÿÿÿÿÿpÿqÿÿ{ÿbÿzÿrÿzÿ{ÿvÿzÿÿ|ÿoÿtÿÿhÿgÿtÿ{ÿoÿjÿnÿmÿzÿ~ÿvÿzÿ{ÿ{ÿ}ÿ{ÿÿuÿqÿlÿuÿ~ÿjÿcÿqÿeÿlÿvÿoÿ]ÿqÿvÿtÿnÿ{ÿÿ|ÿzÿuÿyÿ~ÿzÿxÿwÿhÿiÿpÿqÿÿtÿzÿwÿwÿÿzÿÿpÿwÿdÿkÿ|ÿxÿuÿwÿ{ÿÿqÿfÿoÿpÿpÿoÿkÿlÿlÿkÿ_ÿqÿxÿxÿfÿgÿeÿqÿjÿ[ÿmÿsÿcÿiÿgÿkÿuÿqÿoÿfÿdÿoÿlÿlÿqÿ{ÿkÿeÿkÿpÿeÿbÿ|ÿvÿmÿpÿvÿvÿiÿ|ÿvÿzÿ}ÿÿxÿqÿvÿvÿuÿ}ÿvÿrÿ|ÿÿÿxÿ}ÿoÿsÿgÿsÿ~ÿuÿ}ÿzÿqÿÿÿ~ÿ~ÿyÿÿÿlÿoÿÿuÿjÿÿvÿrÿÿ{ÿuÿbÿwÿzÿvÿ}ÿÿwÿrÿyÿÿÿuÿ|ÿÿ~ÿÿÿÿvÿlÿqÿÿxÿÿÿ}ÿuÿwÿrÿ~ÿxÿjÿÿÿÿÿyÿÿÿuÿwÿhÿvÿ{ÿqÿ~ÿpÿÿÿ|ÿwÿ{ÿvÿrÿxÿzÿvÿ{ÿÿÿvÿrÿ~ÿÿÿpÿÿxÿyÿ{ÿrÿ|ÿ|ÿÿ~ÿÿÿÿÿÿvÿkÿxÿzÿÿÿpÿÿsÿÿqÿÿÿÿxÿxÿÿ}ÿtÿ|ÿÿÿÿ}ÿzÿwÿÿÿÿ}ÿ{ÿÿÿÿÿzÿsÿpÿsÿrÿtÿÿÿ{ÿuÿÿÿ¨ÿzÿÿÿuÿÿvÿÿÿÿÿÿÿ¦ÿÿÿÿÿÿ{ÿrÿÿÿÿ{ÿnÿyÿÿÿÿ~ÿxÿÿ{ÿuÿÿÿÿzÿ}ÿ}ÿ{ÿÿÿÿÿÿÿxÿÿÿÿ~ÿÿÿÿÿ|ÿvÿÿÿvÿoÿÿÿÿÿ|ÿÿÿÿÿÿtÿyÿvÿÿÿvÿÿÿÿÿÿÿ|ÿÿÿzÿÿÿÿuÿÿxÿÿuÿÿÿ|ÿrÿxÿqÿoÿ}ÿÿ}ÿÿÿÿsÿsÿÿsÿyÿÿÿÿ}ÿÿÿÿÿÿÿ{ÿÿ~ÿÿ|ÿxÿÿuÿuÿÿÿ¤ÿÿÿÿÿÿ}ÿÿÿtÿ}ÿÿÿÿÿtÿ|ÿÿÿÿÿÿÿÿ~ÿrÿÿzÿ~ÿ©ÿ­ÿÿÿÿÿÿÿÿÿÿÿÿÿ®ÿ{ÿÿ}ÿÿ~ÿÿÿÿ~ÿÿ{ÿÿÿÿÿ~ÿÿÿÿÿÿÿÿÿÿÿÿÿ¦ÿ¤ÿÿÿ¨ÿÿÿÿÿyÿ|ÿÿÿÿÿÿoÿÿÿÿÿÿÿ}ÿyÿÿÿuÿÿÿzÿ~ÿ©ÿÿÿÿÿ{ÿxÿÿÿÿÿ|ÿ{ÿÿÿÿÿÿÿ¨ÿ¥ÿÿzÿ§ÿÿuÿÿ}ÿ~ÿÿÿ|ÿsÿsÿÿÿÿÿÿÿ¨ÿ¬ÿÿÿÿÿÿÿÿÿ¥ÿÿrÿrÿ¤ÿÿ¨ÿÿÿÿÿÿ~ÿxÿÿÿ{ÿÿÿ~ÿÿÿÿÿÿÿÿ¤ÿqÿyÿ¬ÿ©ÿÿoÿ}ÿ¥ÿ¤ÿ~ÿ|ÿÿÿÿvÿÿÿ~ÿÿÿÿÿÿÿÿªÿ®ÿÿÿÿÿÿzÿ}ÿÿÿÿÿÿÿÿwÿÿ¦ÿ¯ÿ«ÿÿÿ{ÿÿ¨ÿxÿ|ÿÿÿÿxÿÿ©ÿÿ~ÿ´ÿ}ÿ¥ÿÿ§ÿ«ÿªÿ«ÿ¥ÿÿÿ§ÿÿÿÿÿÿÿÿÿÿ~ÿÿ´ÿÿÿ«ÿ¹ÿ³ÿ¦ÿÿÿÿÿzÿ¦ÿÿªÿ{ÿ~ÿÿ¦ÿÿÿ²ÿ©ÿÿmÿ¨ÿÿ¤ÿ¤ÿzÿ{ÿÿxÿÿÿ¨ÿÿ¤ÿÿÿ}ÿÿ¤ÿÿÿ­ÿoÿÿÿÿªÿ«ÿ}ÿ|ÿÿuÿ~ÿ§ÿ¤ÿ¤ÿvÿzÿÿ~ÿtÿkÿ}ÿwÿuÿÿÿtÿjÿrÿ}ÿ©ÿ³ÿ§ÿªÿ¥ÿ|ÿ¤ÿÿÿÿ}ÿÿ¨ÿ¬ÿÿ¥ÿ¥ÿ§ÿ§ÿuÿnÿ¨ÿ§ÿ­ÿ¶ÿªÿxÿ¥ÿÿxÿÿ©ÿzÿ­ÿ~ÿ¦ÿ§ÿ{ÿqÿsÿ¤ÿ¤ÿmÿªÿ{ÿ±ÿ°ÿ§ÿ}ÿ|ÿ}ÿzÿrÿ¥ÿ¬ÿ±ÿ|ÿxÿ|ÿ§ÿ§ÿrÿoÿ¥ÿ§ÿsÿ¦ÿ¤ÿ{ÿ{ÿqÿhÿpÿ¦ÿyÿ©ÿ­ÿ{ÿ¤ÿ®ÿ«ÿ©ÿxÿ¥ÿ¦ÿ¥ÿ¤ÿxÿ¥ÿ®ÿ³ÿtÿªÿ©ÿ§ÿ­ÿ¨ÿ¥ÿ©ÿ¦ÿhÿwÿ¦ÿ¯ÿ«ÿªÿ¬ÿ¨ÿtÿlÿ«ÿuÿpÿ°ÿ°ÿ«ÿ©ÿ¦ÿ¦ÿ]ÿiÿ§ÿ¥ÿ¤ÿrÿqÿ§ÿ¨ÿ¦ÿ«ÿ¤ÿ¥ÿ§ÿdÿ\ÿªÿkÿeÿ¦ÿaÿbÿzÿoÿzÿÿÿ~ÿzÿÿÿÿÿ|ÿÿ«ÿ¨ÿÿÿÿÿÿÿnÿÿzÿrÿsÿrÿpÿoÿÿsÿdÿvÿ~ÿqÿlÿxÿvÿÿÿÿÿÿÿÿÿÿÿrÿÿÿÿÿzÿ|ÿÿÿwÿÿ{ÿjÿoÿyÿÿÿpÿ}ÿÿÿÿ¦ÿ¥ÿÿ¥ÿÿÿÿÿÿÿÿ¤ÿ¤ÿ¤ÿÿ¦ÿÿÿ|ÿ}ÿÿÿÿlÿwÿÿ·ÿÿÿ{ÿ}ÿzÿxÿÿ¥ÿÿyÿÿÿvÿxÿÿÿÿÿ¦ÿªÿ¬ÿÿÿÿrÿsÿÿÿÿÿ¦ÿÿÿ§ÿÿÿÿÿÿÿÿÿ©ÿÿÿ¨ÿ¥ÿÿÿÿ¥ÿ¤ÿuÿ|ÿÿÿÿÿÿ~ÿÿÿÿÿÿÿÿÿÿÿÿÿÿÿÿÿÿÿÿ§ÿÿÿÿÿÿÿÿÿÿ¥ÿ¥ÿÿÿÿÿÿ¨ÿÿÿÿÿÿÿÿÿ`ÿÿ}ÿÿÿÿÿÿ¤ÿÿsÿkÿÿÿÿÿÿÿÿÿÿÿÿÿxÿ}ÿÿÿÿÿ|ÿÿÿ§ÿÿÿÿtÿÿ¤ÿ¨ÿÿÿÿÿÿÿÿÿ¤ÿÿÿÿ¨ÿ¨ÿÿÿÿÿ¥ÿÿÿÿÿÿÿÿÿÿ±ÿ¤ÿÿÿÿÿÿÿÿÿÿ¤ÿÿÿÿÿyÿÿ{ÿ|ÿÿÿzÿÿÿ|ÿÿpÿuÿÿÿÿÿÿÿÿzÿuÿÿÿwÿÿÿÿÿÿyÿwÿÿÿ~ÿzÿvÿÿuÿÿÿÿÿÿÿÿÿÿÿÿÿÿÿÿÿÿÿÿÿÿÿÿÿÿÿªÿÿÿ´ÿ¸ÿ¤ÿÿÿÿÿÿªÿÿÿÿÿÿÿ¤ÿÿÿÿÿÿÿÿ}ÿÿ­ÿÿÿÿªÿªÿ¤ÿÿÿÿÿ¨ÿÿÿÿÿÿÿÿÿÿÿÿÿÿÿÿÿ|ÿÿ~ÿÿÿÿÿÿÿÿ¤ÿÿ¤ÿ©ÿ­ÿÿ¤ÿÿÿÿÿÿÿÿÿÿÿzÿÿÿ§ÿÿpÿÿÿÿÿÿÿÿ¦ÿ¬ÿÿÿ¦ÿÿÿÿÿÿÿÿÿÿÿÿÿÿÿÿ§ÿ¨ÿÿÿÿ§ÿÿÿÿÿÿÿÿÿÿÿÿ¥ÿÿ«ÿÿÿÿÿÿÿÿÿÿÿÿ¦ÿÿÿ¤ÿxÿÿÿÿÿÿÿÿÿÿÿÿ~ÿÿÿÿÿÿÿÿÿÿÿÿÿÿÿÿÿÿ|ÿ|ÿÿ{ÿÿÿÿÿÿÿÿÿÿÿÿÿ¤ÿÿÿÿÿÿÿzÿÿÿÿÿÿÿÿÿÿÿÿÿÿÿÿÿÿÿÿÿÿÿÿÿ}ÿÿÿÿÿÿÿÿ}ÿÿÿÿÿtÿÿ}ÿÿzÿÿÿÿÿ|ÿÿÿÿxÿvÿÿÿ~ÿ|ÿuÿÿÿÿÿÿ{ÿ}ÿÿyÿÿÿÿÿÿÿÿÿÿÿwÿÿÿÿÿÿÿÿ~ÿpÿzÿÿÿÿÿÿÿÿÿÿxÿzÿwÿÿtÿÿÿ}ÿÿxÿvÿÿÿÿÿÿÿÿÿÿwÿyÿyÿÿ~ÿÿÿÿÿÿÿ|ÿÿ¦ÿÿÿÿÿÿ{ÿÿÿÿÿÿÿÿÿxÿÿÿÿÿ}ÿÿÿÿÿÿÿÿÿÿÿÿÿÿ{ÿÿÿvÿÿÿÿÿÿÿÿÿÿÿÿÿÿÿÿÿzÿÿ}ÿÿ«ÿmÿqÿqÿzÿÿmÿÿ|ÿÿÿÿÿÿÿÿÿ~ÿwÿÿÿzÿÿxÿzÿÿÿÿÿÿÿÿÿÿÿÿÿÿsÿtÿ{ÿ|ÿÿÿÿ}ÿqÿÿÿÿoÿÿÿ|ÿ}ÿ|ÿÿoÿtÿÿ~ÿoÿqÿÿÿÿÿ}ÿrÿpÿpÿvÿnÿ~ÿwÿÿ|ÿnÿuÿzÿfÿsÿmÿmÿvÿvÿwÿuÿmÿpÿyÿyÿ{ÿ{ÿpÿmÿpÿjÿoÿpÿlÿlÿ{ÿqÿ{ÿpÿoÿpÿuÿuÿvÿxÿuÿwÿxÿÿÿzÿ~ÿÿ}ÿzÿÿÿxÿ{ÿÿÿsÿsÿÿuÿ{ÿÿÿyÿ§ÿÿÿ{ÿÿ{ÿ}ÿÿÿuÿ{ÿtÿnÿuÿuÿuÿ|ÿÿ~ÿeÿgÿ}ÿpÿÿÿ|ÿ~ÿqÿvÿ]ÿÿvÿÿwÿ~ÿÿiÿfÿzÿÿ}ÿmÿtÿtÿrÿzÿzÿzÿvÿyÿyÿwÿÿ}ÿÿnÿtÿÿrÿ|ÿnÿÿÿÿwÿyÿyÿÿwÿwÿyÿvÿoÿyÿ{ÿzÿÿwÿsÿÿÿÿ~ÿÿxÿxÿÿwÿÿfÿÿÿwÿÿ{ÿjÿÿÿyÿÿÿZÿkÿ~ÿ|ÿ|ÿ|ÿvÿzÿtÿkÿrÿpÿoÿÿÿqÿvÿrÿsÿyÿ{ÿuÿoÿgÿrÿnÿiÿ|ÿrÿÿmÿtÿuÿ}ÿrÿÿÿÿvÿwÿsÿpÿ{ÿzÿoÿlÿlÿtÿvÿtÿwÿÿ}ÿoÿjÿnÿ{ÿwÿtÿpÿÿvÿtÿmÿvÿrÿzÿwÿmÿmÿÿÿÿ|ÿÿÿÿ|ÿÿ|ÿ}ÿwÿnÿÿÿÿÿvÿpÿkÿtÿrÿ{ÿrÿ}ÿnÿyÿuÿ}ÿsÿlÿoÿxÿqÿwÿzÿsÿXÿlÿsÿVÿaÿxÿsÿpÿsÿdÿ^ÿoÿxÿwÿwÿyÿ~ÿvÿnÿrÿ}ÿÿqÿiÿxÿjÿrÿjÿoÿnÿmÿdÿÿjÿpÿoÿqÿnÿrÿ~ÿtÿoÿuÿqÿkÿtÿuÿxÿwÿpÿqÿkÿlÿwÿqÿxÿwÿmÿqÿrÿlÿqÿdÿtÿfÿEÿ_ÿÿmÿrÿÿYÿoÿÿÿkÿpÿ}ÿÿwÿyÿjÿzÿrÿjÿ}ÿ}ÿxÿxÿzÿrÿrÿ{ÿ}ÿyÿjÿnÿÿjÿkÿlÿfÿ\ÿaÿrÿsÿÿ{ÿÿnÿmÿtÿjÿyÿxÿwÿkÿtÿyÿxÿwÿwÿxÿÿÿjÿdÿpÿuÿ~ÿÿkÿhÿkÿjÿvÿtÿzÿtÿlÿsÿsÿqÿgÿrÿ~ÿyÿÿpÿgÿhÿnÿÿzÿÿsÿwÿhÿrÿtÿuÿeÿvÿkÿmÿtÿyÿtÿtÿlÿcÿiÿtÿ|ÿxÿmÿrÿ|ÿrÿoÿxÿ}ÿ~ÿ~ÿcÿmÿpÿrÿoÿvÿxÿlÿvÿeÿÿMÿqÿlÿlÿyÿÿtÿjÿoÿbÿ}ÿuÿ|ÿwÿjÿcÿnÿlÿgÿqÿwÿpÿuÿ|ÿqÿgÿlÿrÿrÿqÿhÿhÿuÿuÿsÿ~ÿuÿiÿÿwÿlÿvÿxÿpÿhÿeÿ~ÿaÿuÿaÿnÿoÿtÿ~ÿtÿ{ÿwÿpÿgÿmÿgÿoÿzÿ|ÿ{ÿxÿnÿtÿxÿyÿ~ÿtÿrÿxÿpÿvÿwÿsÿvÿwÿxÿuÿuÿÿÿwÿoÿoÿÿsÿÿ|ÿ}ÿvÿjÿ|ÿxÿiÿqÿvÿuÿkÿxÿ{ÿ|ÿsÿfÿ_ÿdÿwÿrÿuÿ}ÿwÿuÿoÿiÿkÿpÿ|ÿuÿkÿrÿ}ÿuÿuÿhÿsÿÿÿ}ÿ~ÿqÿÿsÿyÿvÿqÿvÿqÿdÿnÿrÿpÿzÿuÿzÿkÿdÿfÿpÿtÿlÿpÿzÿxÿqÿhÿlÿnÿmÿqÿrÿoÿlÿyÿoÿqÿtÿ`ÿgÿlÿkÿtÿ~ÿ~ÿjÿqÿpÿÿ~ÿxÿmÿÿsÿtÿrÿvÿgÿoÿvÿrÿyÿtÿlÿxÿzÿuÿvÿpÿwÿyÿrÿoÿyÿÿ~ÿrÿkÿvÿÿwÿrÿsÿ{ÿpÿ~ÿmÿqÿyÿ\ÿsÿ_ÿoÿ\ÿoÿ{ÿmÿÿtÿsÿoÿoÿlÿ~ÿeÿlÿcÿfÿoÿlÿoÿtÿvÿsÿnÿ|ÿÿyÿuÿzÿgÿ`ÿgÿiÿpÿoÿuÿuÿuÿzÿnÿ}ÿhÿmÿkÿ]ÿXÿuÿtÿcÿÿzÿÿ{ÿpÿvÿfÿlÿpÿrÿ|ÿÿÿwÿnÿrÿxÿxÿxÿuÿhÿgÿeÿZÿmÿuÿlÿvÿÿuÿvÿÿ{ÿuÿnÿÿÿ~ÿhÿuÿrÿ}ÿkÿoÿ{ÿnÿoÿ{ÿtÿvÿpÿsÿ}ÿyÿmÿsÿsÿjÿmÿtÿtÿtÿtÿeÿeÿnÿpÿoÿtÿuÿpÿuÿtÿqÿsÿtÿ{ÿjÿnÿÿÿÿyÿmÿmÿpÿzÿzÿmÿrÿqÿqÿnÿuÿ}ÿuÿtÿnÿeÿkÿwÿ{ÿrÿpÿzÿÿuÿkÿ}ÿ{ÿwÿxÿpÿwÿnÿmÿqÿtÿ{ÿbÿnÿÿeÿoÿYÿgÿoÿqÿgÿnÿmÿtÿuÿpÿpÿuÿzÿpÿhÿpÿxÿtÿsÿ}ÿÿtÿlÿyÿqÿwÿnÿÿ^ÿvÿtÿÿmÿhÿaÿyÿtÿhÿnÿtÿuÿwÿwÿ|ÿzÿrÿpÿpÿnÿoÿ{ÿ|ÿnÿrÿ~ÿwÿpÿwÿ{ÿjÿkÿlÿ`ÿrÿfÿ]ÿ|ÿbÿsÿtÿiÿqÿ_ÿjÿlÿwÿÿpÿkÿrÿtÿyÿrÿsÿÿ|ÿoÿyÿvÿÿsÿeÿcÿcÿvÿxÿtÿjÿ~ÿvÿ|ÿlÿÿÿ{ÿ~ÿuÿ|ÿxÿqÿpÿxÿÿ{ÿwÿuÿuÿwÿtÿiÿ`ÿjÿvÿÿ{ÿtÿ^ÿÿ^ÿqÿvÿcÿ|ÿyÿ{ÿkÿ}ÿmÿnÿiÿwÿuÿzÿÿvÿtÿ{ÿÿ}ÿuÿmÿgÿjÿkÿvÿÿÿmÿsÿjÿuÿyÿiÿpÿiÿÿ}ÿkÿzÿÿ{ÿuÿsÿ|ÿkÿzÿÿ~ÿ|ÿwÿsÿvÿyÿÿÿyÿvÿoÿuÿtÿjÿ~ÿcÿxÿ{ÿmÿhÿ{ÿqÿzÿmÿ|ÿyÿpÿuÿyÿuÿwÿ|ÿzÿuÿuÿ}ÿÿÿÿpÿqÿ}ÿ_ÿXÿdÿtÿhÿiÿ{ÿrÿoÿÿÿxÿjÿgÿuÿvÿvÿzÿpÿlÿrÿzÿ|ÿnÿdÿhÿlÿzÿtÿqÿlÿhÿpÿ]ÿlÿiÿ\ÿuÿyÿmÿrÿvÿvÿpÿjÿ_ÿ]ÿoÿsÿxÿqÿÿrÿ]ÿpÿpÿmÿvÿpÿyÿyÿkÿjÿxÿvÿ~ÿÿxÿvÿvÿ|ÿxÿqÿwÿpÿÿÿ}ÿ{ÿ~ÿ|ÿqÿyÿaÿpÿÿyÿ}ÿxÿuÿ{ÿyÿwÿqÿ}ÿÿ|ÿÿ{ÿÿÿxÿÿ}ÿdÿ~ÿÿÿÿ|ÿwÿÿzÿÿ{ÿvÿvÿÿÿwÿxÿÿÿÿxÿÿxÿ{ÿwÿtÿ}ÿwÿÿ|ÿtÿuÿrÿuÿqÿzÿÿ~ÿ~ÿÿÿÿuÿxÿ}ÿÿtÿ{ÿlÿÿhÿÿ|ÿvÿ~ÿÿÿ}ÿvÿrÿzÿÿÿÿvÿwÿ}ÿÿ¤ÿ|ÿ}ÿ|ÿÿsÿuÿvÿuÿuÿÿÿÿÿÿÿÿÿÿvÿÿqÿiÿÿxÿ~ÿwÿÿxÿÿtÿÿÿÿzÿyÿÿÿyÿzÿÿ|ÿÿÿwÿqÿ}ÿÿÿpÿÿwÿqÿ}ÿÿ}ÿtÿÿÿÿuÿÿÿÿÿÿxÿtÿ{ÿ¤ÿ}ÿ}ÿ}ÿpÿxÿÿÿuÿ~ÿÿÿÿyÿ{ÿÿÿÿÿzÿyÿÿxÿÿ{ÿxÿxÿ{ÿÿÿÿ{ÿuÿÿÿmÿÿÿ~ÿ{ÿÿÿ~ÿÿ{ÿÿÿ}ÿ}ÿÿÿzÿÿÿÿÿyÿyÿÿÿxÿ~ÿÿ¥ÿÿÿÿÿÿÿÿÿÿÿÿvÿ}ÿÿÿ}ÿÿÿÿÿÿÿvÿ}ÿ{ÿÿuÿyÿÿ¦ÿ|ÿ{ÿvÿ~ÿÿÿÿÿÿÿªÿ~ÿÿÿÿÿ¥ÿÿÿÿÿ}ÿÿÿÿÿÿÿÿÿÿ¤ÿÿxÿvÿ{ÿ~ÿÿÿ{ÿÿÿÿ|ÿwÿÿoÿÿÿÿyÿqÿÿÿÿÿ|ÿyÿÿÿ{ÿtÿÿ{ÿÿÿÿ}ÿÿÿÿÿÿÿ¤ÿÿÿÿwÿ¤ÿÿÿÿ¦ÿÿ|ÿÿÿ{ÿÿuÿ{ÿ{ÿ¤ÿ§ÿ{ÿÿÿ~ÿzÿ{ÿÿÿÿÿrÿ|ÿxÿ~ÿÿzÿzÿ¤ÿ¦ÿÿÿÿzÿxÿÿÿÿ}ÿÿ}ÿÿyÿzÿÿÿÿÿÿ~ÿÿÿÿ}ÿ°ÿ§ÿ¥ÿ¦ÿÿÿÿÿÿÿ~ÿÿÿÿqÿÿÿ}ÿÿÿÿÿÿÿ}ÿÿÿÿÿ|ÿ¤ÿ¬ÿ¬ÿÿ{ÿÿÿÿÿzÿÿÿÿÿ¥ÿ~ÿÿÿÿÿ¤ÿ§ÿªÿÿÿÿÿ¬ÿÿ¨ÿ¦ÿÿÿÿÿxÿÿ|ÿÿ|ÿÿ}ÿÿÿÿÿÿ|ÿÿ²ÿÿ¨ÿ¦ÿÿ¦ÿÿ¤ÿ°ÿ©ÿÿÿÿ¬ÿÿyÿÿ~ÿyÿÿÿÿÿÿ{ÿÿªÿ¨ÿªÿ³ÿ¬ÿ}ÿÿÿ}ÿÿÿ}ÿ¦ÿ¨ÿ©ÿÿÿÿÿ§ÿÿ{ÿÿÿÿ°ÿ¤ÿÿÿ~ÿtÿ~ÿªÿ¬ÿÿÿ°ÿ~ÿ³ÿÿ­ÿ±ÿ§ÿÿÿ¤ÿªÿÿxÿÿÿ¦ÿÿÿÿÿ~ÿÿªÿ­ÿ¤ÿ¤ÿ¨ÿ²ÿ«ÿ­ÿÿ~ÿÿ|ÿxÿ§ÿÿ®ÿÿÿÿÿÿ|ÿÿ¨ÿ~ÿÿyÿmÿzÿÿ~ÿwÿ{ÿÿÿÿÿ|ÿÿxÿÿÿ{ÿyÿyÿ{ÿ¤ÿÿtÿµÿ{ÿÿ¥ÿ¬ÿ§ÿÿ¬ÿ¤ÿ§ÿ¦ÿ©ÿ}ÿ|ÿÿÿÿzÿÿÿ¦ÿ¦ÿÿÿÿÿ¬ÿ²ÿ¨ÿ­ÿ¬ÿÿ{ÿ¤ÿ~ÿuÿÿ©ÿÿÿ¯ÿ~ÿxÿ¤ÿÿÿÿ¤ÿÿzÿ©ÿzÿ|ÿÿ¬ÿ¯ÿ§ÿ~ÿÿzÿwÿÿªÿÿxÿ|ÿ¤ÿ¨ÿ­ÿ¨ÿ§ÿvÿvÿ¥ÿ~ÿ{ÿ¥ÿ¥ÿqÿhÿ¨ÿyÿªÿzÿuÿ¤ÿªÿ~ÿtÿ«ÿ§ÿ¬ÿ}ÿ¦ÿªÿ«ÿ¥ÿvÿ¤ÿ§ÿºÿ{ÿ°ÿ¦ÿ{ÿ«ÿ¯ÿ­ÿ°ÿ§ÿªÿ§ÿwÿoÿyÿ¨ÿpÿ[ÿmÿmÿlÿ¦ÿ­ÿ¥ÿwÿªÿ©ÿkÿ«ÿ¬ÿµÿ¥ÿ§ÿªÿ¦ÿrÿrÿ´ÿ²ÿ«ÿ¬ÿ¨ÿtÿ¤ÿ®ÿ³ÿeÿhÿªÿ§ÿ©ÿ¥ÿmÿkÿkÿ©ÿqÿ¨ÿ`ÿfÿlÿ¥ÿ§ÿdÿ¨ÿ¸ÿ©ÿ©ÿÿoÿÿvÿpÿtÿ{ÿÿÿ~ÿÿÿÿ¦ÿÿÿÿ¤ÿ¥ÿ¤ÿÿwÿÿwÿlÿÿ¬ÿÿÿÿkÿeÿnÿwÿxÿvÿzÿÿ~ÿÿÿÿ~ÿ¤ÿ«ÿÿÿxÿxÿwÿÿ¦ÿ¦ÿÿÿÿÿ{ÿÿ{ÿ{ÿÿÿÿÿÿjÿÿÿÿÿÿªÿ°ÿÿÿ{ÿÿÿÿÿÿÿÿÿÿsÿÿÿ{ÿÿÿ~ÿÿÿ¯ÿ¦ÿxÿ~ÿuÿÿÿzÿÿ®ÿÿvÿÿÿÿÿÿÿ©ÿÿÿ²ÿÿÿ¥ÿÿÿÿÿÿÿÿÿÿÿÿÿÿÿÿ|ÿ}ÿÿÿªÿ¨ÿÿÿÿÿ}ÿÿÿÿzÿÿ¥ÿÿÿÿ}ÿzÿÿÿÿÿÿÿÿwÿyÿÿ«ÿÿÿ¨ÿÿÿÿÿ¦ÿÿÿÿ©ÿÿÿ¥ÿÿÿÿÿÿ¦ÿ¬ÿÿÿÿÿÿÿÿyÿÿÿÿÿÿ}ÿÿÿÿÿÿÿÿÿ}ÿuÿÿÿÿÿ|ÿpÿÿÿÿÿÿÿÿÿÿÿÿÿÿÿÿ}ÿÿÿÿÿ§ÿÿÿÿÿÿ¤ÿ¦ÿÿÿÿ¤ÿÿÿÿÿÿÿ¥ÿ¦ÿÿÿ¤ÿÿÿÿÿÿÿÿÿÿÿÿÿÿÿÿÿÿÿ§ÿÿÿÿÿÿÿÿÿÿ|ÿ{ÿzÿÿzÿtÿzÿÿpÿ}ÿyÿÿÿÿÿÿÿzÿÿÿxÿÿ|ÿzÿÿÿÿÿÿ¤ÿÿÿrÿ~ÿ|ÿÿÿÿÿÿÿÿ{ÿÿÿÿtÿÿÿÿÿÿ¤ÿÿÿÿÿÿÿÿ¦ÿÿÿÿÿÿÿÿ¥ÿÿÿÿÿÿ¤ÿÿÿÿÿÿÿÿÿÿÿ¨ÿÿÿÿÿÿÿÿÿÿÿÿ¤ÿ§ÿÿÿÿ¤ÿÿÿÿ¦ÿÿÿÿÿÿÿ¥ÿÿÿÿ«ÿªÿ¥ÿÿÿÿÿÿÿÿÿÿ¤ÿÿÿÿ¨ÿÿÿÿÿÿÿÿÿÿ¨ÿÿÿ§ÿ§ÿÿzÿÿÿÿÿ¬ÿ©ÿÿÿ¥ÿÿÿÿÿÿ}ÿÿ¥ÿÿÿÿÿÿÿÿÿÿÿ­ÿÿÿÿÿÿÿÿÿÿÿÿÿÿÿÿ¤ÿªÿÿÿÿÿÿÿÿÿÿÿÿÿÿÿÿ{ÿÿÿªÿÿÿÿÿÿÿÿÿÿÿ¤ÿÿÿÿÿÿÿÿÿÿÿÿÿÿ¦ÿÿÿÿ}ÿzÿ~ÿÿÿÿÿÿÿÿÿÿÿÿÿÿÿÿÿÿÿÿÿÿÿ{ÿÿÿÿÿÿÿÿÿtÿÿÿÿ|ÿrÿ~ÿÿÿÿÿÿÿÿÿ¤ÿÿÿÿÿÿ}ÿzÿÿ{ÿÿÿzÿÿÿÿ{ÿÿÿÿÿ~ÿÿÿÿÿÿpÿÿÿÿmÿÿ|ÿÿÿÿ¨ÿ¦ÿÿÿÿÿÿ§ÿÿÿÿÿÿÿÿÿÿÿÿÿÿ|ÿwÿwÿÿÿÿÿÿÿoÿ~ÿÿtÿsÿ¦ÿÿÿÿÿ¦ÿÿÿÿÿ~ÿÿÿÿÿÿÿ|ÿ|ÿ}ÿÿ|ÿ~ÿwÿ}ÿÿÿÿÿÿÿÿ¤ÿ¤ÿÿÿÿÿÿÿÿÿ­ÿ{ÿtÿÿ±ÿÿÿÿ~ÿÿÿÿ|ÿÿÿ}ÿ~ÿÿÿÿÿ{ÿuÿÿÿÿÿÿÿÿ~ÿÿÿÿÿÿÿÿÿÿÿÿÿ}ÿÿÿÿrÿjÿÿqÿÿÿÿ}ÿÿÿ|ÿÿÿÿÿÿÿÿÿÿÿÿwÿÿÿ~ÿ~ÿÿÿÿ{ÿÿÿ~ÿÿÿÿÿ~ÿ~ÿÿÿ|ÿÿÿ}ÿtÿÿÿkÿ|ÿÿ|ÿÿÿÿuÿ~ÿsÿuÿoÿsÿÿÿÿÿÿÿ|ÿvÿwÿuÿxÿrÿÿÿÿxÿrÿoÿsÿqÿ{ÿkÿrÿÿ|ÿfÿoÿtÿnÿjÿlÿsÿsÿvÿ~ÿ~ÿyÿsÿÿuÿfÿqÿiÿfÿoÿ}ÿ|ÿ|ÿtÿ{ÿ~ÿlÿvÿÿÿ}ÿzÿÿÿÿvÿtÿÿÿÿ}ÿ~ÿoÿuÿÿuÿuÿ¤ÿÿ{ÿÿÿ}ÿÿÿvÿxÿÿ}ÿgÿoÿwÿuÿ{ÿ{ÿkÿlÿÿÿtÿÿrÿ~ÿÿÿzÿÿeÿÿÿ~ÿÿÿqÿwÿuÿqÿvÿ~ÿ~ÿwÿ{ÿ{ÿvÿxÿÿÿkÿlÿxÿÿxÿÿxÿÿxÿmÿzÿÿrÿwÿ{ÿÿÿÿzÿlÿqÿxÿ}ÿwÿyÿzÿyÿ{ÿ~ÿ}ÿvÿwÿyÿÿÿjÿxÿÿ{ÿlÿÿpÿlÿpÿ}ÿzÿ|ÿjÿlÿÿqÿmÿ|ÿÿ|ÿwÿ|ÿÿÿ|ÿ{ÿsÿsÿÿÿqÿsÿÿÿqÿuÿxÿzÿvÿrÿrÿjÿhÿmÿfÿyÿxÿnÿyÿvÿ{ÿ{ÿÿsÿxÿÿxÿsÿrÿiÿoÿ{ÿzÿ{ÿzÿvÿtÿrÿ{ÿpÿtÿpÿiÿnÿÿÿzÿ|ÿsÿoÿxÿuÿvÿuÿ`ÿ{ÿkÿtÿÿqÿqÿqÿtÿvÿuÿ}ÿvÿ}ÿ{ÿdÿcÿgÿnÿ|ÿuÿpÿÿtÿaÿzÿwÿ|ÿwÿ}ÿoÿrÿÿ}ÿ{ÿ~ÿ{ÿ{ÿkÿeÿoÿsÿiÿiÿlÿiÿoÿ~ÿoÿjÿoÿhÿoÿyÿtÿwÿ~ÿzÿvÿoÿrÿÿÿ}ÿrÿmÿwÿpÿwÿsÿpÿnÿhÿ_ÿuÿkÿnÿhÿwÿvÿqÿ|ÿnÿoÿpÿ|ÿvÿuÿxÿ}ÿ{ÿyÿÿÿÿÿ{ÿ}ÿqÿqÿ{ÿyÿxÿoÿÿvÿiÿQÿcÿrÿjÿ|ÿvÿqÿpÿÿÿkÿzÿfÿ\ÿ~ÿÿoÿyÿÿlÿjÿjÿjÿkÿbÿjÿqÿfÿfÿqÿvÿÿÿpÿwÿvÿwÿ}ÿrÿyÿfÿiÿÿ{ÿtÿjÿwÿsÿÿyÿwÿsÿpÿ{ÿÿtÿmÿxÿzÿÿwÿlÿuÿtÿsÿÿ}ÿtÿtÿqÿpÿpÿxÿqÿkÿmÿjÿnÿ`ÿkÿÿzÿÿÿeÿiÿgÿqÿ{ÿÿÿ|ÿmÿnÿuÿoÿ`ÿyÿoÿoÿuÿmÿuÿuÿfÿmÿvÿuÿwÿtÿsÿrÿlÿpÿuÿuÿkÿmÿpÿ`ÿjÿrÿkÿkÿrÿqÿqÿuÿdÿÑþÿjÿnÿvÿ|ÿÿwÿyÿtÿnÿmÿ|ÿnÿnÿiÿmÿhÿnÿjÿmÿqÿmÿpÿ}ÿÿ|ÿwÿyÿrÿfÿbÿkÿuÿgÿjÿhÿfÿbÿ}ÿÿlÿmÿsÿ^ÿrÿhÿÿpÿmÿuÿkÿtÿvÿqÿcÿuÿqÿiÿ^ÿoÿjÿsÿsÿuÿrÿwÿÿÿuÿtÿuÿqÿvÿuÿhÿqÿuÿqÿÿÿÿ{ÿuÿ~ÿqÿoÿeÿiÿÿÿÿ~ÿsÿ~ÿhÿpÿiÿvÿoÿ{ÿÿvÿnÿvÿxÿvÿqÿVÿ_ÿvÿsÿsÿqÿqÿxÿmÿgÿwÿ|ÿzÿuÿlÿwÿvÿiÿnÿlÿqÿÿyÿnÿrÿyÿÿcÿoÿpÿxÿkÿkÿ_ÿqÿvÿqÿrÿjÿpÿjÿ_ÿjÿlÿsÿsÿ~ÿÿwÿqÿeÿlÿtÿkÿkÿtÿvÿuÿwÿpÿmÿyÿ_ÿdÿtÿwÿoÿyÿyÿgÿlÿpÿ|ÿÿxÿpÿtÿ}ÿtÿiÿxÿtÿxÿxÿmÿsÿvÿqÿwÿxÿoÿoÿvÿ}ÿ}ÿrÿkÿsÿÿ{ÿqÿuÿ}ÿÿsÿ~ÿxÿÿzÿ|ÿhÿqÿtÿtÿsÿdÿÿ_ÿ}ÿrÿrÿÿtÿrÿhÿhÿaÿrÿ]ÿcÿeÿhÿtÿmÿkÿmÿpÿ{ÿ~ÿzÿnÿcÿoÿpÿiÿmÿhÿsÿÿuÿsÿoÿsÿ|ÿsÿ}ÿnÿyÿgÿpÿyÿsÿzÿoÿtÿnÿÿÿnÿ{ÿmÿpÿ~ÿuÿsÿrÿÿsÿhÿyÿxÿzÿxÿmÿyÿzÿsÿrÿiÿeÿyÿ{ÿiÿtÿtÿVÿ[ÿÿoÿyÿmÿ~ÿlÿÿÿaÿqÿzÿvÿwÿnÿ^ÿ`ÿfÿfÿlÿpÿuÿpÿÿÿvÿkÿoÿoÿnÿfÿ`ÿjÿoÿmÿnÿuÿrÿtÿÿÿ|ÿwÿtÿuÿoÿjÿqÿÿlÿnÿhÿoÿqÿÿuÿwÿnÿpÿrÿuÿuÿzÿzÿ{ÿvÿkÿkÿxÿ~ÿpÿjÿoÿwÿ}ÿxÿ~ÿwÿwÿkÿjÿpÿvÿtÿ|ÿ|ÿSÿhÿhÿ^ÿhÿ~ÿdÿoÿvÿyÿuÿtÿjÿuÿwÿsÿÿÿ{ÿmÿaÿaÿaÿjÿÿÿpÿÿpÿwÿlÿtÿsÿpÿtÿjÿÿÿhÿdÿsÿjÿ_ÿpÿtÿoÿqÿwÿ~ÿvÿvÿxÿnÿrÿtÿpÿ~ÿ~ÿkÿkÿtÿqÿnÿpÿwÿlÿsÿvÿgÿqÿrÿfÿ}ÿÿ~ÿkÿzÿhÿlÿ|ÿuÿoÿoÿeÿwÿÿzÿsÿmÿuÿxÿmÿxÿ|ÿrÿÿvÿbÿhÿqÿÿ}ÿyÿkÿoÿkÿhÿoÿzÿxÿXÿzÿvÿuÿÿrÿnÿ}ÿvÿqÿxÿÿ~ÿwÿvÿoÿdÿnÿxÿÿuÿpÿeÿ~ÿjÿvÿÿpÿwÿtÿvÿmÿ|ÿoÿcÿpÿzÿtÿuÿuÿwÿÿvÿtÿyÿuÿwÿÿÿuÿzÿÿuÿpÿqÿqÿkÿhÿÿÿÿ}ÿÿnÿÿ}ÿyÿ|ÿtÿmÿuÿwÿ|ÿ{ÿwÿtÿpÿwÿÿ}ÿ{ÿÿzÿuÿoÿ{ÿtÿÿkÿÿqÿvÿvÿvÿrÿ|ÿoÿsÿoÿoÿjÿrÿrÿsÿvÿmÿjÿqÿtÿ{ÿ}ÿwÿtÿqÿqÿqÿuÿiÿ{ÿÿÿÿ}ÿzÿrÿ^ÿoÿvÿuÿ{ÿÿÿ|ÿxÿoÿsÿ~ÿÿqÿmÿbÿgÿ}ÿ~ÿuÿzÿbÿpÿaÿqÿeÿ]ÿlÿoÿnÿrÿoÿiÿfÿiÿeÿbÿjÿiÿkÿ|ÿ}ÿiÿlÿlÿTÿdÿ_ÿvÿpÿwÿkÿiÿsÿ|ÿÿ|ÿrÿtÿ|ÿÿÿ|ÿxÿzÿÿÿtÿqÿxÿtÿwÿÿxÿxÿxÿÿÿrÿpÿ{ÿrÿmÿyÿÿpÿtÿzÿtÿ{ÿ{ÿ~ÿÿÿ~ÿÿ~ÿzÿ}ÿwÿ{ÿ}ÿnÿzÿ{ÿvÿrÿwÿ~ÿwÿpÿwÿÿÿ{ÿqÿqÿÿÿkÿvÿlÿ{ÿÿvÿuÿÿ}ÿzÿÿÿ~ÿ{ÿÿÿtÿtÿ|ÿÿ|ÿkÿ}ÿzÿÿlÿÿ®ÿjÿzÿÿÿ|ÿÿÿÿÿ|ÿzÿÿÿwÿÿÿÿÿÿrÿ}ÿ}ÿÿwÿyÿxÿÿÿÿÿxÿmÿyÿÿÿÿÿ~ÿÿsÿ`ÿÿzÿyÿ¦ÿtÿwÿ}ÿÿ|ÿzÿÿ|ÿwÿ{ÿ|ÿ}ÿÿÿzÿÿÿ~ÿÿvÿÿzÿ}ÿÿÿ}ÿÿÿOÿØþàþxÿkÿÿwÿÿtÿÿwÿ©ÿ¥ÿÿÿrÿ{ÿÿzÿwÿÿÿxÿÿÿÿÿÿÿÿÿÿÿ}ÿyÿxÿ}ÿÿ~ÿxÿyÿÿxÿÿÿÿÿuÿtÿuÿ~ÿÿÿÿÿ§ÿÿyÿ}ÿÿ¤ÿÿÿÿÿÿÿÿÿÿÿuÿÿ|ÿÿÿ~ÿÿÿÿÿÿÿÿÿÿÿzÿÿÿÿÿÿ¤ÿÿzÿuÿÿÿÿÿÿÿÿ¯ÿÿÿÿÿzÿ~ÿÿÿÿÿ}ÿÿ{ÿyÿÿgÿvÿÿÿzÿÿÿyÿxÿzÿÿÿÿÿÿÿ}ÿÿ{ÿwÿsÿwÿÿÿÿÿÿÿÿsÿnÿªÿ©ÿ{ÿÿÿ|ÿÿÿÿÿ{ÿzÿÿ{ÿzÿÿÿÿÿyÿÿ§ÿ{ÿwÿÿ{ÿtÿÿÿ¨ÿÿ¨ÿ¦ÿ¦ÿÿÿÿÿÿÿÿwÿvÿÿwÿvÿÿÿ¤ÿ}ÿÿxÿÿwÿzÿ{ÿÿÿÿÿÿÿÿ~ÿ¯ÿzÿÿÿ¤ÿÿÿÿwÿÿÿÿ{ÿÿÿÿÿÿÿÿvÿÿÿÿÿ|ÿyÿÿ}ÿeÿÿ®ÿ¦ÿÿÿ~ÿxÿÿÿÿÿÿvÿÿ¥ÿÿÿÿÿÿÿÿ}ÿÿÿ}ÿÿÿ~ÿ§ÿ¥ÿ¨ÿÿÿÿÿÿzÿÿÿÿÿÿÿÿ~ÿÿÿÿ¤ÿ¥ÿ¤ÿÿÿ§ÿÿÿÿÿÿÿÿÿ}ÿÿ}ÿÿÿÿÿ{ÿzÿÿ¦ÿÿÿÿ§ÿÿ©ÿªÿ®ÿ§ÿ¤ÿ¦ÿ¬ÿÿÿÿÿ¬ÿÿ¨ÿ¤ÿvÿxÿÿÿÿÿÿÿ}ÿÿ©ÿ®ÿÿÿvÿÿ§ÿÿÿ¯ÿªÿÿÿzÿÿÿÿÿ}ÿ~ÿÿÿÿÿ¤ÿuÿÿÿÿÿÿÿ­ÿ¯ÿ~ÿmÿ¤ÿ®ÿÿ«ÿµÿ©ÿÿÿÿÿyÿ~ÿÿ¥ÿªÿÿÿÿpÿnÿ~ÿ§ÿÿ¬ÿ¯ÿ´ÿ§ÿÿ¤ÿ{ÿÿÿÿÿ¤ÿ¤ÿ©ÿ¥ÿÿÿÿÿÿÿ¦ÿ|ÿrÿÿ¯ÿ¥ÿÿÿÿzÿvÿzÿxÿ¦ÿ}ÿuÿpÿÿ¥ÿÿ~ÿvÿzÿ¤ÿ©ÿ¥ÿ®ÿ´ÿ{ÿÿyÿÿ±ÿ©ÿxÿÿ}ÿÿ}ÿ~ÿÿÿ¥ÿÿÿÿuÿÿÿÿÿvÿqÿ}ÿÿ~ÿ¬ÿ«ÿuÿmÿ|ÿuÿ|ÿ}ÿnÿ~ÿªÿÿÿ¬ÿ¦ÿ¦ÿtÿoÿÿÿ¬ÿ«ÿªÿ­ÿxÿªÿ±ÿ¬ÿ§ÿ}ÿ~ÿ­ÿ°ÿ¥ÿ|ÿ¥ÿªÿ­ÿ­ÿ«ÿ¦ÿrÿmÿ±ÿ¥ÿÿ¦ÿ«ÿ¬ÿ¤ÿ®ÿ«ÿzÿ~ÿxÿ¤ÿ~ÿxÿ§ÿ³ÿ®ÿlÿ¦ÿªÿ¤ÿ|ÿmÿaÿqÿxÿuÿ©ÿ¨ÿtÿzÿ¨ÿ©ÿ«ÿ®ÿ¨ÿ¬ÿªÿ¤ÿqÿ«ÿ®ÿwÿtÿtÿwÿ¥ÿ²ÿ®ÿ¨ÿ­ÿ«ÿqÿsÿ®ÿ¤ÿ®ÿsÿrÿ¦ÿªÿ§ÿ¤ÿ¯ÿoÿjÿpÿ¯ÿ¶ÿ³ÿ®ÿ®ÿ§ÿ`ÿ©ÿ©ÿ¥ÿoÿmÿpÿ¥ÿ¯ÿjÿ®ÿ¨ÿªÿnÿ§ÿ¬ÿ_ÿªÿªÿhÿ´ÿoÿÿ{ÿnÿwÿÿ~ÿ|ÿÿÿyÿÿÿÿÿÿÿÿ¬ÿÿÿÿÿÿÿuÿyÿxÿuÿ~ÿoÿkÿiÿiÿrÿvÿiÿ{ÿÿÿ©ÿÿÿÿÿÿwÿxÿxÿ|ÿzÿÿÿÿ|ÿÿÿxÿyÿÿÿ¨ÿ©ÿ§ÿ~ÿvÿsÿxÿrÿ}ÿÿÿÿÿÿ®ÿÿÿÿÿÿÿÿÿÿÿÿ}ÿ|ÿÿÿÿ|ÿÿÿ«ÿ¥ÿÿzÿzÿÿÿÿÿÿÿoÿzÿÿÿÿÿÿÿÿ~ÿÿ~ÿÿÿÿÿ¦ÿÿ¤ÿÿÿÿÿÿÿÿÿÿzÿuÿÿ}ÿ}ÿÿÿÿÿÿ|ÿÿÿ¤ÿÿÿÿ¤ÿÿÿÿÿrÿ¥ÿÿÿ¥ÿ¦ÿ¦ÿªÿ©ÿÿ~ÿ}ÿ¤ÿÿÿ~ÿÿÿÿ«ÿÿÿÿ©ÿ}ÿvÿÿÿÿ¥ÿÿÿ±ÿvÿ[ÿvÿÿ{ÿ|ÿÿÿÿÿÿÿÿÿÿÿÿÿ¦ÿ¥ÿÿÿÿ¤ÿÿÿÿÿÿÿ{ÿÿÿÿÿ~ÿÿÿÿÿÿÿÿÿzÿÿÿÿÿÿ±ÿ¨ÿÿÿÿÿ¤ÿÿÿÿÿÿÿÿÿÿÿÿÿÿ­ÿÿÿÿÿÿÿwÿzÿÿÿÿÿÿ¤ÿÿÿÿÿÿÿÿÿÿÿÿÿÿÿÿzÿÿÿ|ÿ|ÿzÿiÿuÿÿÿÿÿÿÿÿÿÿÿÿÿ{ÿÿÿÿÿÿÿÿÿÿ~ÿÿÿÿzÿ}ÿÿ¤ÿÿÿÿÿÿÿÿÿÿÿ|ÿÿÿÿÿÿ­ÿ«ÿÿÿÿ±ÿÿÿÿÿÿÿÿÿÿÿÿÿÿÿÿÿÿ¨ÿÿÿÿÿÿÿ¤ÿ­ÿªÿÿÿÿÿÿÿ¤ÿÿÿÿÿÿÿÿ§ÿÿÿ¥ÿÿÿÿ§ÿ¥ÿÿÿÿÿÿÿuÿÿÿÿÿ¤ÿÿÿÿÿÿÿ~ÿÿÿ¤ÿÿÿÿÿÿÿÿ}ÿÿÿÿÿÿÿÿÿÿÿÿÿÿÿÿÿÿÿÿÿÿÿ¥ÿ¥ÿÿÿÿÿ¥ÿ§ÿÿÿÿÿÿÿ~ÿÿÿÿÿÿÿÿÿÿÿÿÿ|ÿuÿwÿÿÿÿÿÿÿÿÿÿÿÿÿÿ}ÿ~ÿÿÿÿ~ÿ{ÿÿÿyÿÿÿÿÿ¦ÿ¨ÿÿÿÿÿÿÿ¤ÿÿuÿÿÿÿÿÿÿÿÿÿÿÿÿÿÿÿÿÿÿªÿÿÿÿÿÿÿÿÿÿÿÿÿÿÿ}ÿ~ÿÿÿÿÿÿÿÿ¤ÿÿÿÿÿÿyÿÿÿÿÿÿÿÿÿÿvÿÿÿÿÿÿÿÿÿÿÿÿyÿ{ÿÿÿ}ÿÿÿÿÿÿÿÿÿÿ|ÿvÿxÿÿÿÿÿÿÿÿ~ÿÿ©ÿÿ~ÿÿÿÿÿÿÿÿÿÿÿÿÿÿÿÿÿÿÿÿÿÿÿ|ÿÿÿ|ÿ~ÿÿÿ~ÿÿuÿÿÿÿÿÿÿÿÿ©ÿÿÿzÿ{ÿÿÿÿÿÿÿÿÿ}ÿ{ÿÿÿÿÿ~ÿ~ÿÿÿ|ÿvÿÿÿÿÿÿÿÿÿÿÿÿÿÿ~ÿuÿÿ}ÿÿÿÿ~ÿÿÿÿÿÿÿÿÿÿÿÿÿ~ÿyÿ{ÿÿÿyÿÿÿÿÿÿÿ}ÿÿÿqÿxÿÿÿwÿtÿÿÿ|ÿwÿÿÿrÿÿzÿÿÿÿÿÿÿÿvÿ~ÿÿÿÿÿÿÿÿÿvÿ}ÿ~ÿ}ÿÿÿÿvÿÿ~ÿtÿyÿtÿwÿwÿÿÿÿzÿÿÿiÿMÿ]ÿÿ}ÿÿ{ÿ{ÿrÿzÿÿnÿ|ÿÿ|ÿvÿÿuÿ~ÿ}ÿ~ÿÿÿÿÿ|ÿsÿrÿzÿzÿzÿsÿsÿyÿÿÿuÿqÿlÿqÿÿÿuÿrÿ}ÿuÿgÿoÿÿyÿsÿsÿkÿlÿkÿrÿÿzÿsÿÿrÿÿzÿ}ÿpÿoÿ}ÿÿ~ÿÿÿ{ÿzÿpÿrÿvÿÿÿÿ|ÿ|ÿ|ÿ{ÿÿÿÿyÿsÿoÿvÿÿoÿÿ¦ÿ}ÿ}ÿ}ÿÿpÿÿzÿpÿÿ|ÿ{ÿvÿlÿrÿ|ÿxÿ{ÿxÿpÿ}ÿwÿnÿÿÿ{ÿÿÿÿ|ÿ}ÿÿwÿxÿzÿÿ}ÿÿxÿkÿvÿÿ|ÿzÿvÿtÿwÿ}ÿÿxÿdÿkÿwÿ}ÿlÿpÿrÿoÿsÿjÿkÿÿeÿyÿtÿÿ}ÿÿÿÿrÿyÿ|ÿsÿyÿÿyÿyÿ~ÿyÿqÿrÿxÿwÿÿvÿyÿÿvÿÿmÿmÿsÿ}ÿÿÿÿsÿyÿqÿsÿÿÿÿpÿzÿxÿqÿrÿyÿyÿqÿtÿ{ÿvÿsÿvÿ|ÿzÿxÿtÿyÿ}ÿuÿjÿsÿmÿtÿwÿmÿxÿjÿtÿsÿÿÿzÿÿ|ÿtÿzÿ{ÿvÿlÿmÿ}ÿÿzÿxÿzÿxÿmÿlÿÿ|ÿuÿ|ÿtÿxÿnÿÿÿÿzÿqÿaÿnÿmÿÿqÿjÿmÿvÿhÿzÿxÿfÿhÿnÿoÿxÿÿqÿoÿtÿdÿnÿ{ÿzÿuÿÿ|ÿuÿvÿjÿtÿ~ÿuÿvÿwÿcÿÿuÿ|ÿoÿ}ÿrÿ|ÿtÿtÿ|ÿqÿqÿxÿ}ÿ~ÿÿqÿeÿiÿkÿoÿqÿpÿuÿnÿiÿxÿpÿtÿÿÿxÿqÿnÿoÿkÿqÿ|ÿzÿÿYÿaÿpÿqÿsÿiÿqÿ|ÿwÿ{ÿuÿ}ÿ{ÿ~ÿzÿ{ÿvÿrÿÿÿÿ~ÿyÿ}ÿqÿnÿgÿkÿpÿpÿuÿoÿwÿqÿzÿyÿhÿ~ÿYÿfÿyÿeÿnÿÿiÿuÿ|ÿpÿoÿxÿuÿ~ÿrÿmÿwÿqÿgÿmÿyÿÿ|ÿÿÿlÿlÿsÿoÿtÿvÿÿÿlÿlÿmÿgÿmÿ}ÿ~ÿ{ÿwÿuÿmÿxÿ}ÿxÿzÿxÿqÿ}ÿÿtÿyÿrÿiÿzÿ{ÿqÿpÿgÿqÿÿ}ÿrÿvÿkÿ_ÿjÿtÿsÿpÿjÿpÿrÿpÿ{ÿrÿiÿrÿÿpÿjÿxÿjÿ{ÿtÿrÿrÿmÿfÿrÿtÿlÿoÿuÿxÿtÿgÿrÿsÿhÿrÿwÿvÿuÿmÿnÿwÿwÿsÿoÿmÿiÿbÿiÿjÿmÿoÿ`ÿrÿyÿhÿvÿrÿwÿ7ÿÿzÿyÿ|ÿoÿÿ{ÿyÿuÿhÿeÿvÿiÿxÿuÿrÿwÿ}ÿuÿoÿmÿpÿxÿxÿ|ÿ}ÿyÿÿÿkÿ^ÿjÿgÿ_ÿZÿ^ÿfÿlÿÿÿjÿbÿ_ÿeÿjÿjÿoÿpÿoÿwÿpÿiÿyÿuÿrÿsÿdÿdÿlÿ|ÿwÿ{ÿnÿpÿiÿpÿÿÿuÿrÿ{ÿmÿcÿhÿ_ÿcÿrÿ|ÿrÿkÿuÿrÿqÿkÿnÿsÿ{ÿvÿpÿqÿ|ÿyÿjÿÿfÿfÿqÿyÿfÿnÿxÿ|ÿwÿuÿeÿcÿwÿHÿRÿ{ÿ|ÿxÿ~ÿ{ÿvÿoÿcÿiÿoÿmÿlÿmÿiÿ{ÿrÿuÿoÿpÿ}ÿrÿ_ÿjÿÿwÿgÿdÿrÿpÿdÿgÿdÿiÿnÿgÿxÿoÿbÿ|ÿsÿqÿsÿwÿ|ÿzÿ~ÿqÿwÿsÿfÿkÿnÿmÿkÿpÿxÿpÿkÿnÿsÿfÿqÿiÿuÿlÿlÿyÿqÿrÿqÿmÿ}ÿoÿ|ÿmÿ}ÿÿkÿsÿ|ÿsÿzÿfÿqÿyÿoÿqÿxÿqÿuÿxÿuÿÿwÿoÿyÿ|ÿxÿwÿ|ÿ{ÿxÿkÿ~ÿoÿuÿ~ÿrÿfÿxÿyÿyÿÿqÿwÿfÿuÿrÿgÿzÿxÿwÿuÿlÿeÿfÿhÿlÿoÿuÿyÿsÿoÿmÿnÿzÿ|ÿtÿlÿmÿtÿoÿrÿ|ÿ|ÿvÿtÿÿÿpÿjÿjÿpÿnÿÿ}ÿhÿtÿÿÿfÿpÿoÿyÿrÿrÿvÿÿuÿrÿyÿÿoÿtÿuÿrÿzÿ{ÿqÿsÿqÿgÿyÿÿjÿdÿrÿZÿ`ÿmÿqÿxÿ|ÿ{ÿfÿgÿhÿnÿÿÿuÿÿeÿ^ÿjÿoÿÿrÿÿwÿiÿoÿrÿpÿgÿrÿyÿ{ÿÿnÿlÿpÿsÿ{ÿpÿnÿrÿlÿiÿhÿmÿpÿuÿ|ÿxÿrÿnÿsÿwÿpÿzÿpÿÿZÿoÿgÿtÿ{ÿÿqÿtÿgÿqÿoÿtÿuÿyÿÿÿvÿyÿuÿqÿvÿsÿoÿcÿkÿoÿyÿtÿnÿqÿsÿiÿ]ÿÿpÿuÿtÿ^ÿdÿjÿoÿvÿwÿzÿmÿpÿpÿ|ÿÿuÿoÿtÿwÿyÿvÿ|ÿzÿnÿqÿlÿiÿÿÿmÿyÿsÿuÿxÿxÿ`ÿ{ÿxÿÿvÿÿ}ÿuÿmÿwÿeÿmÿsÿaÿpÿdÿsÿvÿvÿuÿoÿvÿvÿnÿuÿzÿrÿpÿoÿnÿuÿpÿrÿuÿzÿ}ÿeÿjÿ}ÿuÿqÿxÿzÿmÿÿdÿzÿuÿiÿkÿhÿuÿÿxÿtÿyÿuÿmÿmÿpÿtÿsÿhÿrÿ{ÿmÿzÿ}ÿcÿlÿjÿlÿÿqÿ¤ÿ\ÿÿwÿwÿyÿ}ÿhÿhÿyÿtÿwÿÿÿÿ{ÿvÿjÿkÿoÿlÿoÿnÿxÿ|ÿqÿkÿjÿtÿpÿÿÿiÿmÿwÿsÿ}ÿ|ÿlÿvÿsÿ{ÿzÿoÿwÿyÿyÿzÿpÿpÿvÿwÿÿ}ÿyÿzÿ|ÿtÿrÿrÿvÿtÿfÿzÿ}ÿtÿÿÿ|ÿ|ÿbÿxÿxÿÿÿ}ÿÿyÿpÿvÿÿÿÿyÿvÿzÿmÿzÿsÿsÿwÿtÿqÿ}ÿgÿÿ{ÿhÿoÿ{ÿsÿgÿvÿsÿcÿjÿtÿvÿxÿvÿyÿ~ÿyÿzÿrÿjÿpÿwÿmÿ|ÿ{ÿÿ¥ÿyÿyÿÿvÿtÿÿ|ÿtÿyÿ|ÿÿÿÿqÿoÿpÿpÿtÿzÿuÿqÿeÿkÿnÿkÿaÿdÿkÿsÿaÿqÿqÿcÿgÿgÿvÿnÿcÿeÿbÿiÿuÿpÿpÿtÿhÿdÿoÿeÿrÿfÿ`ÿeÿÿuÿÿuÿeÿxÿvÿpÿÿzÿ}ÿqÿqÿÿÿvÿsÿ{ÿ}ÿsÿpÿpÿrÿvÿ}ÿÿÿtÿoÿ}ÿÿtÿiÿÿ}ÿrÿ|ÿ}ÿvÿzÿ}ÿwÿtÿkÿmÿÿÿwÿÿ|ÿÿÿuÿcÿuÿ|ÿÿxÿrÿÿlÿnÿxÿpÿqÿ}ÿÿ|ÿvÿtÿxÿÿoÿwÿ{ÿwÿÿsÿnÿÿÿÿ}ÿÿÿÿÿÿ{ÿzÿ}ÿ|ÿoÿvÿvÿÿ{ÿ~ÿvÿ}ÿÿÿ{ÿxÿÿÿÿ}ÿÿÿÿ|ÿÿtÿ|ÿ|ÿÿÿ{ÿoÿÿzÿÿÿÿrÿÿÿ|ÿÿÿxÿxÿ~ÿÿ}ÿ}ÿÿÿgÿÿ|ÿÿyÿyÿwÿlÿ|ÿÿÿÿÿxÿÿ|ÿvÿÿÿ~ÿ~ÿÿÿbÿ}ÿ~ÿrÿÿÿÿÿÿÿ}ÿ=ÿôþÿmÿxÿÿnÿÿ~ÿzÿÿÿÿÿÿÿÿÿÿzÿ|ÿÿxÿ~ÿÿÿÿÿyÿÿÿÿÿÿ}ÿÿÿÿÿÿÿ~ÿÿÿÿrÿwÿ}ÿÿÿÿÿÿxÿÿÿ~ÿÿÿÿÿÿÿÿÿÿ}ÿÿÿÿÿÿxÿÿÿÿÿÿÿÿÿÿÿÿÿuÿÿÿÿ¤ÿÿÿÿ¥ÿÿrÿrÿÿÿÿ}ÿÿÿÿÿÿuÿÿ}ÿxÿzÿxÿÿÿÿÿÿÿÿ~ÿÿÿÿÿhÿ{ÿ}ÿyÿwÿzÿÿÿÿÿÿÿtÿxÿyÿÿÿÿÿÿÿÿÿ¤ÿÿuÿÿ~ÿ{ÿ~ÿÿÿ{ÿuÿtÿÿ¦ÿÿÿyÿyÿÿÿ|ÿÿÿÿ¤ÿ¤ÿ{ÿÿÿÿÿÿÿÿÿzÿÿ|ÿrÿÿ¤ÿÿÿÿÿ{ÿvÿvÿnÿqÿÿÿÿ¦ÿÿuÿÿÿ}ÿwÿÿÿÿÿÿÿ}ÿ°ÿÿÿÿÿÿÿÿÿÿÿÿÿÿÿÿÿÿÿÿÿxÿÿÿÿ}ÿnÿoÿÿÿ©ÿ«ÿ«ÿ§ÿÿÿÿÿÿÿÿÿuÿÿÿÿ¤ÿÿ¦ÿ§ÿÿÿÿÿÿ}ÿuÿ¥ÿvÿÿÿ{ÿ|ÿÿÿ{ÿÿ¥ÿªÿÿÿÿ¤ÿÿÿÿÿÿÿÿÿ¤ÿÿÿÿÿÿÿvÿoÿ{ÿÿÿÿÿ¥ÿÿÿÿ¥ÿ~ÿ{ÿÿ¥ÿÿÿÿÿÿÿÿrÿÿÿµÿÿÿÿ©ÿ¥ÿÿÿÿ²ÿÿÿ¥ÿÿÿÿÿÿÿzÿuÿÿÿ}ÿÿ©ÿÿ{ÿÿÿ~ÿÿ|ÿ}ÿÿÿÿÿ}ÿÿÿ¥ÿ¤ÿ{ÿzÿÿÿÿÿ¬ÿÿ¤ÿÿÿÿ§ÿÿ§ÿªÿÿÿÿ¤ÿ¦ÿÿzÿ{ÿÿÿ{ÿzÿÿÿÿÿwÿÿ§ÿ¬ÿ¯ÿ§ÿÿÿoÿ¦ÿ¨ÿÿ«ÿ¥ÿ|ÿÿ¦ÿÿÿÿ¨ÿ§ÿÿ§ÿ¥ÿÿ©ÿ§ÿ¤ÿ¦ÿ{ÿnÿzÿhÿÿ¨ÿÿÿÿ}ÿÿsÿ|ÿÿ¥ÿ§ÿÿzÿÿ¦ÿÿ¤ÿzÿ«ÿ¤ÿ¨ÿªÿ¤ÿÿÿÿÿÿÿ¤ÿ¨ÿ¤ÿ¥ÿ§ÿ¦ÿ§ÿÿpÿÿ¥ÿ|ÿ¦ÿÿÿ¦ÿÿ²ÿ±ÿ±ÿsÿtÿ¬ÿ¨ÿ}ÿRÿ4ÿ`ÿªÿ©ÿ¦ÿÿ¥ÿ¦ÿvÿxÿ¤ÿ¦ÿÿlÿÿuÿÿ©ÿÿ}ÿ§ÿ­ÿ¯ÿ­ÿ°ÿ¨ÿ¦ÿÿ«ÿ­ÿªÿ«ÿ¤ÿ¤ÿ~ÿ²ÿqÿ©ÿ§ÿ¤ÿªÿ¬ÿ­ÿ­ÿwÿzÿ§ÿ©ÿ¦ÿ©ÿ¯ÿ¯ÿ®ÿzÿuÿ¨ÿ©ÿ®ÿ¨ÿ¤ÿ¥ÿrÿyÿzÿqÿjÿuÿwÿxÿ¤ÿ¤ÿ©ÿ¬ÿ§ÿ¬ÿ¤ÿ¨ÿ«ÿ¨ÿyÿnÿkÿtÿ®ÿvÿoÿmÿsÿ§ÿ©ÿtÿ\ÿhÿmÿlÿsÿ¦ÿ¨ÿ§ÿqÿiÿaÿoÿ§ÿ¥ÿ¤ÿ§ÿ©ÿ¨ÿbÿZÿ¨ÿ«ÿ¥ÿ¤ÿ¦ÿ©ÿ¬ÿ§ÿ¤ÿdÿVÿOÿfÿ®ÿ´ÿ²ÿgÿkÿ¶ÿwÿÿÿvÿÿÿÿÿÿÿxÿ|ÿyÿÿÿxÿuÿxÿ­ÿÿÿyÿ~ÿÿÿyÿxÿuÿwÿyÿpÿhÿjÿhÿmÿyÿgÿhÿzÿÿÿÿÿÿÿvÿ}ÿÿÿxÿzÿÿÿÿÿÿÿpÿlÿlÿtÿÿ¨ÿÿÿ~ÿtÿwÿ{ÿ|ÿ}ÿÿÿÿÿ¬ÿÿ{ÿÿÿÿÿÿ¦ÿ§ÿÿ¤ÿÿuÿÿÿÿÿÿ{ÿ¨ÿÿzÿÿ|ÿÿÿÿÿÿÿÿ|ÿÿÿÿÿÿÿÿÿÿ|ÿyÿÿÿÿ¤ÿµÿ¦ÿÿÿÿÿÿÿÿ¦ÿÿÿwÿÿ~ÿÿÿÿÿÿÿÿÿÿÿÿÿÿÿÿÿÿÿÿÿ}ÿÿÿ¤ÿÿÿÿÿÿÿÿÿ|ÿÿÿÿÿ©ÿÿ©ÿÿ|ÿÿÿ¨ÿ¯ÿ¨ÿÿÿ¬ÿxÿZÿrÿÿÿzÿÿÿÿÿÿÿÿÿÿÿÿÿÿ{ÿvÿÿÿ¥ÿÿ§ÿÿÿÿÿÿÿÿÿÿÿtÿÿ{ÿyÿxÿÿÿÿÿÿ|ÿ~ÿÿÿÿÿÿÿÿ¦ÿÿÿÿ|ÿÿÿÿÿÿÿÿÿÿÿ¥ÿÿÿxÿÿÿÿÿ}ÿÿÿÿÿ¥ÿ§ÿÿÿÿÿÿÿÿÿÿÿuÿÿÿÿÿÿÿÿÿÿÿÿÿ{ÿzÿÿÿÿÿÿ~ÿÿÿÿÿÿxÿwÿÿÿÿÿÿÿÿÿ~ÿpÿÿÿÿvÿÿ¥ÿÿÿÿÿÿÿÿÿÿÿÿÿÿÿÿÿÿÿÿÿÿÿ©ÿuÿÿÿÿÿÿÿÿÿÿÿÿÿÿÿ¤ÿÿÿÿÿÿÿÿ~ÿÿÿÿ«ÿÿÿ¤ÿ¦ÿÿÿÿ¤ÿ¤ÿÿÿÿÿÿÿÿÿÿÿÿÿÿÿÿÿÿÿzÿÿÿÿÿÿÿÿÿÿÿÿÿ¤ÿÿÿÿ¦ÿÿÿÿÿÿÿ~ÿÿÿÿÿ¦ÿÿÿÿÿÿxÿÿ¥ÿÿÿÿÿÿÿÿÿÿÿyÿvÿÿÿ¦ÿÿÿÿÿÿÿÿÿÿÿ`ÿÿÿÿÿÿÿ~ÿ}ÿwÿwÿ|ÿÿÿÿÿÿÿªÿÿÿÿÿÿÿÿÿÿÿÿÿÿÿÿÿ¤ÿÿÿÿÿÿÿÿÿÿÿÿÿÿÿ{ÿÿÿÿ¤ÿÿÿÿÿÿÿ¦ÿ§ÿÿÿÿ¥ÿÿÿÿ¦ÿÿÿÿÿzÿvÿÿÿÿÿÿÿÿÿÿÿÿvÿÿÿÿÿÿÿÿÿÿÿ|ÿÿÿÿzÿyÿ|ÿÿÿÿÿÿÿÿ|ÿzÿÿÿÿÿÿÿÿÿÿÿ{ÿÿÿÿÿÿÿ{ÿÿÿÿyÿÿÿÿÿÿÿÿÿÿÿÿÿÿuÿÿÿÿÿÿÿÿÿÿÿÿÿ§ÿÿÿÿÿÿÿÿÿÿÿÿ}ÿ{ÿÿÿÿÿÿ©ÿÿ{ÿÿÿyÿ~ÿ}ÿÿÿÿ~ÿzÿÿÿÿÿÿ|ÿÿÿÿÿÿÿÿÿÿxÿÿÿÿÿÿÿÿÿÿÿÿÿÿÿÿ{ÿÿ¤ÿÿÿÿÿÿÿÿÿÿÿÿÿÿÿÿÿÿÿÿvÿÿÿvÿÿÿ|ÿÿ{ÿÿÿÿÿÿÿtÿÿÿhÿsÿÿÿÿ~ÿÿ¤ÿÿpÿ}ÿÿnÿyÿÿÿÿ}ÿvÿÿÿÿÿÿÿÿÿÿtÿvÿÿÿxÿzÿÿÿÿÿÿÿÿsÿÿÿÿÿÿÿ~ÿoÿGÿ<ÿxÿÿ~ÿÿÿ^ÿuÿxÿ~ÿÿqÿÿ{ÿÿ~ÿyÿÿÿÿÿÿÿÿuÿmÿxÿyÿuÿtÿpÿqÿzÿ{ÿwÿlÿ{ÿiÿdÿ|ÿpÿlÿ{ÿ{ÿÿÿzÿuÿvÿxÿoÿgÿdÿaÿmÿxÿuÿ{ÿnÿtÿlÿwÿÿxÿoÿÿnÿ|ÿÿyÿsÿ|ÿsÿnÿmÿ|ÿÿÿwÿzÿ|ÿÿÿ}ÿ|ÿzÿuÿvÿyÿzÿoÿÿÿ{ÿuÿvÿvÿ}ÿÿ}ÿ~ÿÿÿÿÿÿ~ÿ}ÿÿÿÿÿxÿ{ÿÿÿvÿlÿ~ÿyÿxÿjÿ}ÿ{ÿ|ÿrÿgÿlÿuÿuÿwÿsÿ}ÿÿÿ|ÿqÿzÿÿzÿ~ÿsÿlÿ{ÿÿ|ÿpÿuÿpÿsÿzÿsÿqÿtÿkÿtÿ~ÿÿvÿxÿuÿÿÿÿuÿzÿÿzÿlÿkÿdÿgÿvÿqÿwÿ`ÿ[ÿ|ÿxÿwÿÿuÿ|ÿ|ÿÿyÿ{ÿ~ÿ{ÿrÿoÿÿwÿzÿÿxÿqÿsÿyÿoÿrÿtÿzÿtÿqÿuÿuÿÿÿÿÿzÿuÿ{ÿ~ÿÿnÿnÿxÿ|ÿzÿxÿuÿ_ÿzÿtÿÿÿwÿÿÿ~ÿÿ|ÿrÿsÿrÿvÿxÿrÿuÿvÿ|ÿsÿkÿÿrÿ|ÿ{ÿqÿ{ÿuÿ|ÿÿÿlÿtÿfÿmÿ{ÿtÿtÿvÿtÿ~ÿ|ÿuÿtÿrÿ{ÿtÿtÿvÿuÿsÿlÿnÿwÿ}ÿ{ÿtÿiÿuÿoÿsÿ}ÿrÿrÿ{ÿÿÿÿfÿÿpÿÿuÿÿ{ÿxÿ|ÿxÿ{ÿ|ÿzÿ|ÿ|ÿwÿmÿuÿpÿgÿjÿlÿqÿsÿpÿmÿoÿxÿsÿmÿ|ÿÿ|ÿtÿuÿxÿiÿqÿÿ}ÿÿjÿlÿÿwÿÿtÿxÿsÿ|ÿzÿxÿwÿtÿzÿtÿpÿ{ÿmÿgÿvÿnÿdÿhÿnÿpÿmÿgÿ`ÿqÿyÿbÿgÿqÿlÿxÿÿgÿyÿÿtÿ~ÿiÿgÿkÿÿÿyÿvÿyÿaÿmÿmÿmÿiÿvÿtÿ`ÿfÿzÿ~ÿuÿsÿ|ÿzÿzÿzÿpÿiÿxÿÿwÿiÿqÿcÿkÿwÿÿÿÿtÿ~ÿrÿÿ{ÿnÿlÿlÿxÿpÿvÿvÿrÿÿsÿqÿrÿtÿqÿsÿvÿzÿxÿsÿrÿdÿ`ÿjÿkÿzÿ}ÿmÿsÿwÿzÿ|ÿjÿgÿkÿrÿÿiÿÿvÿwÿiÿiÿiÿrÿkÿuÿÿoÿjÿyÿrÿoÿhÿlÿuÿtÿpÿpÿoÿqÿkÿgÿvÿÿ}ÿqÿsÿoÿcÿjÿuÿjÿqÿlÿÿpÿrÿvÿ|ÿÿiÿjÿpÿuÿgÿiÿzÿ}ÿzÿyÿnÿsÿÿkÿtÿÿkÿ|ÿÿÿvÿlÿfÿsÿ~ÿtÿjÿpÿ~ÿ~ÿpÿjÿlÿsÿoÿZÿXÿ`ÿmÿ|ÿxÿqÿjÿrÿpÿiÿgÿbÿnÿwÿwÿ}ÿpÿuÿmÿyÿoÿhÿeÿjÿpÿrÿwÿtÿyÿ~ÿÿ{ÿuÿsÿqÿoÿpÿtÿqÿjÿdÿhÿpÿtÿwÿxÿtÿqÿrÿxÿwÿiÿwÿlÿiÿeÿaÿcÿrÿ_ÿjÿxÿiÿÿoÿoÿxÿrÿqÿnÿqÿyÿiÿdÿvÿÿ}ÿpÿkÿvÿxÿuÿsÿrÿpÿmÿsÿ|ÿrÿfÿpÿwÿpÿ|ÿwÿpÿlÿÿhÿÿkÿqÿxÿxÿcÿwÿgÿoÿrÿwÿhÿhÿqÿqÿnÿuÿkÿpÿ{ÿ}ÿsÿxÿ|ÿtÿkÿdÿfÿmÿlÿgÿlÿsÿ|ÿpÿkÿ~ÿhÿuÿrÿrÿÿnÿxÿsÿrÿcÿhÿmÿyÿoÿÿ~ÿxÿrÿjÿwÿeÿyÿÿqÿoÿxÿwÿ{ÿrÿkÿyÿyÿxÿ{ÿvÿ}ÿÿ}ÿrÿkÿiÿoÿdÿpÿwÿlÿoÿÿzÿ~ÿÿqÿ^ÿqÿnÿkÿaÿvÿvÿÿÿlÿmÿgÿlÿsÿrÿqÿrÿyÿwÿwÿxÿsÿtÿsÿmÿyÿÿvÿnÿtÿxÿkÿaÿ~ÿÿnÿlÿ_ÿnÿtÿtÿlÿpÿzÿpÿiÿrÿiÿ]ÿuÿ|ÿrÿuÿÿrÿxÿÿ~ÿmÿwÿ{ÿwÿxÿ{ÿwÿkÿlÿmÿmÿpÿlÿxÿuÿnÿyÿrÿwÿoÿzÿyÿÿÿÿoÿrÿzÿaÿeÿ|ÿxÿuÿnÿ\ÿgÿ}ÿyÿhÿmÿzÿzÿÿÿuÿtÿvÿsÿ{ÿ|ÿuÿvÿiÿgÿiÿaÿvÿzÿuÿÿ{ÿlÿpÿtÿtÿjÿlÿÿoÿpÿÿhÿrÿfÿoÿvÿzÿqÿqÿlÿjÿnÿqÿoÿ|ÿÿtÿtÿÿyÿsÿtÿqÿmÿaÿnÿnÿwÿrÿlÿuÿlÿjÿoÿxÿvÿmÿtÿtÿ`ÿyÿ}ÿvÿwÿÿ{ÿuÿtÿtÿ}ÿ~ÿtÿmÿsÿsÿjÿhÿaÿcÿuÿvÿpÿvÿÿÿ|ÿpÿgÿeÿiÿrÿmÿÿxÿuÿrÿtÿÿsÿwÿqÿwÿuÿpÿhÿ|ÿmÿoÿxÿwÿuÿjÿeÿeÿuÿÿzÿyÿÿvÿyÿoÿnÿÿ{ÿÿdÿ|ÿÿnÿdÿiÿpÿzÿvÿmÿ|ÿeÿmÿeÿ_ÿvÿ{ÿrÿtÿtÿuÿrÿxÿvÿoÿxÿuÿyÿpÿxÿÿjÿoÿlÿdÿyÿÿÿsÿsÿeÿvÿÿhÿkÿgÿvÿÿÿtÿ{ÿÿwÿwÿ}ÿyÿvÿzÿ|ÿpÿbÿqÿwÿzÿyÿvÿÿpÿjÿsÿiÿgÿ}ÿsÿ{ÿzÿ|ÿ{ÿsÿtÿrÿiÿlÿrÿvÿxÿnÿlÿuÿrÿmÿsÿtÿÿrÿzÿÿxÿÿnÿmÿrÿuÿuÿÿxÿoÿÿpÿÿsÿuÿxÿÿÿÿÿ{ÿtÿÿÿuÿnÿzÿtÿxÿzÿ{ÿsÿdÿlÿnÿsÿÿÿfÿmÿÿvÿmÿuÿrÿnÿpÿoÿlÿrÿvÿ{ÿ{ÿtÿyÿxÿsÿyÿÿ{ÿvÿÿyÿ}ÿÿtÿdÿsÿ|ÿ|ÿ}ÿwÿsÿ|ÿÿÿvÿuÿyÿzÿlÿfÿyÿyÿsÿjÿsÿjÿ^ÿnÿXÿpÿpÿ^ÿeÿsÿhÿoÿgÿzÿtÿcÿeÿoÿyÿyÿpÿsÿqÿ[ÿXÿiÿaÿiÿxÿzÿgÿtÿ|ÿoÿvÿkÿrÿwÿÿÿÿqÿmÿoÿvÿzÿÿzÿjÿvÿ|ÿÿÿÿvÿuÿ|ÿ}ÿpÿuÿvÿ}ÿzÿoÿÿÿ{ÿ|ÿ{ÿsÿvÿzÿpÿmÿyÿ}ÿÿÿqÿÿtÿÿ¨ÿÿÿ§ÿ|ÿtÿ{ÿ|ÿqÿjÿvÿ|ÿ{ÿ}ÿ|ÿyÿwÿuÿoÿtÿÿpÿÿ}ÿÿmÿzÿpÿÿÿÿtÿÿÿ}ÿÿÿ|ÿuÿwÿÿ|ÿ{ÿ}ÿ|ÿÿiÿÿzÿÿyÿÿvÿ|ÿ}ÿ{ÿrÿ|ÿÿ|ÿoÿpÿuÿsÿÿ|ÿzÿÿÿÿ|ÿÿÿuÿzÿÿÿ}ÿÿ~ÿ|ÿÿÿÿÿvÿÿÿÿÿ}ÿÿwÿ{ÿÿÿuÿyÿÿrÿlÿ~ÿÿÿÿÿÿÿÿ~ÿxÿWÿoÿ{ÿ|ÿÿÿÿÿÿÿsÿ\ÿXÿpÿÿÿÿ|ÿÿÿÿpÿÿÿÿwÿ}ÿÿÿtÿ|ÿÿÿÿ|ÿ|ÿ|ÿÿÿÿÿ}ÿ{ÿÿÿÿyÿÿÿ©ÿ¦ÿÿÿ¦ÿªÿÿÿÿÿÿ©ÿÿÿrÿÿÿÿyÿ|ÿÿÿÿÿÿÿÿ}ÿ|ÿÿtÿÿÿ~ÿqÿÿÿ}ÿÿÿÿÿxÿzÿoÿÿqÿÿ¥ÿ¬ÿxÿÿ{ÿÿ®ÿÿ~ÿÿtÿtÿÿÿsÿÿÿÿmÿÿwÿÿÿÿÿÿÿ~ÿ~ÿÿÿÿÿÿÿÿÿÿÿÿÿÿÿ|ÿÿÿÿÿ¦ÿÿÿÿoÿÿÿÿÿÿÿÿ}ÿyÿÿÿÿtÿÿ«ÿÿÿsÿÿÿÿÿ|ÿzÿzÿÿÿÿuÿÿ¦ÿÿÿÿzÿ|ÿyÿÿÿÿÿÿ|ÿÿ­ÿÿÿ¥ÿÿ|ÿ|ÿÿÿÿÿ|ÿiÿrÿÿÿÿ§ÿzÿÿÿÿÿ}ÿÿÿyÿÿ{ÿqÿÿÿÿ®ÿÿ¤ÿ©ÿ{ÿvÿÿ§ÿÿwÿÿÿÿxÿÿpÿÿ}ÿÿÿÿÿÿÿzÿÿÿÿÿ¨ÿÿ|ÿÿÿÿzÿÿ¥ÿÿ}ÿoÿÿÿÿÿÿ¦ÿ¤ÿÿÿÿÿÿÿÿÿÿ¤ÿ®ÿÿ¤ÿÿÿÿÿ¥ÿÿÿÿ¥ÿ¥ÿÿ¤ÿ¤ÿÿÿÿÿÿÿÿÿÿÿªÿÿ®ÿªÿÿÿyÿlÿuÿÿ¤ÿ¦ÿÿ|ÿpÿ{ÿÿ¤ÿÿÿÿ|ÿÿÿÿ}ÿÿÿ°ÿÿpÿtÿÿÿ¤ÿÿÿ¥ÿ¥ÿ©ÿ¥ÿÿÿÿÿ¨ÿ¦ÿÿmÿ~ÿÿ}ÿÿ§ÿÿÿÿÿÿÿ¨ÿ¨ÿzÿÿ¤ÿ¯ÿÿÿ¤ÿ®ÿ©ÿÿÿ§ÿªÿÿÿÿ¦ÿ©ÿ¥ÿÿÿ¦ÿ¤ÿÿrÿ«ÿ©ÿÿÿ©ÿÿ}ÿÿ¦ÿÿ~ÿkÿÿ¤ÿÿÿÿ«ÿªÿÿÿ¨ÿÿ¥ÿ~ÿyÿÿÿµÿ¯ÿzÿzÿÿwÿmÿÿ¦ÿ«ÿ§ÿ§ÿÿÿÿ¥ÿÿ±ÿÿ{ÿ}ÿ}ÿÿÿÿÿ~ÿªÿÿxÿ{ÿ~ÿ|ÿ}ÿ}ÿ~ÿÿÿ¦ÿ¤ÿ{ÿ°ÿÿÿ©ÿÿ|ÿ¥ÿ³ÿ±ÿuÿzÿzÿ§ÿ«ÿ§ÿ¦ÿ¦ÿ¦ÿ¤ÿtÿÿ¤ÿgÿvÿÿ~ÿwÿ}ÿ¤ÿ¤ÿ¥ÿ§ÿsÿ{ÿ´ÿ¤ÿ3ÿÿGÿ§ÿÿÿxÿ¤ÿ¨ÿÿÿ¥ÿ¥ÿ¥ÿwÿ§ÿvÿ±ÿ¨ÿ|ÿvÿxÿ}ÿzÿ}ÿÿ¦ÿÿÿªÿ©ÿ¥ÿ¤ÿÿ¯ÿÿ¤ÿ{ÿ{ÿ¦ÿ{ÿ|ÿ¯ÿ­ÿ¤ÿyÿvÿtÿ©ÿ²ÿ¯ÿ«ÿ¬ÿ¦ÿ®ÿ}ÿ¦ÿzÿ¨ÿ¯ÿ¦ÿtÿ¥ÿ¥ÿ§ÿwÿmÿ¥ÿxÿrÿrÿyÿªÿyÿqÿ©ÿªÿ§ÿ¤ÿ¦ÿ¦ÿoÿwÿqÿ¨ÿ¦ÿtÿjÿgÿoÿqÿaÿMÿhÿnÿoÿrÿ¨ÿ®ÿ¨ÿlÿiÿiÿoÿ¥ÿ¦ÿ¬ÿ°ÿ­ÿ¦ÿmÿdÿ¤ÿoÿmÿoÿpÿ¥ÿ¨ÿ¨ÿiÿ9ÿÿ3ÿ[ÿnÿnÿ¦ÿjÿ¹ÿªÿÿÿÿ~ÿÿ}ÿÿ¥ÿ~ÿÿ~ÿmÿrÿwÿnÿgÿnÿ{ÿÿ¦ÿÿwÿÿÿyÿ{ÿvÿÿrÿuÿoÿiÿsÿuÿrÿÿoÿ}ÿ~ÿÿwÿwÿzÿÿ§ÿyÿ{ÿÿÿvÿ|ÿÿÿÿÿÿÿuÿzÿwÿwÿ~ÿÿ¬ÿÿ¥ÿÿÿ}ÿÿ|ÿqÿ|ÿzÿ~ÿÿÿnÿzÿÿÿÿ{ÿ{ÿÿÿ¦ÿÿÿÿÿÿ§ÿ©ÿÿÿÿÿÿ}ÿ~ÿÿ|ÿ}ÿ«ÿÿÿÿÿÿÿÿÿÿÿzÿÿÿÿÿÿÿÿ­ÿÿÿÿÿÿÿÿÿÿÿÿÿÿxÿÿÿÿÿÿÿÿ|ÿ|ÿÿÿÿÿÿÿÿÿÿÿÿÿÿÿÿÿÿ¥ÿ¤ÿÿÿÿÿÿÿÿÿÿÿÿÿÿ¥ÿÿÿÿÿÿÿÿ¤ÿÿrÿÿÿÿÿÿÿÿÿÿªÿ¤ÿÿ~ÿ~ÿÿÿÿÿÿÿ§ÿÿ¥ÿÿÿÿÿÿÿÿÿÿÿÿÿÿÿÿÿÿÿÿ¦ÿÿ¨ÿÿÿÿÿ|ÿÿÿÿ¨ÿÿÿÿÿÿÿ¤ÿÿÿÿÿÿÿÿÿÿÿÿÿÿÿÿÿÿÿÿÿÿÿxÿÿÿ|ÿÿÿÿÿ|ÿÿzÿÿÿÿÿÿÿÿÿzÿÿ{ÿÿ{ÿ{ÿÿ~ÿxÿtÿsÿyÿÿÿÿxÿÿzÿÿÿ§ÿ§ÿÿÿÿÿxÿÿ|ÿÿ|ÿÿuÿÿÿÿÿÿÿÿÿÿÿÿ¨ÿ¤ÿÿÿÿÿÿÿ¨ÿÿÿÿÿÿÿÿÿÿÿÿÿÿÿÿÿÿÿÿ}ÿÿÿÿÿÿÿÿ¤ÿÿxÿÿÿÿÿÿ¥ÿÿÿªÿ©ÿÿÿ¥ÿÿÿÿÿÿÿÿÿÿÿÿÿÿÿÿÿÿÿÿÿÿÿ¤ÿÿÿÿÿÿÿÿÿÿÿÿ¬ÿ¦ÿÿÿÿÿÿÿÿ¥ÿÿÿÿÿwÿjÿÿÿ~ÿÿÿÿÿÿÿÿÿÿÿÿyÿuÿvÿÿÿ¥ÿ¤ÿÿ~ÿxÿuÿ{ÿÿÿÿ¬ÿxÿÿÿÿÿÿÿzÿÿÿÿÿÿ¦ÿÿÿÿ~ÿ¤ÿÿÿÿÿÿÿvÿÿÿÿÿÿ|ÿÿÿÿÿÿÿÿÿÿÿÿÿÿÿÿÿÿÿÿÿÿÿÿÿÿÿÿÿÿÿÿÿÿÿÿÿÿÿÿÿÿÿÿÿ{ÿ|ÿÿ~ÿ|ÿÿÿÿÿÿÿ§ÿÿÿÿÿÿÿÿÿÿwÿ}ÿÿÿyÿÿ¦ÿÿÿÿ~ÿ¤ÿ¥ÿ¥ÿÿÿÿ~ÿÿÿ}ÿÿÿÿÿÿÿÿÿÿ~ÿ~ÿÿÿÿÿÿ¨ÿÿpÿÿÿÿÿÿÿÿÿpÿ{ÿÿÿÿxÿÿÿÿÿÿÿÿ|ÿÿÿÿÿ§ÿrÿÿ|ÿÿÿÿÿÿ{ÿ{ÿÿ~ÿÿÿÿÿÿÿxÿÿÿÿÿªÿÿÿÿÿÿÿÿÿÿÿ~ÿ{ÿ{ÿ|ÿÿÿÿÿÿÿÿÿÿÿÿ{ÿÿÿÿÿwÿÿÿÿÿÿÿÿ}ÿÿÿÿ{ÿÿÿÿÿ}ÿ~ÿÿÿÿÿÿÿÿÿÿÿvÿoÿÿÿvÿÿ§ÿÿÿÿ|ÿÿÿuÿvÿxÿÿÿÿÿÿÿÿÿÿÿÿÿÿyÿÿÿÿÿwÿzÿ{ÿÿÿÿÿÿÿÿÿÿÿzÿÿÿwÿÿÿuÿ}ÿÿÿÿÿÿ{ÿxÿÿÿÿ¤ÿÿ{ÿÿsÿmÿrÿÿÿ~ÿxÿyÿÿÿÿuÿxÿ|ÿÿÿÿ|ÿÿÿÿ{ÿ{ÿ|ÿ}ÿtÿuÿÿvÿnÿkÿlÿnÿ{ÿpÿ{ÿyÿtÿxÿqÿrÿjÿuÿtÿwÿÿ|ÿxÿxÿtÿvÿnÿcÿoÿnÿlÿmÿjÿvÿwÿuÿwÿ{ÿ}ÿlÿhÿsÿvÿjÿuÿvÿ|ÿÿ{ÿtÿtÿ~ÿÿ{ÿvÿwÿrÿtÿÿzÿrÿwÿ}ÿÿ|ÿvÿÿrÿÿvÿlÿiÿmÿiÿnÿsÿ}ÿ|ÿÿÿ~ÿÿÿÿÿuÿ}ÿÿ|ÿ{ÿ}ÿzÿxÿxÿÿzÿwÿ^ÿuÿÿÿfÿ[ÿgÿmÿrÿÿyÿÿ~ÿxÿtÿoÿzÿÿÿÿwÿmÿ|ÿ}ÿ}ÿzÿ|ÿsÿÿzÿÿ}ÿuÿyÿxÿÿvÿpÿuÿvÿzÿÿ{ÿpÿ|ÿvÿuÿqÿjÿiÿqÿxÿkÿyÿÿyÿxÿÿÿÿxÿ~ÿsÿÿÿyÿ^ÿsÿsÿxÿ~ÿÿÿ}ÿxÿvÿ}ÿÿpÿrÿyÿzÿ{ÿxÿtÿrÿÿÿÿÿÿtÿtÿ|ÿzÿyÿsÿxÿÿrÿqÿuÿgÿlÿlÿvÿxÿwÿxÿ|ÿuÿkÿyÿqÿdÿuÿÿÿ~ÿÿÿqÿtÿyÿÿzÿÿyÿoÿÿvÿqÿkÿxÿÿiÿnÿwÿoÿvÿsÿrÿgÿ|ÿzÿwÿpÿvÿnÿrÿwÿpÿmÿiÿuÿ|ÿrÿ{ÿ{ÿpÿrÿ|ÿ|ÿuÿÿzÿmÿyÿÿÿÿsÿuÿyÿÿuÿÿÿvÿ|ÿxÿuÿ}ÿvÿvÿxÿrÿfÿwÿ|ÿlÿiÿnÿqÿqÿqÿzÿ}ÿrÿoÿuÿtÿvÿwÿtÿoÿÿzÿnÿÿÿÿÿ}ÿÿtÿÿÿ}ÿ}ÿ{ÿwÿmÿmÿ}ÿÿuÿsÿyÿtÿnÿlÿwÿ}ÿnÿvÿÿwÿnÿfÿiÿkÿkÿ~ÿ~ÿÿÿuÿ[ÿxÿwÿUÿnÿkÿrÿiÿiÿkÿ~ÿyÿrÿsÿyÿÿ~ÿuÿjÿjÿ\ÿeÿ}ÿoÿ^ÿhÿqÿuÿzÿpÿpÿÿzÿqÿoÿmÿoÿ]ÿ|ÿoÿvÿvÿ~ÿkÿÿwÿtÿtÿvÿfÿqÿÿyÿkÿoÿkÿ~ÿÿpÿsÿÿwÿtÿlÿmÿtÿrÿrÿfÿdÿuÿpÿrÿuÿvÿrÿpÿ}ÿrÿkÿsÿsÿsÿ|ÿeÿqÿÿvÿtÿmÿjÿrÿkÿÿsÿ^ÿnÿÿnÿMÿXÿmÿpÿuÿxÿpÿmÿwÿ}ÿvÿkÿnÿ|ÿvÿhÿoÿuÿrÿlÿnÿvÿÿÿpÿnÿnÿuÿtÿlÿWÿjÿÿfÿsÿtÿsÿqÿmÿkÿsÿvÿsÿnÿtÿeÿrÿuÿvÿsÿtÿtÿÿÿsÿfÿhÿtÿvÿpÿ^ÿcÿvÿrÿpÿgÿwÿzÿiÿzÿÿpÿÿoÿÿuÿoÿoÿÿtÿÿpÿsÿ{ÿhÿyÿrÿvÿoÿnÿgÿpÿlÿnÿsÿaÿ_ÿnÿzÿÿÿpÿkÿsÿoÿiÿtÿ|ÿxÿrÿuÿgÿdÿoÿwÿpÿ|ÿhÿlÿzÿkÿÿvÿpÿcÿuÿuÿqÿwÿrÿxÿzÿnÿkÿiÿkÿiÿbÿtÿrÿtÿnÿfÿnÿpÿlÿpÿnÿrÿÿÿÿÿuÿeÿiÿoÿwÿrÿlÿvÿqÿ|ÿpÿaÿXÿ`ÿ~ÿvÿwÿvÿgÿqÿÿtÿcÿ^ÿiÿxÿzÿxÿtÿoÿnÿqÿoÿcÿ^ÿgÿuÿ{ÿ~ÿÿuÿeÿsÿÿzÿ~ÿsÿwÿÿÿxÿyÿ~ÿhÿÿkÿqÿ\ÿwÿfÿuÿoÿ|ÿlÿÿlÿ{ÿoÿiÿoÿÿqÿoÿÿ~ÿuÿwÿoÿjÿlÿoÿrÿuÿwÿ|ÿwÿjÿtÿwÿkÿkÿnÿkÿnÿoÿÿuÿÿmÿqÿpÿwÿiÿ]ÿeÿgÿmÿsÿÿgÿvÿaÿcÿvÿtÿpÿgÿ}ÿÿÿxÿoÿuÿpÿkÿyÿ~ÿtÿoÿnÿoÿhÿaÿwÿrÿiÿgÿlÿxÿ{ÿrÿrÿuÿ{ÿgÿiÿrÿ_ÿmÿÿÿlÿ{ÿ~ÿuÿzÿvÿsÿkÿsÿtÿ|ÿÿÿpÿwÿvÿsÿmÿcÿsÿsÿkÿjÿ}ÿsÿxÿ`ÿfÿiÿqÿÿÿ^ÿpÿxÿrÿuÿwÿvÿzÿÿ{ÿ~ÿxÿsÿyÿmÿhÿyÿ{ÿxÿÿÿqÿiÿoÿÿÿ~ÿÿsÿoÿ{ÿuÿxÿÿ{ÿnÿtÿvÿtÿtÿrÿmÿuÿiÿgÿuÿuÿiÿxÿoÿrÿpÿzÿzÿsÿiÿsÿxÿpÿzÿsÿdÿjÿpÿrÿvÿsÿpÿrÿmÿrÿvÿvÿiÿtÿtÿoÿsÿ|ÿvÿzÿrÿgÿ|ÿlÿvÿsÿÿyÿrÿnÿpÿyÿvÿsÿmÿrÿsÿxÿuÿhÿtÿyÿeÿgÿtÿuÿ{ÿÿÿeÿgÿvÿvÿÿsÿhÿeÿoÿÿÿÿoÿrÿdÿpÿÿnÿsÿpÿÿsÿgÿuÿqÿzÿqÿjÿ{ÿ{ÿpÿuÿzÿ|ÿyÿiÿdÿrÿÿrÿnÿkÿÿ{ÿiÿhÿzÿsÿ|ÿpÿqÿtÿnÿÿjÿbÿmÿzÿxÿvÿrÿxÿ{ÿyÿtÿoÿyÿÿyÿrÿiÿlÿ\ÿÿÿjÿrÿzÿuÿÿ|ÿpÿqÿpÿvÿ{ÿfÿqÿvÿyÿtÿjÿÿwÿnÿqÿ|ÿÿzÿtÿqÿvÿsÿtÿÿ}ÿoÿwÿÿuÿjÿuÿÿÿxÿiÿjÿÿyÿtÿjÿcÿiÿfÿoÿyÿsÿiÿiÿpÿpÿtÿzÿ~ÿ|ÿiÿzÿxÿvÿxÿÿeÿ_ÿmÿvÿ~ÿtÿzÿÿÿ{ÿyÿ{ÿoÿ~ÿÿxÿ{ÿuÿqÿzÿÿÿoÿsÿ~ÿyÿÿuÿoÿoÿtÿ~ÿÿlÿÿlÿxÿÿÿÿmÿrÿtÿyÿoÿtÿxÿrÿuÿxÿyÿ~ÿxÿ{ÿyÿxÿvÿtÿyÿtÿjÿÿ|ÿÿnÿ{ÿyÿ{ÿÿvÿ{ÿ{ÿtÿiÿlÿÿÿrÿjÿmÿmÿrÿ}ÿvÿjÿdÿcÿÿqÿjÿTÿaÿhÿkÿoÿWÿnÿÿmÿfÿsÿoÿiÿfÿgÿnÿjÿoÿpÿkÿhÿnÿ|ÿpÿiÿzÿhÿzÿsÿwÿnÿwÿhÿoÿpÿoÿmÿÿÿoÿsÿuÿwÿ}ÿÿsÿÿyÿÿpÿqÿÿ|ÿvÿzÿ|ÿ|ÿ{ÿÿÿÿ~ÿ{ÿÿ|ÿoÿsÿÿÿoÿÿÿÿzÿrÿzÿÿÿÿÿÿaÿsÿoÿoÿuÿqÿpÿwÿtÿnÿuÿ|ÿwÿzÿzÿvÿÿrÿ¤ÿbÿÿyÿsÿ{ÿÿnÿÿÿsÿnÿwÿÿÿÿÿÿÿwÿ}ÿÿÿvÿwÿkÿ}ÿpÿ|ÿtÿÿÿrÿ{ÿÿyÿcÿnÿwÿoÿÿ}ÿÿ{ÿ|ÿvÿÿÿÿjÿxÿÿÿ}ÿÿÿ~ÿÿÿ}ÿÿyÿÿÿÿ¦ÿÿÿÿÿqÿÿuÿxÿÿÿ|ÿ}ÿ{ÿ~ÿÿÿÿÿÿÿrÿgÿrÿxÿÿÿÿÿÿÿÿÿzÿÿÿÿÿÿvÿ|ÿ}ÿxÿÿÿÿvÿÿÿÿÿrÿ|ÿ|ÿvÿÿÿyÿtÿ|ÿÿÿÿ~ÿuÿwÿÿÿzÿyÿ~ÿÿÿÿÿÿÿÿ|ÿÿyÿÿ¨ÿÿrÿ}ÿÿvÿsÿsÿzÿÿÿÿ~ÿzÿ~ÿÿwÿÿÿrÿÿ~ÿyÿ}ÿÿ~ÿxÿ~ÿÿÿÿÿ~ÿzÿ}ÿ{ÿ{ÿkÿwÿÿÿlÿÿÿÿÿÿ~ÿÿ|ÿuÿtÿxÿÿ~ÿ~ÿwÿpÿÿÿÿÿÿÿ{ÿÿ¤ÿÿ{ÿÿÿrÿ¥ÿªÿÿÿÿÿ|ÿ|ÿÿÿÿÿÿÿÿÿÿbÿÿ|ÿÿÿÿÿ}ÿzÿyÿ~ÿ~ÿzÿyÿÿÿ{ÿÿ~ÿÿ{ÿÿÿÿÿÿÿÿÿÿzÿ¤ÿÿtÿ~ÿ|ÿ|ÿ{ÿÿÿÿÿÿÿÿÿ¤ÿÿÿªÿtÿÿÿÿÿÿÿÿÿÿÿÿÿqÿÿÿÿ~ÿÿÿ{ÿÿÿÿzÿyÿÿ¥ÿ¬ÿÿÿÿÿ¯ÿ¥ÿÿ|ÿÿÿÿÿÿ{ÿmÿÿ|ÿ}ÿÿÿÿÿÿÿ¥ÿÿÿyÿÿ¨ÿÿ¤ÿÿÿ|ÿ|ÿÿÿuÿoÿÿ}ÿÿÿÿ¨ÿÿÿÿÿ{ÿÿÿÿÿÿ¥ÿ­ÿÿÿzÿÿ¥ÿ§ÿÿ¤ÿ§ÿÿÿÿ¬ÿ¤ÿÿzÿÿÿÿÿÿÿÿÿÿ¦ÿÿÿÿÿÿ|ÿ{ÿÿ§ÿ­ÿ§ÿ|ÿkÿqÿzÿÿÿÿ§ÿÿwÿÿÿÿÿ¤ÿ§ÿÿÿÿÿ~ÿ~ÿÿÿ}ÿÿÿ­ÿÿÿÿ}ÿÿ¨ÿ§ÿÿuÿtÿÿÿÿÿÿÿÿÿÿÿÿ|ÿnÿ§ÿ}ÿÿÿÿÿ¦ÿ¬ÿ¦ÿ¨ÿ¯ÿÿÿÿÿ¥ÿ¤ÿÿÿÿÿrÿ{ÿÿÿÿÿ¤ÿÿÿtÿxÿÿ©ÿ¨ÿÿÿÿ|ÿÿÿ¤ÿ¦ÿÿÿ¤ÿÿ¦ÿzÿÿÿÿÿÿÿÿyÿnÿeÿÿÿÿ¥ÿÿÿÿÿ~ÿ}ÿÿ¤ÿ§ÿ}ÿÿÿvÿzÿyÿÿ«ÿsÿtÿuÿxÿqÿpÿ|ÿÿ|ÿ~ÿ¥ÿ~ÿnÿ¨ÿqÿÿ©ÿ¬ÿ¦ÿÿ©ÿ¦ÿlÿ'ÿfÿzÿÿÿÿÿÿÿ{ÿÿ¤ÿqÿuÿ}ÿÿÿ~ÿ}ÿÿ¥ÿzÿ¥ÿ¦ÿ®ÿÿlÿjÿxÿÿ¤ÿªÿÿpÿ§ÿÿªÿ«ÿ¥ÿªÿÿ©ÿ¤ÿ°ÿwÿuÿqÿ¥ÿ¬ÿvÿwÿiÿwÿuÿ¦ÿ¥ÿ{ÿxÿzÿ¤ÿ®ÿ«ÿzÿ¤ÿ~ÿtÿkÿuÿ¥ÿ¤ÿ|ÿ¨ÿ²ÿkÿ§ÿ±ÿ¨ÿ¦ÿ¨ÿ¥ÿ«ÿªÿ¥ÿ}ÿzÿ}ÿsÿrÿ¥ÿ|ÿ|ÿyÿ¥ÿ¦ÿuÿgÿrÿ¦ÿvÿjÿoÿtÿ©ÿµÿyÿrÿ¥ÿwÿwÿ§ÿµÿ§ÿlÿ¨ÿ­ÿ­ÿ±ÿ­ÿtÿ©ÿ¤ÿvÿ¨ÿ¯ÿ¬ÿtÿkÿ¤ÿ¤ÿuÿ¨ÿkÿtÿ¯ÿ°ÿªÿ¤ÿhÿ³ÿ¥ÿ]ÿVÿjÿ­ÿªÿkÿiÿAÿ@ÿKÿRÿXÿiÿ«ÿ¦ÿµÿnÿÿ¥ÿÿÿÿ|ÿ|ÿÿ|ÿÿxÿyÿ{ÿzÿÿÿ~ÿrÿÿyÿÿÿÿÿÿÿpÿÿÿtÿmÿnÿ{ÿÿzÿÿyÿÿÿÿwÿtÿ~ÿ}ÿ}ÿÿlÿwÿuÿ{ÿÿÿÿÿxÿlÿÿÿ~ÿÿÿtÿ|ÿÿÿÿÿÿÿÿÿvÿ|ÿuÿvÿÿÿsÿzÿÿÿyÿqÿÿkÿwÿÿÿ¤ÿ¦ÿÿÿÿ¤ÿÿÿÿÿÿÿÿ|ÿ}ÿ|ÿ¤ÿÿ¥ÿÿzÿÿÿxÿÿÿ~ÿvÿÿÿÿÿ¤ÿ§ÿÿÿÿÿvÿ~ÿÿÿÿÿÿÿÿÿÿ¤ÿÿÿÿÿÿ©ÿ©ÿÿÿÿÿÿÿ¦ÿÿÿÿÿÿ~ÿ}ÿÿÿÿÿÿÿÿÿzÿ~ÿÿÿÿÿÿ¥ÿÿÿ§ÿÿ¥ÿÿÿÿÿÿÿxÿÿÿÿÿÿÿÿÿ¨ÿ¦ÿ¦ÿÿÿÿÿ|ÿÿÿÿÿÿÿÿÿ¤ÿ§ÿÿÿÿÿÿÿ}ÿÿÿÿÿ¦ÿÿÿÿÿÿxÿvÿÿÿÿÿ¥ÿÿÿÿ{ÿ~ÿÿÿÿÿÿ§ÿÿÿ¥ÿÿÿÿ¦ÿÿ¦ÿ§ÿÿÿ°ÿÿÿÿÿÿÿÿÿÿyÿÿrÿ}ÿÿÿÿÿÿÿÿÿÿ¨ÿÿÿ§ÿÿ{ÿÿÿÿ~ÿÿxÿÿÿÿÿ{ÿwÿwÿtÿwÿÿÿÿyÿÿÿÿÿ§ÿÿÿÿÿÿÿÿÿÿÿ~ÿÿÿÿÿÿÿÿÿÿÿÿÿ«ÿ¦ÿ|ÿzÿÿ¤ÿ¨ÿÿÿ¤ÿ¥ÿÿÿÿÿ¦ÿÿÿÿÿÿÿÿ¤ÿÿÿÿÿÿÿÿÿÿÿÿÿ¦ÿÿ¥ÿÿÿÿÿÿÿÿÿ§ÿÿÿÿÿ¤ÿ©ÿÿÿÿÿ¤ÿªÿªÿÿuÿÿÿÿ¥ÿ¥ÿÿÿÿÿ{ÿÿÿÿÿÿÿ}ÿÿÿÿÿÿÿyÿÿÿÿ~ÿÿÿxÿxÿÿÿÿÿÿ|ÿhÿÿÿÿÿÿÿÿÿÿÿÿÿÿÿÿÿÿÿÿÿÿÿÿÿwÿ}ÿzÿÿÿ¦ÿÿÿ©ÿÿÿÿÿÿÿ©ÿ¤ÿÿÿ¦ÿÿÿÿÿÿÿÿÿÿ|ÿÿÿÿÿvÿÿÿÿÿÿÿÿÿÿÿÿÿÿÿÿÿÿÿ¤ÿÿÿÿÿÿÿÿÿÿ~ÿxÿÿÿ~ÿ}ÿÿÿÿÿ}ÿ}ÿÿÿÿÿ}ÿÿxÿuÿ}ÿÿÿÿÿÿÿÿÿÿÿyÿÿÿÿÿ|ÿÿÿÿÿÿÿÿÿÿ¤ÿÿÿÿ~ÿÿÿÿÿÿÿÿÿ~ÿzÿÿÿÿÿÿÿÿÿÿzÿ{ÿÿÿÿÿÿÿÿÿÿÿÿÿÿÿ³ÿ¤ÿÿ|ÿÿÿÿÿÿÿÿÿÿÿÿ}ÿ~ÿÿ{ÿ~ÿÿyÿÿÿÿÿÿÿÿÿÿÿÿÿÿÿÿÿÿ|ÿ{ÿyÿ}ÿzÿÿÿÿÿÿÿÿÿÿÿÿÿ{ÿ{ÿÿÿÿÿuÿÿÿÿÿÿÿvÿÿÿÿÿÿÿ~ÿ~ÿÿÿÿ~ÿÿÿÿÿÿyÿÿÿÿgÿ!ÿJÿÿÿÿÿÿ|ÿÿzÿÿÿtÿxÿÿÿ{ÿ}ÿÿÿÿvÿmÿ{ÿÿwÿ~ÿÿÿ~ÿÿÿ~ÿÿÿÿ{ÿÿÿÿ~ÿ|ÿwÿÿÿÿyÿ~ÿÿÿÿÿÿÿÿ|ÿ|ÿÿÿyÿÿÿzÿÿÿtÿÿÿÿÿÿzÿÿÿÿÿ}ÿÿÿ{ÿÿÿÿ{ÿ~ÿÿÿÿÿÿÿÿÿÿÿÿÿÿÿ}ÿÿyÿtÿtÿuÿ{ÿzÿ}ÿÿrÿkÿrÿlÿpÿmÿrÿyÿoÿfÿpÿqÿjÿfÿlÿkÿsÿ{ÿpÿgÿtÿÿzÿvÿvÿzÿxÿqÿoÿ{ÿmÿoÿnÿhÿwÿvÿlÿkÿ{ÿzÿoÿzÿÿÿvÿmÿnÿrÿzÿyÿrÿxÿ|ÿrÿnÿxÿ{ÿxÿrÿrÿ{ÿÿmÿtÿ~ÿvÿÿfÿsÿpÿ_ÿrÿlÿvÿ{ÿÿ~ÿ|ÿ|ÿÿÿ{ÿ{ÿxÿqÿmÿwÿpÿtÿzÿ^ÿvÿvÿ{ÿoÿÿ~ÿoÿqÿpÿmÿiÿtÿ}ÿ{ÿÿ{ÿtÿnÿqÿwÿwÿÿÿxÿqÿoÿpÿ}ÿyÿyÿnÿÿnÿzÿxÿvÿÿyÿÿvÿÿÿ|ÿÿxÿtÿyÿÿ~ÿ|ÿÿ|ÿuÿuÿxÿyÿqÿ{ÿÿkÿrÿÿhÿ`ÿ|ÿuÿÿbÿ~ÿzÿ|ÿsÿrÿuÿzÿzÿwÿzÿxÿÿÿqÿwÿ~ÿzÿ~ÿ{ÿsÿtÿyÿ{ÿwÿÿÿpÿpÿwÿqÿÿÿqÿrÿzÿvÿrÿsÿrÿfÿxÿÿÿkÿeÿsÿmÿmÿfÿiÿuÿ{ÿ{ÿrÿkÿpÿqÿtÿÿÿrÿyÿ{ÿxÿmÿmÿmÿÿvÿeÿ{ÿkÿqÿiÿxÿlÿ]ÿÿÿxÿÿ{ÿrÿuÿÿÿxÿlÿoÿ}ÿÿsÿuÿuÿrÿxÿÿnÿkÿÿtÿoÿÿtÿÿuÿzÿpÿ}ÿ~ÿkÿzÿÿwÿ|ÿzÿwÿvÿoÿmÿtÿwÿsÿ{ÿ|ÿwÿqÿgÿgÿmÿsÿnÿmÿsÿyÿÿuÿwÿÿÿvÿÿ~ÿfÿuÿYÿuÿ}ÿ{ÿqÿtÿvÿwÿmÿqÿ{ÿsÿoÿiÿlÿpÿyÿ{ÿuÿ{ÿ~ÿuÿoÿfÿjÿ|ÿxÿÿzÿqÿtÿwÿxÿaÿuÿ~ÿzÿÿoÿvÿ~ÿnÿwÿuÿmÿrÿtÿ|ÿqÿÿÿuÿiÿrÿoÿjÿlÿkÿcÿkÿxÿwÿuÿyÿyÿvÿsÿlÿsÿ|ÿÿrÿÿiÿ{ÿwÿwÿvÿwÿxÿsÿfÿÿlÿxÿxÿ|ÿwÿwÿxÿuÿqÿjÿhÿpÿ}ÿoÿuÿ}ÿsÿrÿpÿqÿvÿpÿqÿmÿjÿ~ÿ}ÿqÿrÿuÿoÿlÿ~ÿxÿmÿpÿÿyÿqÿoÿkÿxÿÿÿlÿtÿfÿnÿÿnÿ_ÿrÿ{ÿtÿ?ÿJÿdÿhÿhÿnÿrÿrÿ{ÿqÿjÿlÿaÿcÿlÿiÿkÿÿwÿaÿhÿ|ÿÿdÿ}ÿwÿmÿ|ÿÿyÿbÿlÿuÿbÿsÿyÿ{ÿzÿrÿmÿÿlÿxÿrÿzÿxÿrÿgÿrÿzÿnÿvÿÿtÿbÿgÿsÿpÿpÿhÿ\ÿmÿ}ÿpÿpÿtÿÿqÿkÿqÿiÿ{ÿnÿhÿvÿlÿaÿyÿ}ÿtÿÿyÿmÿyÿkÿeÿnÿpÿbÿpÿoÿuÿÿmÿvÿoÿfÿuÿyÿuÿuÿdÿjÿzÿmÿiÿgÿvÿ|ÿvÿpÿhÿsÿqÿhÿoÿrÿjÿuÿ}ÿhÿxÿkÿrÿÿÿjÿÿqÿhÿrÿmÿkÿkÿvÿqÿnÿmÿkÿeÿcÿnÿpÿjÿqÿ{ÿrÿlÿ|ÿÿÿÿÿÿlÿaÿ}ÿ{ÿjÿdÿzÿzÿ|ÿwÿpÿwÿpÿ}ÿÿuÿmÿsÿpÿsÿjÿcÿcÿuÿwÿqÿwÿuÿjÿpÿÿqÿYÿfÿyÿwÿuÿ~ÿÿrÿsÿyÿlÿpÿnÿrÿ|ÿqÿÿoÿjÿnÿ_ÿqÿnÿeÿnÿÿyÿoÿqÿdÿbÿiÿqÿ{ÿlÿwÿwÿpÿqÿkÿtÿpÿxÿvÿuÿrÿnÿuÿ|ÿÿxÿoÿhÿjÿxÿtÿiÿcÿjÿiÿ~ÿyÿyÿsÿiÿlÿwÿÿkÿhÿcÿsÿbÿmÿfÿvÿbÿpÿ_ÿeÿsÿwÿrÿgÿzÿ~ÿvÿrÿqÿsÿnÿvÿÿuÿoÿqÿnÿqÿnÿdÿnÿuÿuÿhÿxÿ~ÿ~ÿwÿsÿnÿtÿqÿlÿtÿ]ÿiÿtÿrÿxÿ}ÿÿxÿrÿtÿlÿrÿqÿzÿvÿzÿxÿrÿ|ÿtÿqÿvÿ|ÿÿyÿwÿjÿjÿfÿlÿhÿsÿoÿxÿaÿ~ÿsÿyÿÿÿÿ}ÿÿwÿsÿ~ÿ~ÿÿeÿuÿhÿkÿkÿuÿeÿfÿ~ÿrÿmÿuÿnÿkÿxÿÿ}ÿyÿuÿoÿhÿtÿkÿqÿyÿzÿÿ{ÿzÿzÿxÿtÿtÿhÿÿfÿÿqÿrÿÿyÿxÿgÿiÿrÿyÿtÿpÿvÿtÿoÿpÿsÿtÿsÿtÿvÿvÿyÿxÿsÿfÿrÿoÿzÿ{ÿxÿzÿyÿnÿqÿÿvÿyÿbÿÿmÿfÿmÿhÿiÿiÿgÿmÿrÿnÿlÿqÿqÿzÿzÿqÿoÿoÿzÿxÿrÿyÿmÿfÿmÿ}ÿÿÿrÿmÿlÿ~ÿwÿtÿ~ÿuÿhÿ{ÿpÿjÿyÿvÿnÿzÿÿiÿiÿsÿmÿjÿnÿvÿ{ÿpÿmÿuÿqÿvÿoÿqÿuÿhÿmÿuÿsÿqÿwÿtÿzÿwÿmÿqÿtÿtÿzÿ|ÿrÿuÿvÿuÿrÿxÿxÿ}ÿxÿtÿuÿnÿrÿxÿoÿlÿoÿsÿoÿÿÿqÿfÿhÿuÿtÿaÿsÿlÿsÿzÿgÿoÿtÿpÿÿzÿoÿoÿ|ÿcÿaÿÿÿzÿvÿsÿÿÿoÿrÿÿ|ÿoÿyÿ|ÿÿmÿtÿsÿpÿmÿkÿtÿrÿpÿsÿoÿsÿkÿpÿ|ÿuÿmÿoÿoÿuÿÿÿÿsÿiÿtÿyÿrÿeÿÿ|ÿeÿiÿÿ|ÿÿsÿtÿxÿwÿ|ÿyÿqÿwÿ{ÿtÿlÿmÿtÿuÿlÿqÿxÿoÿxÿzÿrÿtÿbÿxÿuÿtÿrÿÿiÿ~ÿzÿÿÿÿwÿqÿmÿzÿwÿÿÿzÿxÿ~ÿÿyÿuÿxÿoÿeÿlÿuÿyÿxÿpÿtÿnÿÿxÿmÿmÿnÿyÿoÿÿxÿsÿ{ÿsÿyÿvÿmÿzÿlÿ]ÿxÿsÿmÿuÿgÿVÿmÿuÿ}ÿZÿoÿiÿnÿfÿXÿhÿvÿsÿrÿnÿaÿ`ÿdÿjÿmÿhÿqÿsÿsÿ^ÿjÿwÿwÿiÿfÿoÿyÿlÿrÿiÿgÿcÿsÿÿÿÿÿÿÿÿyÿzÿÿzÿpÿtÿzÿÿmÿvÿÿÿwÿuÿÿÿ|ÿ{ÿÿwÿzÿÿÿzÿqÿwÿÿÿsÿ|ÿÿyÿoÿzÿÿrÿ|ÿÿjÿ{ÿvÿtÿwÿÿÿ{ÿzÿÿÿ}ÿvÿÿÿmÿwÿÿÿlÿvÿyÿrÿmÿiÿxÿ{ÿnÿÿ|ÿyÿqÿ}ÿÿÿÿvÿÿÿzÿ{ÿuÿÿÿ{ÿ{ÿÿuÿoÿ}ÿÿÿ{ÿÿÿÿtÿmÿzÿÿ|ÿÿvÿpÿtÿÿzÿÿ|ÿ|ÿnÿÿ~ÿ|ÿÿÿÿÿyÿxÿ~ÿtÿÿÿÿÿÿÿÿ}ÿÿÿÿlÿrÿÿ¥ÿÿÿÿÿÿÿÿÿ}ÿ|ÿzÿÿxÿÿ}ÿÿ~ÿÿÿ¥ÿÿÿÿ}ÿ~ÿÿ¤ÿ|ÿ|ÿÿuÿÿ|ÿÿvÿfÿ}ÿÿ~ÿwÿxÿ}ÿ{ÿÿÿÿÿÿ~ÿÿÿ}ÿxÿÿÿÿÿwÿ}ÿÿÿÿÿÿÿÿÿÿ|ÿrÿÿyÿ{ÿÿÿ~ÿ{ÿÿÿÿÿzÿxÿxÿ}ÿÿÿ|ÿÿÿxÿ~ÿyÿÿÿ|ÿwÿ|ÿÿÿÿzÿÿÿÿÿÿwÿtÿÿxÿÿÿÿ}ÿyÿÿÿÿÿ|ÿxÿtÿÿÿÿrÿjÿ}ÿyÿ{ÿÿÿÿÿÿÿÿÿÿÿuÿÿÿÿÿ{ÿÿyÿ{ÿÿÿÿÿyÿwÿÿÿ}ÿmÿÿÿ¤ÿÿÿÿÿ~ÿÿÿÿ~ÿvÿÿÿzÿÿÿÿÿÿ©ÿÿÿ§ÿÿÿ¥ÿÿÿÿÿÿÿÿ}ÿÿÿÿÿÿÿzÿÿÿÿÿÿÿÿÿÿÿ§ÿ¥ÿÿÿÿÿÿÿÿÿÿÿÿyÿÿÿÿÿÿ~ÿ|ÿÿÿÿÿ¨ÿÿ§ÿ|ÿÿÿ}ÿnÿvÿÿ¤ÿÿÿxÿÿÿÿÿÿÿ~ÿÿÿÿ¬ÿ¦ÿÿÿtÿÿÿÿyÿ¨ÿ®ÿÿÿÿÿxÿÿzÿÿ­ÿ¦ÿÿÿÿÿÿÿÿÿ¥ÿÿÿ­ÿÿ¤ÿÿÿÿÿ|ÿ{ÿÿ§ÿÿxÿÿ¨ÿÿÿÿ¤ÿÿ|ÿ~ÿÿÿ¦ÿÿÿÿªÿÿÿÿÿ~ÿÿÿxÿÿ°ÿ¦ÿ¤ÿsÿÿÿÿÿ¥ÿÿÿÿÿÿÿ¥ÿÿÿÿÿ¥ÿÿÿÿÿ«ÿÿÿtÿÿÿ«ÿÿÿÿÿÿÿyÿÿÿÿÿÿÿÿ­ÿ±ÿ±ÿ­ÿÿxÿtÿ¦ÿwÿ¤ÿ®ÿ«ÿ¦ÿÿÿ§ÿ®ÿÿÿ¦ÿÿ¤ÿÿÿÿÿwÿsÿ}ÿ©ÿÿ¤ÿÿyÿªÿ¦ÿÿªÿ¬ÿÿ«ÿ©ÿ¨ÿwÿÿ¥ÿzÿÿ¤ÿ¥ÿÿÿÿÿÿ¦ÿ}ÿÿÿ¥ÿÿÿ¦ÿÿ|ÿÿ©ÿÿÿÿÿÿ}ÿ|ÿÿÿÿÿÿ©ÿÿ{ÿsÿzÿÿvÿxÿÿxÿlÿ¤ÿtÿÿÿ~ÿzÿyÿmÿiÿ~ÿzÿªÿ¨ÿ¥ÿÿ|ÿÿÿuÿSÿjÿzÿ}ÿ¤ÿ¤ÿ¤ÿÿzÿ~ÿ|ÿ¦ÿ¥ÿ|ÿ¥ÿªÿ¨ÿ¥ÿÿÿ}ÿÿÿÿ¥ÿÿÿyÿtÿ|ÿ¦ÿªÿ{ÿcÿÿ¤ÿ«ÿ¥ÿÿÿuÿÿtÿ¥ÿ§ÿ©ÿ¦ÿxÿuÿ¤ÿ}ÿrÿyÿsÿ§ÿxÿtÿyÿyÿÿ±ÿ¯ÿsÿ{ÿ¥ÿ|ÿ~ÿ~ÿ§ÿ°ÿ¬ÿ­ÿ|ÿvÿ¦ÿ©ÿ²ÿ©ÿ{ÿ¨ÿ¤ÿ§ÿvÿªÿ¥ÿ{ÿpÿsÿ©ÿ¨ÿlÿrÿ|ÿ¶ÿ¬ÿ¯ÿªÿ«ÿ®ÿrÿzÿtÿsÿºÿ¤ÿrÿ¨ÿ©ÿ¤ÿ¬ÿ«ÿ¦ÿtÿ¨ÿ¦ÿ¤ÿtÿkÿwÿ§ÿ¥ÿ¥ÿ©ÿuÿqÿnÿmÿªÿ¨ÿjÿ¯ÿpÿ¦ÿ¯ÿ±ÿ¬ÿpÿªÿ§ÿnÿ§ÿlÿrÿ¨ÿpÿpÿhÿlÿªÿoÿ\ÿ_ÿ¥ÿ­ÿ¨ÿ«ÿnÿqÿ}ÿvÿ|ÿÿ}ÿsÿoÿ}ÿoÿ{ÿÿÿÿ¤ÿÿ¦ÿÿªÿÿÿÿyÿyÿÿ§ÿzÿnÿ§ÿxÿlÿhÿmÿuÿrÿ~ÿtÿÿ¦ÿÿÿÿ~ÿwÿ}ÿÿsÿÿtÿÿ¥ÿÿuÿxÿÿoÿ}ÿ~ÿÿ¦ÿÿÿÿÿnÿÿ{ÿÿÿÿÿÿÿzÿÿyÿÿÿÿÿÿÿÿrÿoÿvÿÿ{ÿÿÿÿÿÿÿÿÿÿÿÿÿÿÿÿ¤ÿzÿ~ÿyÿxÿÿÿÿyÿÿ¥ÿ}ÿÿÿÿÿÿÿÿÿÿÿÿxÿÿ¦ÿÿxÿyÿ}ÿÿÿÿÿ¥ÿÿÿÿÿÿ©ÿ«ÿ¤ÿ§ÿÿÿÿÿÿÿÿÿÿ²ÿÿÿÿÿÿÿÿÿÿÿÿÿÿÿÿ¨ÿ¥ÿÿ¤ÿzÿÿ¥ÿÿÿÿÿÿÿÿÿÿÿ¤ÿÿÿÿÿ¦ÿ¦ÿÿÿÿÿ­ÿÿÿ¥ÿÿÿÿÿÿÿÿÿÿÿÿÿÿÿÿÿÿÿÿÿ§ÿÿÿÿÿÿzÿÿÿÿÿ¨ÿÿÿÿÿÿÿÿÿÿ¯ÿÿÿÿÿÿÿÿÿÿÿ}ÿÿzÿÿ¬ÿÿyÿÿÿÿÿÿÿÿtÿÿ{ÿÿÿÿÿÿÿÿÿ¨ÿÿÿÿÿsÿ}ÿÿÿÿÿÿÿ~ÿÿÿÿÿÿÿÿÿÿÿÿÿ{ÿÿpÿÿÿÿÿÿÿÿÿÿÿÿÿÿÿÿÿÿÿÿÿÿÿÿÿ¨ÿÿ§ÿÿÿÿÿªÿ©ÿÿÿÿÿ{ÿÿÿÿ¥ÿÿÿÿÿÿÿÿ§ÿÿ¥ÿÿwÿÿÿÿÿÿÿÿÿÿ¤ÿÿÿÿÿÿÿÿÿÿÿÿÿÿÿ©ÿÿÿÿ¥ÿÿÿ¤ÿÿÿÿÿÿ{ÿyÿ~ÿÿÿÿÿÿÿÿÿÿÿrÿtÿyÿÿÿÿxÿÿÿÿÿ|ÿÿÿ|ÿÿÿÿÿÿ¤ÿÿÿuÿÿÿ¤ÿÿÿÿÿÿpÿnÿÿÿÿÿ¦ÿÿÿÿÿÿÿÿÿÿÿÿÿÿ¥ÿÿ¦ÿÿ§ÿÿÿÿÿÿÿÿ¥ÿÿÿÿÿÿÿÿÿÿÿÿzÿtÿÿ¤ÿ¨ÿÿÿÿÿÿÿÿÿÿÿÿÿÿÿÿÿ|ÿÿÿÿÿªÿÿÿ¤ÿzÿÿÿÿÿÿÿÿÿÿ|ÿÿÿÿÿÿÿÿ¤ÿtÿ{ÿÿÿÿuÿÿÿÿÿÿÿÿÿÿÿÿqÿÿÿÿÿ~ÿÿÿyÿÿÿtÿÿÿÿÿÿÿÿÿ~ÿÿÿÿÿÿÿÿÿuÿ|ÿÿÿÿyÿÿ¤ÿÿÿÿ~ÿ{ÿÿÿ¨ÿªÿÿÿÿÿÿÿÿ~ÿÿ°ÿÿÿÿÿÿÿÿÿÿÿÿÿÿÿÿ{ÿÿÿÿÿÿÿÿÿÿÿÿÿÿÿÿ¥ÿÿÿ®ÿ¤ÿÿÿÿÿÿÿÿ{ÿÿÿÿÿÿÿÿÿÿÿÿÿÿÿÿÿÿÿÿyÿyÿ}ÿÿ|ÿnÿÿÿ~ÿÿÿÿÿÿÿ|ÿ}ÿÿÿ}ÿzÿÿÿ~ÿÿÿÿ^ÿ5ÿMÿ|ÿÿÿÿÿ}ÿÿÿÿÿ}ÿÿÿ¥ÿÿÿÿÿÿÿ}ÿÿÿÿÿÿÿÿzÿsÿ{ÿÿÿÿÿÿ}ÿ}ÿÿÿÿÿÿÿÿÿÿÿÿÿÿÿÿÿÿÿ|ÿ}ÿ~ÿÿ}ÿ¨ÿÿxÿÿÿÿzÿÿÿ|ÿyÿÿÿÿvÿ|ÿÿzÿÿÿyÿÿÿÿÿÿÿÿÿzÿÿÿÿÿyÿÿÿ}ÿrÿqÿtÿ|ÿÿÿÿÿqÿiÿyÿnÿfÿrÿwÿkÿfÿpÿpÿhÿtÿmÿaÿoÿcÿjÿ{ÿÿÿzÿqÿsÿtÿrÿmÿjÿtÿÿ|ÿyÿgÿZÿmÿ|ÿmÿsÿzÿtÿoÿuÿtÿsÿmÿjÿjÿoÿtÿuÿuÿ}ÿÿÿvÿqÿzÿÿyÿsÿÿÿÿeÿxÿmÿÿÿrÿtÿsÿrÿzÿqÿyÿÿzÿpÿÿÿyÿ}ÿzÿÿÿÿÿÿ}ÿzÿhÿvÿyÿuÿÿ}ÿsÿwÿzÿ}ÿpÿlÿnÿvÿuÿ}ÿ{ÿ~ÿyÿxÿyÿuÿ~ÿzÿyÿ~ÿuÿoÿ}ÿÿzÿbÿsÿuÿÿtÿtÿ~ÿÿÿ}ÿÿ¦ÿvÿmÿdÿdÿ\ÿqÿvÿ}ÿÿÿwÿnÿxÿÿpÿqÿÿÿyÿxÿwÿqÿoÿfÿ¨ÿvÿoÿ|ÿÿ|ÿpÿpÿhÿhÿwÿ~ÿsÿÿÿvÿwÿxÿuÿrÿpÿsÿ}ÿzÿwÿyÿ}ÿyÿrÿyÿvÿ{ÿÿÿoÿaÿÿzÿjÿÿÿpÿsÿyÿtÿiÿ_ÿsÿpÿqÿtÿwÿpÿkÿwÿ{ÿtÿzÿÿnÿbÿ`ÿmÿnÿ`ÿtÿ{ÿtÿÿ~ÿuÿpÿqÿjÿkÿoÿuÿkÿuÿÿÿsÿrÿnÿjÿkÿzÿÿ}ÿxÿuÿzÿtÿnÿuÿsÿhÿmÿxÿgÿqÿsÿoÿqÿxÿrÿÿlÿyÿqÿuÿrÿmÿuÿsÿpÿÿzÿ|ÿ|ÿnÿZÿiÿvÿzÿyÿvÿwÿsÿrÿvÿsÿvÿrÿpÿsÿvÿzÿtÿyÿ{ÿ¥ÿ}ÿ|ÿ|ÿyÿwÿoÿ{ÿ|ÿuÿ{ÿ}ÿsÿsÿÿwÿwÿzÿvÿjÿtÿÿ}ÿuÿtÿuÿmÿpÿoÿqÿ~ÿcÿuÿxÿzÿsÿ{ÿrÿvÿsÿ{ÿxÿiÿiÿmÿ{ÿtÿqÿxÿÿmÿzÿjÿqÿpÿoÿwÿhÿhÿhÿhÿqÿqÿiÿcÿnÿtÿtÿxÿyÿyÿxÿxÿoÿuÿ{ÿÿÿÿnÿ}ÿwÿvÿwÿÿÿuÿuÿ|ÿlÿÿÿxÿtÿsÿpÿhÿ}ÿoÿfÿjÿsÿuÿnÿrÿuÿuÿ}ÿzÿyÿyÿxÿwÿqÿ~ÿ{ÿuÿsÿlÿdÿvÿxÿvÿqÿeÿÿ~ÿrÿÿuÿpÿ}ÿÿÿyÿpÿÿtÿyÿxÿxÿuÿqÿqÿmÿkÿqÿlÿaÿkÿoÿtÿmÿgÿiÿnÿvÿqÿtÿrÿpÿoÿrÿ~ÿuÿxÿpÿzÿ}ÿzÿnÿÿwÿmÿeÿkÿmÿ_ÿÿÿqÿÿÿzÿÿÿnÿxÿÿuÿxÿuÿtÿ~ÿÿÿuÿtÿlÿ_ÿmÿzÿ|ÿÿyÿvÿ{ÿvÿuÿ}ÿÿmÿpÿÿiÿfÿlÿnÿÿjÿ\ÿÿeÿzÿyÿqÿsÿjÿtÿaÿrÿnÿlÿmÿuÿqÿrÿvÿrÿoÿtÿyÿvÿsÿuÿmÿ`ÿhÿrÿrÿnÿpÿtÿaÿ\ÿmÿ|ÿÿqÿgÿdÿ|ÿQÿfÿsÿÿaÿhÿÿhÿuÿtÿgÿuÿ¬ÿÿzÿuÿuÿoÿoÿoÿdÿmÿoÿnÿqÿxÿtÿiÿmÿiÿqÿ~ÿqÿwÿoÿrÿ|ÿxÿoÿpÿhÿdÿ[ÿjÿuÿoÿiÿfÿjÿwÿ\ÿfÿuÿÿÿvÿ}ÿyÿzÿvÿhÿhÿwÿuÿxÿ|ÿ~ÿiÿdÿqÿyÿÿ~ÿoÿiÿvÿuÿsÿvÿ}ÿ}ÿkÿeÿ|ÿwÿmÿ~ÿpÿ\ÿdÿwÿbÿtÿÿjÿqÿiÿaÿjÿiÿdÿqÿrÿvÿoÿrÿxÿpÿmÿpÿwÿÿ}ÿrÿ|ÿÿzÿtÿpÿrÿoÿiÿbÿaÿkÿqÿzÿÿÿwÿrÿqÿxÿjÿ{ÿjÿvÿwÿwÿbÿfÿrÿlÿbÿbÿvÿqÿkÿqÿjÿnÿxÿrÿmÿsÿlÿjÿmÿrÿ|ÿsÿlÿsÿpÿkÿfÿfÿhÿyÿyÿpÿtÿ}ÿÿ~ÿlÿkÿrÿrÿhÿÿqÿlÿqÿkÿtÿxÿÿvÿmÿtÿxÿrÿrÿvÿtÿtÿsÿpÿkÿoÿ|ÿwÿrÿyÿrÿyÿzÿxÿqÿpÿgÿgÿÿrÿkÿlÿÿxÿrÿyÿ^ÿrÿÿuÿgÿuÿ{ÿ|ÿcÿ_ÿiÿqÿÿ}ÿxÿzÿwÿdÿhÿuÿsÿxÿÿyÿqÿwÿwÿoÿeÿhÿÿÿ{ÿ`ÿbÿÿÿ\ÿnÿyÿlÿqÿuÿuÿÿnÿ_ÿsÿuÿtÿiÿsÿyÿxÿÿwÿxÿÿÿÿwÿuÿxÿtÿkÿiÿzÿzÿuÿlÿfÿxÿzÿÿuÿoÿqÿtÿ}ÿwÿ~ÿÿVÿzÿmÿrÿxÿiÿiÿqÿnÿtÿyÿmÿiÿgÿmÿwÿqÿtÿyÿgÿbÿmÿlÿsÿsÿyÿÿÿ}ÿkÿ}ÿ}ÿ~ÿÿ}ÿ|ÿfÿÿrÿ\ÿrÿrÿwÿyÿÿjÿjÿdÿzÿ{ÿnÿÿÿÿsÿhÿsÿzÿwÿwÿqÿmÿpÿtÿgÿtÿfÿiÿsÿqÿjÿ|ÿjÿuÿ}ÿxÿrÿpÿiÿuÿyÿhÿrÿ{ÿ{ÿ~ÿsÿpÿsÿsÿsÿsÿwÿxÿxÿ}ÿÿxÿuÿqÿsÿ_ÿiÿkÿuÿ{ÿÿfÿ{ÿkÿ~ÿsÿrÿÿvÿoÿsÿÿ|ÿÿÿÿsÿnÿuÿpÿtÿsÿnÿ~ÿxÿuÿoÿyÿ~ÿvÿuÿrÿoÿzÿrÿzÿxÿrÿnÿtÿ|ÿmÿuÿvÿxÿtÿrÿtÿzÿ|ÿyÿyÿmÿgÿmÿ{ÿqÿgÿÿÿuÿhÿxÿxÿyÿcÿÿ}ÿwÿ`ÿ_ÿtÿuÿwÿlÿoÿgÿnÿ~ÿ~ÿzÿsÿxÿwÿeÿwÿuÿeÿwÿÿoÿzÿÿmÿzÿxÿÿnÿnÿyÿtÿsÿxÿsÿtÿÿÿzÿÿÿxÿnÿnÿrÿtÿsÿmÿÿÿlÿzÿeÿzÿhÿcÿqÿlÿzÿsÿ{ÿqÿmÿuÿoÿtÿuÿeÿfÿnÿkÿnÿqÿnÿtÿeÿYÿmÿvÿtÿ`ÿuÿiÿjÿZÿlÿtÿiÿpÿÿrÿkÿcÿhÿsÿiÿ_ÿlÿvÿiÿiÿyÿtÿuÿhÿhÿcÿ|ÿmÿlÿtÿtÿ{ÿnÿzÿsÿpÿnÿtÿsÿrÿ|ÿÿ~ÿpÿ~ÿvÿbÿsÿsÿÿ}ÿpÿ|ÿvÿÿ§ÿÿwÿyÿpÿtÿtÿrÿsÿrÿuÿ|ÿ~ÿzÿyÿzÿxÿvÿ{ÿÿpÿÿÿuÿ|ÿ{ÿ}ÿÿÿ{ÿvÿtÿrÿyÿÿ|ÿtÿÿÿuÿ~ÿrÿoÿvÿÿ~ÿtÿ{ÿ~ÿvÿtÿ|ÿxÿÿ}ÿÿÿÿÿÿ|ÿÿÿ{ÿ}ÿ{ÿuÿÿÿÿ}ÿ}ÿ{ÿÿÿÿ~ÿÿxÿqÿ~ÿÿÿ|ÿyÿyÿyÿÿ¤ÿnÿzÿyÿ¥ÿwÿzÿyÿÿxÿ{ÿÿÿ{ÿ{ÿÿÿÿÿÿÿÿ{ÿÿÿÿmÿkÿrÿhÿvÿÿwÿÿÿ~ÿpÿsÿÿÿÿÿÿzÿÿÿtÿrÿ|ÿ}ÿÿÿÿÿxÿsÿxÿ|ÿ~ÿ}ÿÿÿÿÿjÿÿ}ÿÿ}ÿ}ÿwÿ{ÿÿÿÿÿÿwÿÿ~ÿ{ÿ{ÿuÿ|ÿÿÿÿÿÿyÿ~ÿyÿÿÿÿÿÿÿÿÿ~ÿ|ÿÿ}ÿ}ÿÿ«ÿÿyÿÿ|ÿwÿÿÿ}ÿwÿÿÿÿÿ~ÿÿuÿrÿ}ÿwÿrÿwÿzÿzÿÿÿwÿÿÿ|ÿsÿÿzÿÿÿÿmÿÿÿ~ÿ{ÿ~ÿyÿyÿ}ÿzÿÿÿ~ÿxÿÿÿÿÿÿÿÿªÿÿÿ}ÿ}ÿÿÿÿÿnÿXÿ}ÿÿÿÿÿÿÿ~ÿ}ÿÿÿÿvÿvÿ¦ÿÿÿÿÿÿÿÿÿÿÿÿÿÿÿ|ÿÿ¤ÿÿyÿtÿÿÿÿÿÿÿÿÿ}ÿtÿÿ}ÿÿÿ¦ÿÿÿÿyÿÿÿÿÿÿzÿzÿÿ~ÿyÿÿoÿ~ÿ|ÿÿÿÿÿÿÿ~ÿÿÿÿÿÿÿÿÿoÿyÿ¥ÿÿÿÿÿÿÿÿÿ¥ÿÿÿ~ÿ¦ÿÿzÿ}ÿÿÿÿÿÿ{ÿÿÿÿÿÿ±ÿÿÿÿÿÿÿÿÿÿÿÿyÿ«ÿÿÿÿªÿÿÿÿ~ÿtÿ|ÿzÿ¦ÿ¦ÿ§ÿÿÿÿÿÿÿÿÿÿÿÿ|ÿ|ÿÿÿÿÿÿ¦ÿ¥ÿÿ}ÿÿÿÿÿvÿÿ¤ÿÿÿÿ~ÿ}ÿÿÿÿxÿÿ®ÿÿ{ÿÿÿ~ÿÿÿuÿÿÿ§ÿÿtÿ­ÿ¦ÿ¤ÿÿÿÿÿ}ÿÿÿÿ¤ÿÿÿ{ÿ§ÿÿÿ§ÿÿÿªÿ¥ÿÿ¤ÿÿyÿ¨ÿÿÿzÿÿÿÿÿÿ§ÿÿÿÿÿ§ÿÿ¥ÿ«ÿ§ÿÿ|ÿyÿÿtÿ­ÿÿÿÿÿqÿxÿÿ¤ÿÿÿ¥ÿ¥ÿ|ÿÿÿÿÿÿ§ÿ§ÿÿÿ«ÿ¦ÿ~ÿÿ¨ÿ¯ÿ«ÿ~ÿÿ­ÿzÿÿÿ©ÿ{ÿyÿ¤ÿ¤ÿÿÿ§ÿÿrÿ§ÿÿÿ¨ÿ¥ÿÿÿ¥ÿÿ}ÿÿÿ©ÿÿÿÿÿÿÿÿÿÿÿ±ÿÿÿ¥ÿÿhÿ\ÿlÿwÿ{ÿÿÿ§ÿ§ÿÿÿÿyÿnÿtÿ{ÿÿ¤ÿÿÿÿwÿ{ÿÿsÿVÿXÿeÿÿxÿzÿ§ÿ¨ÿ~ÿqÿsÿÿÿÿÿ©ÿ§ÿ¥ÿ¦ÿ¦ÿ¦ÿ¥ÿ«ÿ|ÿsÿxÿ§ÿ§ÿqÿlÿzÿ|ÿÿÿ¥ÿxÿ©ÿ§ÿ|ÿ{ÿxÿoÿ}ÿrÿ}ÿ¬ÿ¦ÿ¨ÿ¨ÿ|ÿuÿÿ¨ÿ¯ÿÿ¬ÿÿ«ÿ¨ÿxÿÿ¯ÿ¦ÿtÿ§ÿªÿzÿmÿmÿuÿ|ÿ}ÿ}ÿ²ÿ¥ÿzÿ}ÿ­ÿ¬ÿ¤ÿ{ÿ{ÿ¦ÿoÿ°ÿ¯ÿ¤ÿvÿzÿ¨ÿªÿ¥ÿuÿiÿrÿ{ÿnÿrÿxÿ{ÿ¬ÿyÿpÿkÿ©ÿ§ÿyÿ§ÿªÿ§ÿ¯ÿ¬ÿxÿ¨ÿuÿ¥ÿªÿ©ÿvÿgÿªÿtÿoÿpÿ¨ÿ«ÿ¥ÿqÿ¦ÿªÿdÿ¯ÿ¨ÿ¦ÿ©ÿ§ÿqÿ¥ÿ¯ÿpÿ¬ÿrÿ­ÿ©ÿiÿmÿ¬ÿ¥ÿ¦ÿ©ÿ«ÿ§ÿ¤ÿ§ÿ¨ÿ¤ÿoÿ«ÿvÿuÿ|ÿyÿyÿ{ÿuÿjÿÿnÿqÿ{ÿÿÿsÿyÿ{ÿ{ÿ§ÿ~ÿ}ÿyÿxÿÿÿÿÿiÿÿ{ÿmÿoÿqÿdÿ_ÿmÿfÿÿÿÿÿ}ÿyÿÿ|ÿxÿzÿÿvÿ|ÿÿÿ{ÿyÿÿÿrÿÿ¦ÿ¥ÿÿÿ|ÿ~ÿÿ¤ÿÿÿ§ÿÿeÿaÿmÿwÿÿÿÿÿyÿÿ¤ÿ§ÿÿvÿÿÿÿ|ÿÿÿ}ÿÿ§ÿÿÿÿÿÿÿÿ|ÿÿÿ¥ÿkÿÿÿ~ÿÿÿÿÿÿÿÿÿÿÿÿÿÿÿÿÿÿ¥ÿÿÿÿÿÿÿÿÿÿÿ¥ÿ¤ÿ©ÿ¨ÿÿÿÿÿÿÿÿÿÿÿÿÿuÿlÿ§ÿyÿÿÿ¤ÿÿÿÿÿÿÿ®ÿÿÿÿÿ¦ÿ©ÿ­ÿ¬ÿ¨ÿÿ²ÿÿ±ÿÿÿÿÿÿÿ{ÿÿÿÿªÿ¤ÿÿÿÿ¦ÿ¥ÿÿÿÿÿÿÿ~ÿ¥ÿÿ}ÿÿªÿÿÿÿÿÿÿÿÿÿÿÿÿ¤ÿÿÿrÿÿÿÿ¨ÿ¯ÿÿÿ¤ÿÿÿÿ¦ÿÿÿÿÿ¥ÿ§ÿ§ÿÿÿ³ÿÿÿÿ¤ÿÿÿÿÿ§ÿÿÿlÿÿÿÿÿÿÿÿÿÿÿÿÿÿÿÿÿÿÿÿÿÿ¨ÿ¥ÿÿ}ÿÿÿÿvÿÿÿÿÿ¦ÿ¥ÿÿÿÿÿÿÿÿÿÿÿÿ¥ÿÿÿªÿÿÿÿÿÿÿÿÿÿÿÿÿÿÿ{ÿÿÿÿÿÿÿÿÿÿÿÿ¦ÿÿzÿ|ÿ¤ÿÿ¥ÿ­ÿ¤ÿÿÿ{ÿÿyÿ{ÿÿÿÿÿÿ¤ÿ¤ÿÿÿÿ¦ÿÿÿÿÿÿ|ÿqÿ|ÿÿÿÿÿÿ¨ÿ©ÿÿÿÿ}ÿ~ÿÿÿÿÿÿÿÿ¤ÿ¥ÿ~ÿÿ±ÿÿÿÿÿÿÿ~ÿÿÿÿÿÿÿÿÿÿÿÿÿÿÿÿÿÿÿÿÿÿÿ«ÿ¤ÿÿÿÿÿÿ~ÿÿÿ}ÿÿ§ÿÿÿÿÿÿÿÿÿÿÿÿwÿbÿaÿ}ÿÿÿÿÿÿÿ¥ÿÿÿÿÿÿÿÿÿÿÿÿ¨ÿ¬ÿ¦ÿ¤ÿÿÿÿ¨ÿÿÿÿÿ¤ÿÿÿÿÿÿÿÿÿ§ÿÿÿÿÿÿÿÿÿÿ¦ÿÿÿÿÿÿÿÿÿÿÿÿÿÿÿÿÿÿ°ÿ|ÿÿÿxÿÿÿÿÿÿ~ÿyÿ~ÿÿÿÿÿÿÿÿÿÿÿÿÿÿÿÿÿÿÿÿwÿ{ÿÿÿÿÿ{ÿÿ{ÿÿÿÿÿÿÿ~ÿ|ÿÿÿÿÿÿÿÿÿÿÿÿÿÿÿÿÿÿxÿÿÿÿÿÿÿÿÿÿ¤ÿÿÿÿÿÿ¨ÿÿÿÿÿ}ÿÿÿÿÿ{ÿxÿÿÿÿÿÿÿÿÿÿÿÿÿÿÿÿÿÿ~ÿÿ¤ÿÿ}ÿÿÿÿyÿÿÿÿÿÿÿÿÿÿÿÿÿÿrÿÿÿÿÿÿÿsÿÿÿÿÿÿÿÿÿÿÿÿÿÿÿÿÿÿÿÿÿzÿÿÿÿÿ}ÿuÿ}ÿÿÿÿÿÿÿ}ÿÿÿzÿÿzÿÿÿÿÿÿmÿwÿÿÿÿÿÿ|ÿÿÿÿÿÿÿÿÿÿ{ÿÿÿwÿ|ÿÿÿÿÿsÿ~ÿÿÿÿÿÿÿÿÿyÿÿÿUÿKÿÿÿÿÿÿÿÿÿÿÿÿÿÿÿÿÿÿÿÿÿÿÿÿÿÿÿÿÿÿÿÿÿÿÿwÿÿ~ÿ|ÿÿ|ÿzÿxÿqÿ{ÿÿ¨ÿÿÿÿÿÿÿ{ÿÿÿÿÿsÿxÿÿÿuÿvÿtÿÿÿÿÿÿyÿoÿsÿiÿpÿ|ÿÿvÿpÿmÿcÿ~ÿtÿyÿfÿ]ÿiÿgÿpÿÿÿÿ{ÿxÿtÿtÿtÿlÿsÿvÿxÿmÿvÿkÿoÿyÿ{ÿtÿnÿtÿvÿuÿdÿjÿvÿ{ÿxÿ{ÿ}ÿ{ÿ|ÿyÿzÿ|ÿÿÿyÿ{ÿzÿzÿuÿxÿÿcÿÿrÿpÿrÿÿxÿrÿcÿtÿzÿÿÿ{ÿuÿÿÿxÿuÿyÿ|ÿwÿÿxÿtÿzÿ~ÿ{ÿ{ÿ{ÿnÿ}ÿÿzÿtÿnÿiÿwÿtÿsÿuÿqÿsÿ}ÿÿÿ~ÿuÿyÿyÿ}ÿÿyÿsÿvÿuÿÿsÿvÿfÿnÿoÿÿkÿ}ÿxÿmÿyÿÿÿ~ÿuÿÿÿzÿlÿxÿÿ}ÿ{ÿ}ÿÿ|ÿuÿ}ÿvÿÿÿ~ÿqÿÿkÿrÿdÿÿÿ|ÿwÿ~ÿÿÿnÿTÿ`ÿrÿzÿsÿ}ÿ}ÿxÿvÿpÿsÿpÿiÿwÿ{ÿ{ÿ~ÿ}ÿwÿeÿtÿsÿ}ÿvÿzÿpÿ}ÿwÿÿpÿsÿÿ|ÿÿzÿlÿvÿÿwÿxÿxÿzÿwÿoÿ\ÿ_ÿzÿzÿpÿqÿxÿzÿÿxÿÿzÿvÿsÿrÿuÿqÿmÿrÿuÿyÿ{ÿsÿÿÿzÿxÿrÿvÿsÿjÿkÿxÿwÿtÿrÿyÿ|ÿyÿÿzÿuÿxÿtÿqÿqÿwÿqÿuÿsÿrÿgÿgÿqÿÿlÿrÿlÿjÿvÿtÿvÿhÿuÿÿÿÿ}ÿwÿaÿiÿÿ~ÿmÿhÿoÿuÿyÿzÿ{ÿyÿuÿtÿÿlÿzÿwÿÿÿÿfÿmÿlÿÿtÿÿzÿ{ÿrÿuÿoÿwÿsÿ{ÿsÿtÿÿ~ÿÿrÿpÿtÿlÿvÿÿ}ÿsÿpÿnÿjÿlÿsÿÿzÿgÿsÿtÿqÿtÿÿ{ÿjÿkÿqÿÿpÿqÿqÿmÿcÿsÿwÿ]ÿqÿoÿqÿ`ÿdÿjÿjÿmÿgÿkÿmÿpÿvÿvÿuÿtÿ}ÿ~ÿvÿqÿyÿÿyÿ{ÿ~ÿpÿqÿgÿtÿtÿwÿÿÿxÿ{ÿvÿzÿ|ÿyÿiÿwÿwÿrÿzÿsÿlÿrÿvÿ}ÿrÿwÿzÿjÿuÿzÿsÿyÿÿ{ÿiÿvÿvÿoÿ`ÿgÿpÿuÿ|ÿuÿnÿ^ÿvÿaÿaÿeÿ|ÿnÿrÿsÿxÿjÿrÿqÿsÿ~ÿÿyÿuÿwÿrÿÿnÿfÿoÿlÿhÿmÿiÿbÿ[ÿbÿrÿpÿbÿdÿvÿpÿpÿgÿÿ¥ÿÿqÿoÿ~ÿÿqÿ|ÿÿrÿaÿgÿqÿÿ{ÿÿjÿdÿYÿqÿjÿzÿ{ÿyÿsÿkÿ`ÿgÿkÿhÿ{ÿÿsÿpÿrÿ_ÿcÿsÿyÿwÿsÿoÿqÿbÿUÿvÿÿÿ|ÿ}ÿ}ÿ`ÿpÿyÿyÿÿÿ{ÿÿnÿ~ÿsÿÿcÿ{ÿ|ÿyÿgÿaÿaÿhÿzÿtÿmÿqÿoÿnÿuÿtÿlÿvÿyÿpÿyÿsÿkÿrÿuÿlÿnÿÿyÿjÿ\ÿcÿ]ÿ_ÿvÿ{ÿoÿÿmÿzÿÿyÿhÿmÿqÿyÿ~ÿyÿÿvÿÿvÿbÿpÿqÿiÿbÿjÿwÿoÿmÿqÿgÿgÿtÿ}ÿÿÿÿmÿkÿiÿmÿhÿxÿÿoÿpÿyÿmÿoÿlÿ|ÿuÿoÿfÿjÿrÿÿÿiÿÿÿuÿuÿwÿvÿvÿjÿoÿÿzÿpÿ}ÿÿ~ÿÿÿqÿdÿkÿlÿsÿwÿpÿkÿoÿ{ÿÿsÿ}ÿaÿoÿhÿkÿJÿpÿcÿvÿ_ÿzÿdÿvÿeÿiÿvÿdÿgÿ{ÿtÿhÿnÿmÿsÿoÿxÿÿÿtÿiÿiÿoÿkÿpÿuÿoÿvÿsÿiÿ^ÿiÿ}ÿdÿjÿeÿ}ÿuÿ{ÿdÿqÿpÿÿÿoÿPÿhÿ|ÿ~ÿpÿcÿvÿoÿkÿyÿsÿzÿxÿuÿvÿoÿXÿVÿ`ÿ^ÿkÿrÿpÿ}ÿvÿfÿ_ÿnÿeÿjÿjÿpÿnÿ}ÿtÿyÿdÿkÿkÿrÿyÿÿ}ÿzÿwÿwÿjÿkÿ~ÿwÿpÿ|ÿÿ}ÿÿ|ÿoÿqÿpÿlÿmÿvÿÿsÿiÿrÿjÿgÿpÿzÿxÿmÿlÿdÿzÿyÿÿÿyÿ`ÿsÿÿmÿlÿkÿzÿmÿsÿqÿnÿtÿxÿyÿyÿÿzÿxÿ{ÿmÿbÿaÿmÿÿÿrÿuÿyÿwÿqÿbÿoÿuÿsÿ~ÿyÿrÿsÿwÿÿsÿsÿÿzÿwÿrÿgÿ`ÿlÿxÿwÿaÿjÿYÿbÿqÿoÿzÿ{ÿxÿtÿÿÿnÿmÿuÿzÿwÿnÿxÿ}ÿxÿjÿlÿ}ÿÿ{ÿsÿeÿoÿ}ÿÿsÿ~ÿ~ÿbÿsÿmÿ|ÿÿoÿrÿtÿoÿwÿwÿoÿoÿqÿoÿnÿsÿÿ~ÿhÿeÿpÿgÿfÿlÿsÿyÿqÿjÿmÿuÿnÿÿ{ÿwÿxÿnÿÿrÿiÿ|ÿyÿuÿÿ|ÿsÿvÿsÿÿqÿmÿjÿtÿ{ÿpÿmÿlÿgÿgÿiÿmÿiÿeÿ{ÿsÿtÿpÿoÿlÿjÿlÿzÿÿyÿ|ÿfÿjÿpÿjÿhÿuÿnÿ{ÿÿwÿvÿvÿrÿnÿrÿqÿhÿqÿ}ÿ}ÿ~ÿ{ÿlÿyÿxÿ{ÿmÿrÿnÿ}ÿwÿtÿqÿÿqÿxÿzÿÿ~ÿzÿeÿ{ÿÿxÿsÿÿ|ÿmÿhÿtÿuÿhÿeÿhÿuÿeÿ{ÿhÿÿsÿsÿÿwÿtÿuÿqÿtÿtÿbÿxÿkÿzÿrÿtÿoÿuÿnÿmÿsÿuÿtÿqÿwÿrÿlÿoÿxÿsÿhÿyÿzÿzÿmÿ{ÿtÿwÿaÿÿzÿnÿdÿtÿzÿÿ~ÿsÿjÿoÿmÿxÿÿzÿxÿyÿrÿyÿoÿlÿjÿxÿÿ{ÿ{ÿzÿÿÿnÿlÿgÿqÿ{ÿyÿpÿlÿxÿ~ÿÿzÿwÿÿÿyÿqÿsÿÿÿÿnÿÿÿmÿ}ÿxÿ{ÿiÿsÿgÿuÿzÿsÿwÿsÿwÿ~ÿtÿhÿ^ÿhÿkÿhÿ{ÿzÿtÿgÿmÿrÿ[ÿhÿhÿiÿÿVÿ]ÿpÿkÿnÿkÿfÿqÿyÿqÿnÿdÿgÿoÿiÿfÿmÿmÿhÿnÿvÿvÿmÿtÿnÿkÿrÿeÿqÿyÿÿ~ÿiÿxÿzÿuÿ{ÿÿÿÿÿ{ÿ|ÿÿÿÿÿ¥ÿoÿzÿÿnÿÿÿuÿuÿyÿyÿÿÿÿzÿsÿxÿyÿ|ÿÿÿzÿ{ÿ|ÿ~ÿÿ~ÿuÿsÿÿuÿ~ÿÿÿÿ¥ÿÿtÿ{ÿÿÿuÿ]ÿmÿvÿuÿÿ{ÿoÿmÿoÿhÿÿÿÿÿxÿ~ÿxÿÿÿyÿ~ÿÿ{ÿ|ÿÿÿÿxÿxÿ|ÿÿÿ|ÿÿÿÿÿÿÿÿÿÿ~ÿ}ÿxÿuÿÿÿ|ÿÿÿÿÿÿ|ÿÿÿÿÿÿÿÿÿÿ|ÿ~ÿÿÿxÿÿÿ|ÿxÿÿÿÿÿÿ|ÿtÿÿ{ÿzÿzÿvÿsÿsÿtÿzÿ{ÿuÿÿÿÿzÿwÿÿoÿtÿuÿÿoÿÿ~ÿ~ÿ}ÿÿÿxÿ{ÿ{ÿsÿsÿyÿÿÿÿxÿlÿÿÿ~ÿÿuÿ|ÿÿÿÿÿÿvÿ|ÿÿÿÿÿxÿyÿÿyÿ|ÿ{ÿ~ÿ}ÿyÿwÿÿÿÿÿÿÿ~ÿwÿÿÿ¦ÿ{ÿ~ÿÿ¨ÿÿÿ¦ÿÿÿÿxÿyÿÿÿÿÿÿ~ÿÿlÿwÿ}ÿyÿwÿ}ÿÿ}ÿÿzÿxÿÿÿxÿyÿÿ}ÿÿÿÿrÿÿÿtÿyÿ}ÿuÿyÿzÿ~ÿÿÿÿ|ÿÿÿÿsÿÿÿÿÿÿÿyÿÿÿÿÿÿpÿwÿÿÿÿÿÿÿÿÿÿÿÿÿ}ÿÿÿpÿÿÿjÿÿ~ÿÿ|ÿÿÿÿÿ{ÿ}ÿÿÿÿÿvÿÿÿÿÿoÿuÿÿ}ÿ~ÿÿÿxÿÿÿsÿÿÿÿ}ÿ{ÿÿÿÿÿ}ÿÿÿzÿ~ÿÿÿÿÿwÿÿÿÿÿÿ¥ÿ©ÿ¥ÿ¥ÿÿ~ÿnÿlÿÿÿ}ÿ~ÿÿÿÿÿÿÿÿÿÿÿÿÿÿ{ÿÿÿÿÿyÿÿ§ÿÿÿyÿÿ¥ÿÿÿÿÿÿÿÿÿÿ~ÿÿÿÿÿÿ¤ÿÿ}ÿÿ¨ÿÿÿ¤ÿÿÿÿ~ÿ}ÿcÿªÿÿÿÿ{ÿxÿÿÿÿÿÿ{ÿdÿÿ¦ÿÿÿÿ¤ÿ¬ÿªÿÿÿÿÿÿÿ¯ÿ«ÿÿzÿÿÿÿ|ÿ}ÿÿÿyÿ§ÿÿyÿ|ÿyÿÿÿÿÿÿÿÿÿsÿwÿ­ÿªÿÿ¥ÿªÿÿxÿÿÿÿÿÿÿ«ÿÿÿÿÿ©ÿ¦ÿ¥ÿ§ÿ¥ÿÿÿÿ©ÿÿwÿoÿ~ÿÿÿ}ÿÿxÿÿÿÿÿ¦ÿ¬ÿÿÿ¤ÿ§ÿÿwÿÿÿwÿ¥ÿÿÿ«ÿ¨ÿÿÿÿ©ÿÿ¤ÿ¬ÿÿÿÿÿÿÿÿ¥ÿ§ÿÿÿÿ§ÿÿ®ÿ·ÿ®ÿÿ}ÿÿ~ÿ~ÿ¤ÿÿ¥ÿyÿ~ÿÿÿÿÿ§ÿ¥ÿ|ÿ§ÿÿÿ¯ÿªÿÿÿÿ¥ÿÿÿzÿÿªÿÿzÿÿÿÿÿÿÿ}ÿ¸ÿÿ}ÿÿ§ÿyÿpÿuÿeÿxÿ~ÿÿÿÿ¨ÿÿÿuÿkÿyÿÿÿÿvÿÿÿÿ§ÿªÿÿuÿoÿaÿ³ÿÿqÿÿ§ÿÿ~ÿ¥ÿ«ÿÿpÿ¨ÿ}ÿyÿÿ¤ÿ¤ÿ¦ÿÿ§ÿÿ¨ÿ¦ÿ¬ÿÿ{ÿÿªÿ®ÿ§ÿªÿ¤ÿxÿ®ÿ©ÿ|ÿwÿrÿtÿªÿÿ}ÿ¥ÿ¦ÿÿÿÿ¤ÿÿxÿ©ÿjÿ±ÿ±ÿ¬ÿ¦ÿ}ÿÿÿyÿ§ÿ¬ÿ¬ÿ¨ÿsÿtÿyÿ{ÿÿ¤ÿqÿ¹ÿ¥ÿ«ÿ©ÿ©ÿ­ÿ¨ÿuÿ~ÿ¤ÿ²ÿ¬ÿwÿzÿ{ÿ¦ÿ­ÿ¬ÿ¬ÿ|ÿwÿ¥ÿuÿ¦ÿ{ÿuÿ¨ÿ¥ÿ¯ÿ·ÿªÿ¨ÿoÿtÿ¦ÿ©ÿ«ÿ«ÿsÿ«ÿuÿ«ÿ²ÿªÿpÿ¤ÿ«ÿ¯ÿ¬ÿµÿ±ÿ§ÿpÿnÿ¥ÿ­ÿqÿ©ÿuÿmÿ§ÿ§ÿqÿoÿgÿ¥ÿ¥ÿqÿkÿdÿmÿ§ÿ§ÿªÿ±ÿ°ÿ±ÿ²ÿ§ÿmÿlÿkÿ¥ÿªÿÿ}ÿ~ÿ|ÿyÿyÿ{ÿ{ÿ`ÿxÿÿÿ|ÿ{ÿ{ÿÿÿÿ{ÿÿ~ÿ|ÿÿÿ~ÿpÿÿmÿwÿsÿhÿdÿ`ÿ]ÿrÿ§ÿÿ~ÿÿÿÿÿ~ÿ¥ÿkÿbÿuÿÿrÿuÿÿÿ~ÿ¥ÿ¦ÿÿÿÿÿ¤ÿ¨ÿ¦ÿÿ|ÿÿ¥ÿÿÿ¥ÿ}ÿJÿ4ÿ=ÿaÿvÿªÿ}ÿvÿÿ¥ÿÿÿ¦ÿÿÿÿÿÿÿÿ}ÿÿÿÿ§ÿÿÿÿÿ¦ÿªÿÿÿÿ§ÿ¬ÿÿÿÿÿÿ§ÿÿÿÿÿÿÿÿÿ|ÿyÿÿÿÿÿÿÿÿÿÿÿÿÿÿÿ¤ÿÿ©ÿ­ÿ§ÿ¦ÿÿÿ¦ÿÿÿÿÿÿÿ¤ÿªÿ¤ÿÿÿÿÿÿÿÿÿÿÿÿ¨ÿÿÿÿÿÿÿ¤ÿªÿÿÿÿÿ¦ÿÿÿÿÿÿÿzÿÿÿ§ÿ­ÿ¤ÿÿÿÿÿÿÿ©ÿÿÿÿÿÿÿÿÿ¦ÿ¨ÿÿÿÿÿ¨ÿÿÿ¥ÿ¤ÿÿÿÿ¨ÿ³ÿ­ÿÿÿÿ}ÿ}ÿÿ°ÿÿÿÿÿÿÿÿ¤ÿÿÿÿÿÿÿÿÿ­ÿÿ©ÿ®ÿÿÿÿ®ÿ­ÿÿzÿÿÿÿÿÿÿÿÿÿÿÿÿ~ÿÿÿÿ¥ÿ«ÿ¨ÿÿÿÿÿ§ÿÿÿÿ¦ÿÿÿÿÿÿÿÿÿÿ¤ÿÿÿÿÿ¤ÿÿÿÿÿ}ÿÿÿÿÿÿxÿ{ÿÿ¤ÿÿÿÿÿÿÿ¦ÿÿ|ÿÿÿÿÿÿÿÿ©ÿÿÿÿ~ÿÿÿÿÿÿÿÿÿÿÿxÿÿ~ÿÿÿÿÿÿÿÿÿÿÿÿÿÿÿÿÿÿÿÿÿÿÿ¥ÿ¨ÿÿÿ¥ÿÿÿpÿYÿcÿnÿzÿÿÿÿÿÿÿÿ§ÿÿ¦ÿ°ÿ¬ÿ¦ÿ¤ÿÿÿÿÿÿÿÿÿÿÿÿÿÿÿÿÿÿÿÿÿÿÿÿÿÿÿÿÿÿÿÿÿ~ÿÿÿÿÿÿÿÿÿÿÿÿÿÿÿÿÿ~ÿzÿÿÿvÿÿÿÿÿÿÿÿÿÿÿÿÿÿÿÿÿÿÿÿÿÿÿÿÿÿ¥ÿÿÿÿÿÿÿÿtÿsÿÿÿÿÿÿÿÿÿÿÿÿÿÿÿÿÿÿÿÿÿÿyÿÿÿÿÿÿÿÿÿÿÿwÿÿxÿÿÿÿÿÿÿÿÿÿÿÿÿÿÿzÿÿ}ÿqÿnÿ}ÿÿÿÿÿÿÿÿÿÿÿÿÿÿÿÿÿÿÿÿÿ¤ÿÿÿÿÿÿÿÿÿÿÿÿÿ~ÿÿÿ}ÿÿÿ|ÿÿÿzÿÿÿÿÿÿÿÿÿÿÿÿÿÿÿrÿsÿÿÿÿÿÿÿÿxÿÿuÿxÿÿ}ÿvÿuÿÿÿÿÿÿÿÿÿÿÿÿÿÿÿÿÿÿÿoÿÿÿÿÿ|ÿÿÿÿ¨ÿÿÿÿÿÿÿÿwÿÿÿ}ÿÿÿÿ{ÿÿÿÿÿÿÿxÿÿxÿÿÿ}ÿÿÿzÿuÿÿÿÿÿÿÿÿÿ|ÿÿÿÿ{ÿÿÿ{ÿÿÿÿÿÿÿ}ÿ|ÿÿÿÿÿÿxÿÿÿÿÿÿwÿrÿyÿÿÿÿ|ÿjÿoÿÿkÿÿ¬ÿÿÿ~ÿÿiÿlÿxÿzÿÿÿÿÿÿÿÿÿÿ~ÿÿÿ]ÿ^ÿvÿ|ÿ{ÿ|ÿÿÿ|ÿ~ÿÿÿÿÿÿ}ÿÿÿÿÿÿÿÿuÿvÿÿÿhÿxÿvÿgÿÿvÿ|ÿÿ¥ÿÿÿÿwÿÿÿÿÿ}ÿÿÿÿÿ}ÿÿzÿÿsÿÿÿÿ|ÿÿpÿwÿÿÿÿÿuÿ|ÿÿÿÿtÿÿÿwÿiÿrÿ{ÿ~ÿiÿdÿqÿkÿbÿkÿpÿrÿxÿqÿtÿ}ÿwÿ{ÿ~ÿwÿtÿfÿsÿwÿrÿuÿtÿmÿtÿnÿvÿzÿlÿÿyÿxÿyÿ{ÿÿsÿrÿ}ÿÿÿÿyÿwÿrÿmÿjÿwÿwÿÿÿ{ÿrÿnÿxÿrÿÿxÿmÿÿ{ÿ{ÿtÿxÿÿÿÿÿoÿgÿnÿqÿ|ÿÿÿÿÿxÿlÿqÿuÿqÿoÿxÿÿ}ÿyÿqÿÿÿ{ÿwÿtÿmÿ}ÿÿÿwÿoÿlÿ~ÿÿÿÿyÿ{ÿvÿ|ÿÿwÿtÿoÿyÿÿÿwÿ|ÿÿrÿÿuÿxÿjÿ~ÿgÿÿxÿuÿmÿtÿÿÿzÿoÿ}ÿ|ÿuÿzÿÿÿvÿuÿuÿtÿtÿqÿuÿ{ÿfÿnÿgÿqÿÿuÿÿyÿvÿsÿvÿ]ÿeÿuÿvÿtÿ{ÿ|ÿÿÿvÿÿÿvÿyÿwÿ}ÿÿ}ÿÿvÿvÿiÿ}ÿÿ~ÿyÿfÿnÿqÿsÿuÿvÿpÿ}ÿÿgÿlÿ}ÿÿÿrÿmÿsÿÿÿvÿsÿuÿwÿvÿ{ÿjÿxÿÿxÿsÿÿvÿwÿsÿqÿlÿvÿsÿwÿÿmÿ~ÿ|ÿÿsÿqÿrÿqÿiÿiÿnÿnÿnÿiÿqÿzÿyÿÿÿtÿsÿmÿyÿ~ÿ~ÿwÿkÿÿzÿmÿlÿsÿqÿmÿnÿtÿnÿÿtÿwÿqÿuÿxÿÿÿsÿÿÿzÿÿ}ÿsÿnÿrÿpÿfÿgÿhÿlÿqÿrÿgÿmÿmÿtÿyÿÿÿÿÿÿ_ÿsÿÿlÿsÿyÿÿtÿ{ÿgÿ^ÿÿ~ÿsÿkÿÿÿpÿsÿvÿ|ÿ}ÿoÿhÿlÿvÿwÿuÿtÿpÿnÿmÿjÿqÿnÿpÿsÿnÿ}ÿÿ~ÿ{ÿwÿyÿ{ÿtÿnÿsÿÿqÿtÿuÿrÿbÿgÿnÿhÿbÿ`ÿaÿhÿpÿnÿkÿnÿoÿ{ÿÿvÿpÿxÿwÿxÿvÿxÿpÿpÿmÿjÿwÿpÿwÿ{ÿlÿxÿpÿoÿsÿvÿpÿ|ÿÿ{ÿqÿwÿgÿ~ÿÿpÿyÿvÿkÿdÿnÿwÿrÿvÿ}ÿxÿoÿnÿrÿÿvÿdÿyÿkÿmÿuÿvÿqÿrÿ]ÿjÿvÿuÿpÿsÿyÿ}ÿsÿxÿmÿlÿÿÿxÿvÿqÿpÿ}ÿ~ÿzÿqÿyÿÿbÿfÿsÿkÿqÿuÿrÿjÿgÿoÿzÿ~ÿÿ¥ÿÿvÿtÿxÿvÿQÿkÿzÿnÿsÿhÿÿrÿhÿ{ÿmÿfÿÿhÿfÿxÿuÿsÿÿÿhÿaÿrÿ{ÿrÿsÿzÿvÿxÿÿ|ÿpÿsÿuÿhÿtÿ~ÿzÿ|ÿgÿZÿtÿlÿiÿhÿsÿlÿzÿvÿxÿzÿkÿyÿ~ÿaÿ{ÿÿuÿÿqÿxÿ{ÿxÿzÿyÿgÿnÿtÿjÿgÿnÿnÿuÿxÿkÿsÿ|ÿuÿwÿuÿzÿuÿuÿtÿÿÿpÿeÿyÿoÿjÿeÿRÿrÿ|ÿ|ÿjÿkÿyÿ{ÿ}ÿoÿÿuÿÿyÿcÿuÿlÿhÿoÿtÿdÿUÿZÿgÿpÿpÿwÿ}ÿoÿmÿqÿ|ÿÿsÿÿÿwÿqÿ{ÿnÿwÿ~ÿqÿoÿiÿÿnÿvÿcÿ|ÿvÿ_ÿvÿyÿÿ{ÿxÿ{ÿuÿ}ÿÿwÿoÿ`ÿhÿzÿtÿsÿÿÿuÿxÿ{ÿ{ÿwÿdÿhÿxÿ{ÿÿuÿzÿzÿ}ÿoÿhÿaÿkÿ{ÿpÿoÿtÿÿ}ÿkÿ|ÿtÿqÿ|ÿmÿÿkÿjÿ}ÿqÿ}ÿoÿ}ÿuÿnÿvÿuÿwÿqÿvÿ|ÿsÿqÿiÿgÿpÿuÿzÿkÿuÿnÿpÿjÿvÿvÿmÿpÿÿlÿrÿlÿbÿtÿ{ÿxÿdÿpÿdÿ¦ÿwÿqÿlÿjÿcÿvÿvÿyÿpÿuÿuÿoÿKÿGÿ\ÿbÿoÿxÿzÿzÿrÿmÿmÿsÿjÿjÿfÿpÿrÿxÿkÿgÿ]ÿpÿfÿ|ÿÿqÿÿtÿ}ÿ|ÿjÿjÿzÿuÿyÿÿÿzÿÿ|ÿpÿuÿrÿrÿ|ÿÿ}ÿ{ÿxÿoÿiÿjÿqÿxÿqÿeÿoÿoÿxÿ}ÿ~ÿÿxÿgÿwÿlÿnÿvÿuÿ~ÿ~ÿ}ÿsÿtÿÿwÿbÿmÿnÿxÿzÿÿsÿmÿrÿhÿdÿpÿpÿhÿkÿkÿqÿ~ÿ{ÿ}ÿwÿsÿwÿkÿlÿzÿyÿ{ÿzÿÿyÿgÿ{ÿeÿxÿ{ÿzÿpÿnÿ}ÿpÿoÿkÿlÿlÿgÿmÿsÿqÿqÿqÿhÿnÿ~ÿ}ÿÿÿ~ÿ{ÿxÿqÿsÿyÿmÿwÿgÿxÿrÿÿuÿrÿ{ÿ~ÿqÿjÿyÿwÿtÿ}ÿrÿqÿtÿuÿqÿlÿsÿqÿnÿvÿvÿxÿxÿmÿmÿmÿkÿpÿpÿrÿvÿnÿyÿjÿyÿzÿlÿpÿÿoÿzÿvÿtÿ|ÿsÿpÿÿ}ÿqÿvÿsÿnÿsÿfÿgÿ|ÿÿuÿ|ÿsÿdÿpÿlÿÿÿpÿvÿdÿwÿvÿuÿ{ÿiÿpÿyÿxÿÿuÿoÿrÿmÿuÿyÿÿzÿxÿyÿrÿkÿvÿwÿoÿpÿmÿkÿqÿvÿtÿrÿtÿzÿ}ÿÿzÿzÿ}ÿÿmÿtÿkÿtÿÿ}ÿqÿyÿzÿ|ÿnÿqÿÿÿ{ÿlÿtÿyÿhÿrÿÿsÿxÿÿ{ÿzÿiÿlÿ}ÿuÿÿuÿÿoÿuÿxÿkÿxÿiÿlÿÿxÿ{ÿ~ÿmÿrÿyÿsÿtÿnÿqÿqÿhÿqÿtÿmÿmÿtÿ{ÿxÿtÿxÿ}ÿqÿwÿuÿ{ÿlÿtÿwÿpÿqÿ}ÿzÿÿ{ÿnÿrÿÿ{ÿzÿ{ÿpÿnÿwÿuÿqÿÿxÿxÿtÿrÿÿbÿdÿÿwÿÿ~ÿcÿÿÿpÿrÿlÿyÿzÿvÿsÿrÿwÿxÿ~ÿÿzÿxÿÿÿ{ÿwÿÿwÿrÿ{ÿÿjÿÿrÿÿÿsÿqÿrÿ~ÿÿ}ÿmÿqÿ~ÿuÿpÿxÿtÿgÿkÿtÿoÿbÿyÿsÿTÿrÿeÿcÿlÿuÿoÿhÿqÿ~ÿhÿmÿnÿeÿpÿxÿlÿlÿlÿgÿuÿnÿpÿvÿhÿ~ÿrÿyÿoÿ`ÿlÿzÿÿzÿsÿqÿuÿ{ÿsÿÿÿrÿwÿrÿmÿÿÿÿÿÿxÿÿcÿcÿ{ÿiÿoÿuÿsÿÿzÿyÿzÿyÿuÿ~ÿÿÿÿÿ~ÿÿÿÿÿxÿ|ÿ~ÿÿvÿ|ÿ~ÿÿÿÿ{ÿuÿ~ÿÿvÿuÿ|ÿzÿÿÿÿ|ÿÿÿ¥ÿÿÿzÿÿÿÿÿÿzÿÿuÿ{ÿÿÿ~ÿ{ÿÿ~ÿyÿvÿ|ÿ|ÿÿuÿÿÿqÿÿÿxÿmÿ{ÿzÿyÿ{ÿ~ÿyÿÿÿÿÿyÿÿÿ©ÿÿ|ÿxÿÿyÿÿÿÿÿÿÿÿÿÿxÿ~ÿ~ÿ{ÿÿÿÿÿÿÿvÿcÿÿÿ|ÿ|ÿÿtÿwÿ{ÿ|ÿ}ÿyÿyÿÿÿÿÿwÿhÿyÿsÿÿ}ÿÿwÿxÿyÿÿÿÿÿÿÿÿxÿÿÿÿÿqÿÿÿÿÿtÿÿÿÿÿÿÿÿzÿwÿpÿsÿvÿÿmÿ{ÿÿ}ÿÿ{ÿsÿÿÿ}ÿ~ÿ~ÿÿÿ}ÿwÿ{ÿÿÿ¨ÿ}ÿ{ÿ{ÿÿÿÿÿ}ÿ{ÿÿÿÿ}ÿÿªÿ}ÿÿnÿ¤ÿ|ÿ}ÿ~ÿÿÿÿÿÿÿÿÿÿÿwÿ|ÿÿxÿ}ÿ~ÿ~ÿ}ÿÿ~ÿxÿÿÿÿzÿoÿÿÿÿ{ÿÿsÿÿ~ÿoÿÿÿÿ|ÿÿÿzÿzÿÿ|ÿ}ÿÿÿÿ§ÿÿwÿÿÿqÿ|ÿÿÿÿ|ÿÿÿ§ÿªÿ~ÿ}ÿ§ÿÿÿÿÿ}ÿ~ÿÿÿÿÿÿÿÿÿÿÿÿlÿwÿÿÿÿÿÿyÿ|ÿÿÿÿ§ÿyÿ~ÿÿÿÿqÿÿÿÿÿÿÿÿuÿxÿ|ÿÿÿ~ÿ~ÿÿÿÿÿÿÿxÿyÿÿnÿoÿrÿÿÿÿÿ}ÿzÿÿ}ÿÿÿÿÿÿÿÿÿÿuÿÿÿÿÿÿÿÿÿÿÿÿÿ¤ÿoÿÿÿÿÿÿÿÿÿÿÿ¥ÿÿ§ÿÿÿ}ÿÿ¤ÿÿÿÿ¤ÿ¥ÿÿÿxÿ¥ÿ¨ÿ¨ÿÿÿÿÿÿÿÿÿÿÿxÿuÿ¦ÿÿÿÿÿÿÿ|ÿwÿ{ÿÿ¥ÿÿ~ÿ­ÿ¦ÿÿÿÿÿ|ÿyÿwÿ}ÿÿÿÿmÿÿÿÿÿÿÿÿÿÿÿÿÿrÿÿ­ÿÿÿ¨ÿÿÿÿÿÿ§ÿÿÿ«ÿ~ÿ|ÿÿªÿ¦ÿÿÿÿÿÿ¥ÿ«ÿ¥ÿÿÿ©ÿÿÿÿyÿÿzÿ{ÿyÿ¤ÿÿÿÿ¦ÿÿÿÿvÿsÿÿÿÿ|ÿÿªÿ¶ÿÿ}ÿÿªÿÿtÿ¤ÿÿÿÿ¨ÿ¦ÿÿzÿzÿÿ¥ÿÿÿÿÿÿ¤ÿÿÿÿÿÿÿ¥ÿÿvÿ{ÿÿ®ÿÿ~ÿÿÿ§ÿÿÿ¤ÿ§ÿ}ÿ§ÿÿ}ÿzÿÿÿ}ÿÿªÿÿ­ÿÿuÿÿÿÿ¥ÿÿ}ÿ|ÿ¬ÿÿÿÿ¤ÿÿ}ÿ{ÿyÿÿ¦ÿrÿxÿ}ÿ¦ÿ|ÿ{ÿsÿ[ÿWÿxÿÿÿ~ÿÿ|ÿÿ¥ÿÿxÿtÿ|ÿ®ÿ©ÿ¦ÿ®ÿªÿÿÿ­ÿ­ÿ¤ÿzÿvÿªÿwÿ}ÿ¦ÿ¤ÿ¥ÿ¦ÿÿ¤ÿÿ¬ÿÿ¥ÿÿwÿxÿ¤ÿ§ÿÿÿ¦ÿÿ­ÿ§ÿÿ|ÿqÿrÿ§ÿÿyÿªÿ³ÿ©ÿ©ÿ§ÿÿyÿoÿzÿ¥ÿÿ{ÿvÿuÿÿ¥ÿvÿyÿ¬ÿªÿ¨ÿ¬ÿ¦ÿ¤ÿsÿwÿ®ÿ¦ÿrÿ«ÿzÿ¥ÿ¦ÿ¦ÿ«ÿªÿ|ÿ|ÿ|ÿ{ÿ}ÿsÿwÿpÿwÿ­ÿ´ÿ®ÿ®ÿ|ÿsÿzÿ{ÿ¤ÿ§ÿ{ÿxÿ¼ÿ°ÿ¤ÿ¥ÿ¤ÿtÿ¦ÿ®ÿ¥ÿvÿpÿ¨ÿrÿ§ÿ¦ÿuÿvÿ§ÿ¬ÿtÿ¯ÿrÿ­ÿuÿpÿ¨ÿ¬ÿuÿuÿªÿmÿoÿ©ÿ¬ÿ¦ÿoÿ¦ÿªÿkÿsÿqÿhÿfÿ§ÿ³ÿ©ÿiÿ«ÿ°ÿ¯ÿjÿeÿmÿoÿ§ÿeÿuÿzÿÿ|ÿ}ÿÿvÿ¦ÿwÿwÿjÿxÿÿÿyÿ{ÿ~ÿÿyÿÿÿÿÿÿtÿÿvÿmÿ\ÿdÿ_ÿ^ÿhÿiÿ~ÿ}ÿ°ÿÿÿÿÿÿÿ¦ÿfÿcÿtÿÿÿÿÿ~ÿ}ÿ{ÿÿ¨ÿ¥ÿÿ}ÿÿÿ¤ÿÿ}ÿÿ¤ÿÿÿÿ}ÿWÿ?ÿgÿÿÿ~ÿÿÿ}ÿÿÿzÿÿÿÿÿÿÿÿÿÿÿÿÿÿÿÿÿÿÿÿzÿªÿÿÿ¥ÿÿÿÿÿÿ¤ÿ¥ÿÿwÿÿÿÿÿÿÿzÿÿ|ÿxÿÿÿÿÿÿÿ}ÿÿÿÿÿ¥ÿÿÿÿÿ¨ÿÿ¥ÿ~ÿÿ¦ÿ¥ÿÿÿÿÿÿ¥ÿÿÿÿÿÿÿÿ§ÿ¨ÿÿÿÿÿ¤ÿÿÿÿÿ|ÿÿ§ÿ¬ÿÿÿÿÿÿÿÿÿ~ÿÿÿ¤ÿªÿÿ¤ÿÿÿÿÿÿ¥ÿÿwÿsÿÿÿÿÿÿÿÿÿÿyÿÿÿ©ÿÿÿÿÿÿÿÿ§ÿ¼ÿ¨ÿÿÿÿÿÿÿÿ¥ÿÿ¨ÿÿÿÿÿÿÿÿÿÿÿ¨ÿÿÿ§ÿÿÿÿÿwÿÿ¤ÿÿÿÿÿÿÿÿÿÿÿÿÿ©ÿÿ|ÿzÿÿ¥ÿ¦ÿÿÿÿÿÿÿÿÿÿÿÿÿ§ÿÿÿÿÿÿÿÿÿÿÿÿÿ§ÿ­ÿ¨ÿ§ÿ¦ÿÿÿÿ¨ÿoÿÿÿÿ|ÿÿÿÿÿÿÿÿÿ­ÿÿÿÿÿÿÿÿÿÿÿÿÿ¥ÿÿÿÿÿÿÿÿÿÿÿ}ÿÿÿÿÿÿÿÿÿÿÿÿÿÿÿ¨ÿÿÿÿÿÿÿ|ÿÿÿÿÿÿÿÿ§ÿÿwÿ_ÿQÿcÿkÿ|ÿÿÿ¤ÿ¥ÿÿÿ}ÿÿ~ÿÿ¬ÿ®ÿ«ÿÿÿÿÿÿÿÿÿ|ÿÿÿÿÿÿÿÿÿÿ}ÿÿÿÿÿÿÿzÿÿ§ÿÿÿÿÿÿÿÿ¥ÿ¥ÿÿÿÿÿÿÿÿÿÿÿÿÿÿÿ¤ÿÿÿÿ¤ÿ¤ÿÿÿÿ~ÿzÿ{ÿÿÿÿÿÿ|ÿÿÿÿÿÿÿÿÿÿÿÿÿÿÿÿ|ÿÿÿÿÿÿÿÿÿÿÿÿÿÿÿÿÿ|ÿÿÿÿÿÿÿÿÿÿ~ÿÿÿÿÿÿÿÿ~ÿ{ÿ¥ÿÿÿwÿxÿÿ«ÿ®ÿ¤ÿÿÿÿÿÿ~ÿÿÿÿyÿÿÿnÿuÿÿÿÿÿÿÿÿÿÿÿÿÿÿÿwÿ§ÿÿÿÿÿÿÿÿyÿ}ÿÿ}ÿÿÿÿÿÿÿÿÿÿÿÿÿ~ÿwÿ{ÿÿ~ÿÿÿÿÿÿ{ÿÿÿÿÿÿÿwÿÿÿÿÿÿ|ÿÿÿÿÿÿÿpÿ~ÿwÿzÿwÿvÿÿÿyÿwÿzÿÿÿÿÿÿÿ~ÿÿxÿ~ÿÿÿ|ÿvÿyÿwÿlÿiÿ~ÿÿÿ¦ÿ§ÿÿÿÿÿÿÿÿÿÿ~ÿÿÿÿÿÿÿÿzÿ~ÿÿÿqÿsÿzÿyÿtÿsÿÿÿÿsÿÿÿÿvÿlÿcÿtÿÿÿÿÿÿÿÿÿÿÿÿ|ÿÿÿÿ|ÿÿÿÿÿÿ{ÿzÿÿÿÿ~ÿÿÿnÿxÿzÿqÿyÿlÿ]ÿeÿdÿyÿÿ¦ÿÿ{ÿÿÿ{ÿzÿzÿÿÿÿÿÿÿÿÿ~ÿÿÿÿÿvÿ{ÿÿÿ}ÿ{ÿÿyÿ{ÿ|ÿÿÿÿÿÿÿÿÿ|ÿÿÿÿÿ~ÿ}ÿÿ~ÿÿ{ÿ{ÿÿxÿÿÿÿÿÿÿÿÿÿ}ÿÿÿ}ÿÿÿÿÿoÿ|ÿyÿÿ}ÿÿÿ~ÿxÿ}ÿyÿyÿÿÿ|ÿÿxÿrÿyÿÿÿÿÿÿjÿÿwÿhÿbÿiÿiÿmÿ}ÿwÿwÿxÿ}ÿsÿsÿlÿjÿrÿ}ÿ}ÿtÿwÿpÿpÿuÿÿ|ÿwÿxÿvÿuÿ{ÿÿpÿtÿyÿÿxÿuÿÿÿyÿ{ÿÿÿ~ÿ~ÿ{ÿÿÿ|ÿyÿwÿyÿoÿlÿ{ÿxÿuÿÿzÿÿwÿlÿwÿÿ~ÿwÿ}ÿÿÿ|ÿyÿwÿtÿrÿsÿzÿ|ÿzÿÿÿtÿxÿqÿxÿkÿyÿÿ}ÿuÿzÿÿÿzÿÿÿÿ}ÿÿÿzÿnÿnÿ|ÿ}ÿ|ÿÿÿÿÿÿuÿvÿÿ~ÿÿ|ÿkÿ~ÿwÿfÿuÿ{ÿvÿjÿPÿuÿvÿ|ÿsÿ|ÿvÿvÿÿÿ|ÿ{ÿÿ|ÿtÿ~ÿÿÿvÿÿÿ{ÿzÿpÿjÿwÿeÿoÿtÿcÿvÿyÿÿ}ÿvÿoÿ|ÿÿwÿxÿrÿrÿxÿ~ÿÿÿ}ÿÿÿ}ÿzÿvÿsÿzÿÿ|ÿzÿxÿsÿkÿkÿÿlÿ}ÿÿiÿyÿsÿbÿnÿjÿpÿpÿuÿ}ÿuÿyÿÿÿwÿsÿoÿgÿvÿzÿqÿ|ÿvÿpÿwÿwÿqÿmÿrÿvÿÿyÿ}ÿvÿlÿtÿiÿ~ÿzÿ~ÿ~ÿqÿtÿ{ÿqÿvÿqÿwÿsÿkÿlÿkÿoÿ{ÿyÿvÿtÿjÿoÿlÿzÿÿzÿzÿqÿ~ÿ{ÿ~ÿxÿwÿÿlÿtÿÿÿÿjÿyÿ|ÿÿ~ÿ{ÿoÿnÿ{ÿ}ÿuÿsÿuÿuÿuÿtÿlÿkÿ}ÿ}ÿoÿjÿhÿgÿnÿoÿÿiÿpÿsÿnÿuÿhÿdÿ_ÿnÿvÿ}ÿÿqÿdÿ}ÿoÿÿ}ÿoÿlÿsÿzÿsÿkÿrÿoÿkÿtÿvÿoÿnÿyÿÿÿrÿtÿoÿrÿuÿvÿsÿhÿnÿqÿÿÿwÿpÿtÿÿwÿ{ÿmÿvÿ{ÿtÿlÿtÿzÿjÿlÿwÿnÿfÿjÿ[ÿ`ÿpÿmÿkÿmÿoÿtÿtÿvÿnÿsÿtÿvÿrÿqÿjÿyÿ{ÿnÿtÿxÿrÿgÿmÿhÿrÿ{ÿpÿnÿrÿwÿÿyÿwÿxÿdÿuÿtÿaÿyÿxÿ^ÿTÿbÿnÿoÿvÿ{ÿvÿtÿqÿtÿÿzÿzÿÿpÿmÿÿvÿeÿjÿlÿÿ{ÿxÿxÿxÿnÿÿxÿsÿxÿsÿqÿsÿÿxÿÿzÿtÿ}ÿnÿwÿÿÿnÿtÿÿqÿlÿ}ÿÿ~ÿzÿrÿvÿnÿ{ÿ~ÿÿdÿÿÿtÿiÿtÿwÿpÿ{ÿÿxÿsÿÿ{ÿzÿfÿÿvÿkÿfÿrÿmÿqÿfÿuÿpÿtÿrÿjÿsÿnÿ`ÿlÿyÿ{ÿyÿoÿiÿrÿzÿtÿvÿyÿVÿ*ÿtÿlÿÿqÿ[ÿrÿuÿoÿ|ÿsÿsÿwÿjÿlÿfÿsÿlÿwÿjÿ_ÿnÿ{ÿvÿsÿmÿqÿvÿvÿsÿqÿrÿnÿmÿrÿ~ÿ~ÿrÿsÿsÿgÿjÿjÿnÿnÿtÿtÿnÿzÿpÿÿÿhÿrÿÿvÿlÿ~ÿoÿmÿpÿpÿpÿcÿrÿvÿrÿwÿÿvÿsÿ{ÿ|ÿsÿnÿÿÿpÿpÿ{ÿyÿkÿmÿtÿtÿvÿ~ÿsÿsÿyÿlÿoÿnÿyÿlÿlÿuÿaÿxÿmÿÿiÿqÿÿdÿÿuÿÿÿzÿiÿvÿ}ÿgÿbÿpÿpÿpÿrÿpÿtÿzÿ|ÿ{ÿ{ÿoÿcÿdÿeÿwÿxÿsÿdÿjÿÿÿmÿwÿpÿjÿlÿvÿÿjÿvÿÿcÿuÿhÿhÿqÿ[ÿhÿoÿqÿjÿnÿuÿqÿnÿqÿzÿtÿdÿaÿwÿzÿlÿiÿfÿdÿwÿÿzÿpÿbÿfÿtÿuÿvÿ_ÿuÿzÿÿoÿhÿÿjÿtÿ|ÿcÿnÿeÿnÿÿ¨ÿ{ÿtÿlÿqÿjÿkÿ{ÿvÿuÿyÿyÿkÿjÿsÿjÿmÿoÿbÿlÿ{ÿrÿoÿxÿwÿ~ÿqÿdÿmÿ}ÿjÿsÿeÿ_ÿxÿzÿvÿoÿcÿÿlÿÿrÿkÿpÿ~ÿqÿwÿvÿ{ÿsÿwÿoÿqÿqÿpÿrÿ{ÿ}ÿuÿxÿyÿpÿlÿrÿ}ÿwÿlÿ^ÿiÿsÿyÿpÿqÿ|ÿmÿyÿqÿdÿnÿzÿvÿxÿzÿkÿzÿqÿmÿuÿmÿuÿuÿÿqÿmÿ}ÿ}ÿsÿmÿ[ÿ^ÿpÿlÿkÿgÿ`ÿkÿjÿhÿrÿzÿmÿnÿpÿ~ÿlÿnÿtÿzÿrÿlÿ~ÿqÿmÿwÿÿzÿÿqÿsÿhÿdÿqÿfÿlÿzÿ}ÿzÿqÿtÿrÿvÿyÿkÿjÿrÿqÿhÿhÿcÿjÿlÿpÿyÿdÿnÿzÿxÿdÿnÿwÿÿlÿsÿxÿeÿuÿÿ{ÿÿxÿyÿqÿmÿwÿtÿqÿtÿqÿzÿzÿlÿsÿsÿtÿzÿqÿyÿzÿ|ÿ|ÿkÿyÿiÿvÿgÿ¦ÿhÿhÿgÿxÿiÿhÿ|ÿuÿuÿsÿmÿwÿyÿlÿoÿÿÿtÿvÿÿuÿcÿdÿjÿnÿpÿwÿmÿuÿpÿrÿÿhÿ\ÿsÿÿÿÿzÿ~ÿÿhÿlÿÿsÿrÿsÿvÿvÿpÿwÿwÿqÿsÿsÿvÿ|ÿzÿmÿeÿmÿÿzÿ|ÿwÿÿ}ÿÿsÿ}ÿtÿhÿsÿÿnÿgÿqÿÿ{ÿ{ÿsÿxÿÿzÿqÿkÿdÿrÿÿ~ÿÿÿwÿmÿyÿqÿuÿuÿsÿoÿtÿlÿoÿgÿtÿaÿaÿdÿuÿjÿ{ÿmÿhÿxÿÿÿxÿqÿnÿmÿfÿeÿkÿiÿkÿrÿÿÿsÿxÿxÿxÿgÿuÿpÿxÿsÿmÿmÿqÿxÿtÿyÿtÿuÿÿÿ~ÿtÿpÿxÿyÿrÿuÿnÿvÿwÿÿÿxÿpÿpÿTÿÿrÿÿ©ÿÿÿzÿmÿ~ÿrÿvÿrÿeÿtÿvÿmÿvÿÿÿmÿmÿnÿqÿxÿvÿÿ}ÿjÿrÿ{ÿvÿ{ÿsÿxÿzÿxÿ|ÿkÿxÿyÿxÿsÿtÿrÿmÿkÿmÿqÿrÿzÿlÿeÿrÿuÿrÿoÿuÿxÿkÿ`ÿnÿaÿgÿhÿtÿpÿzÿwÿhÿnÿpÿqÿuÿsÿsÿyÿuÿnÿmÿeÿyÿqÿxÿfÿgÿhÿnÿuÿuÿsÿqÿtÿqÿnÿÿxÿnÿ{ÿÿxÿxÿ~ÿyÿwÿtÿ~ÿÿfÿÿvÿÿxÿ|ÿÿÿÿ{ÿÿyÿnÿuÿ{ÿÿÿÿÿÿÿÿ|ÿwÿÿ{ÿqÿvÿÿkÿxÿÿtÿxÿ~ÿÿÿÿyÿtÿ|ÿÿÿÿ~ÿqÿuÿ~ÿÿÿÿÿrÿqÿfÿhÿkÿzÿrÿuÿÿÿÿÿÿxÿÿÿ{ÿrÿÿgÿoÿÿkÿwÿÿpÿpÿÿ~ÿyÿÿÿÿxÿÿÿÿÿ~ÿÿÿÿÿÿ¤ÿÿ~ÿÿÿpÿrÿwÿÿÿ{ÿÿÿÿÿÿÿÿÿÿÿzÿgÿvÿÿzÿ}ÿÿÿsÿzÿ~ÿzÿzÿ}ÿÿÿÿ{ÿÿuÿmÿÿ{ÿÿ¤ÿÿÿuÿwÿÿÿvÿÿÿ~ÿ{ÿÿ{ÿÿÿvÿÿÿÿÿ~ÿÿyÿÿÿ~ÿÿÿÿÿuÿÿÿ~ÿÿÿ©ÿ¬ÿ§ÿqÿÿÿÿÿxÿ|ÿÿÿÿ{ÿ|ÿwÿÿ¤ÿÿwÿ|ÿ}ÿÿÿwÿzÿ|ÿÿÿÿÿÿÿ{ÿÿÿÿtÿ|ÿ}ÿÿÿÿ{ÿÿÿÿÿÿÿvÿwÿ{ÿvÿÿ}ÿÿÿÿsÿmÿzÿzÿÿÿxÿyÿÿÿ{ÿÿÿ{ÿÿtÿyÿÿÿÿÿÿ}ÿÿ{ÿsÿÿÿÿÿÿÿuÿvÿÿtÿÿÿÿÿÿÿÿÿÿÿoÿ}ÿÿÿ¥ÿÿvÿpÿÿÿÿÿÿÿ|ÿÿÿÿ{ÿ~ÿtÿÿÿÿÿÿ~ÿÿÿsÿzÿÿyÿ§ÿ|ÿÿÿzÿÿÿÿÿ}ÿÿÿÿwÿyÿÿÿÿÿÿÿÿÿÿÿÿÿÿÿÿ¤ÿ¨ÿÿÿÿÿÿÿxÿyÿÿÿÿÿ~ÿÿÿ}ÿÿÿÿÿÿÿÿÿÿÿÿÿÿvÿÿ©ÿvÿÿ¯ÿÿÿÿÿÿÿÿÿÿÿÿÿÿ~ÿyÿÿ¥ÿ¬ÿÿ{ÿÿÿÿÿÿÿxÿuÿÿ¦ÿ¥ÿÿ~ÿzÿÿÿÿ¤ÿ{ÿÿÿÿyÿwÿÿÿ|ÿÿÿÿÿvÿsÿ®ÿyÿÿÿÿyÿÿÿ|ÿ{ÿÿÿÿ|ÿÿÿÿÿÿÿÿ~ÿÿ¤ÿÿÿÿ¥ÿÿÿÿÿÿÿ}ÿÿzÿÿÿ{ÿÿÿÿÿÿÿÿÿ~ÿ¤ÿªÿÿ~ÿÿ}ÿ~ÿrÿjÿrÿ{ÿ~ÿÿÿÿ¦ÿoÿ{ÿ¤ÿÿÿÿwÿxÿÿÿÿyÿ~ÿ~ÿÿ¦ÿ~ÿÿ­ÿ¤ÿÿÿ²ÿÿyÿ§ÿÿÿwÿwÿÿÿÿÿÿ¨ÿ¦ÿÿÿ~ÿ|ÿ}ÿ}ÿÿ|ÿÿÿ¬ÿ³ÿ°ÿÿÿÿ¥ÿ«ÿÿÿÿÿ{ÿÿÿÿÿÿÿ¤ÿÿªÿ³ÿÿÿ§ÿ¥ÿ¤ÿ¥ÿ§ÿ¥ÿÿÿÿÿÿªÿÿÿ{ÿ~ÿ§ÿ®ÿ¦ÿÿwÿxÿÿ§ÿ¤ÿ{ÿhÿfÿuÿ|ÿ©ÿ~ÿwÿÿ|ÿÿwÿUÿHÿ{ÿ¦ÿÿ¦ÿ¬ÿªÿÿ|ÿÿÿ¦ÿ±ÿÿÿ§ÿ«ÿ¨ÿ¥ÿ©ÿ«ÿ¨ÿ§ÿ¤ÿÿwÿ©ÿ¬ÿ~ÿÿ¤ÿ|ÿ~ÿ¥ÿÿ¨ÿ¹ÿ¬ÿ³ÿ¬ÿyÿqÿvÿÿ|ÿ±ÿªÿ§ÿ¥ÿ¤ÿÿ¤ÿ©ÿ¥ÿwÿ²ÿzÿzÿwÿ¤ÿxÿpÿ}ÿ|ÿªÿÿ{ÿ¥ÿªÿ{ÿ|ÿ¨ÿ¥ÿ¦ÿrÿ¦ÿ®ÿ¥ÿ¤ÿtÿmÿmÿkÿ§ÿyÿ¨ÿuÿyÿoÿqÿ«ÿ°ÿ¦ÿ®ÿ¨ÿoÿyÿzÿuÿwÿ¨ÿ¯ÿªÿ­ÿ¼ÿ¯ÿxÿtÿ«ÿ±ÿ¦ÿoÿoÿvÿgÿ¤ÿ«ÿ¨ÿ©ÿ«ÿ¤ÿvÿtÿªÿuÿpÿjÿªÿ´ÿ¦ÿ©ÿ¬ÿ«ÿ¦ÿªÿ¬ÿ¤ÿ¤ÿ¬ÿ¥ÿ¦ÿ¨ÿ±ÿ¬ÿlÿgÿ«ÿ¼ÿ¬ÿµÿcÿ¦ÿmÿoÿ¨ÿ¬ÿ§ÿ_ÿlÿtÿÿÿsÿwÿÿqÿiÿÿ{ÿ~ÿÿ¦ÿÿtÿÿÿÿÿÿÿÿÿÿÿ{ÿnÿfÿÿÿvÿpÿoÿÿ~ÿÿÿ¤ÿ§ÿÿÿ¤ÿÿsÿtÿ{ÿÿÿ}ÿyÿ¥ÿÿÿ­ÿÿÿÿÿÿÿ¦ÿÿÿÿ¤ÿ¨ÿÿÿÿxÿqÿ~ÿÿ§ÿÿÿÿÿ¤ÿ©ÿ¦ÿªÿÿÿÿÿÿÿ¤ÿ¤ÿÿÿÿÿÿ®ÿÿrÿ}ÿÿuÿÿÿÿÿÿÿÿÿÿÿÿÿxÿÿÿtÿtÿxÿÿÿ¤ÿÿ©ÿªÿÿÿÿ~ÿÿ~ÿÿ¥ÿÿ¤ÿ©ÿÿÿÿÿ©ÿ¤ÿÿÿ}ÿÿ­ÿ«ÿÿÿÿÿÿÿÿ¦ÿÿÿÿÿÿ©ÿÿÿÿÿÿÿÿÿ¦ÿÿ¥ÿÿÿÿÿÿÿÿÿÿÿ}ÿÿ®ÿÿÿÿ¯ÿÿ}ÿÿÿÿÿÿÿÿÿÿÿÿÿÿÿÿÿÿÿÿÿÿÿÿÿÿ¥ÿÿÿ«ÿ²ÿÿÿÿÿÿÿ¤ÿÿ«ÿ¨ÿÿÿÿÿÿÿ|ÿÿÿÿÿ¨ÿÿÿÿ¥ÿÿÿÿÿ§ÿÿÿÿÿÿÿÿÿÿ¨ÿÿÿÿÿ¤ÿÿÿÿÿÿÿÿÿÿÿ¥ÿÿÿÿÿÿÿÿÿÿÿÿÿÿÿÿÿvÿÿÿÿÿÿÿÿ¦ÿÿÿÿÿÿÿ|ÿzÿÿÿÿÿÿÿÿÿÿÿÿÿÿÿÿÿÿÿzÿÿÿÿÿÿÿÿÿÿÿÿÿÿÿÿÿÿÿÿÿÿÿÿÿÿÿ§ÿ¬ÿ®ÿÿÿÿÿÿÿÿÿÿÿÿÿÿ§ÿÿyÿuÿrÿÿÿÿÿÿÿÿÿÿÿÿ¥ÿÿÿÿÿÿÿÿÿÿÿÿÿÿÿÿÿÿÿ§ÿÿÿÿÿÿÿ­ÿÿÿ¨ÿÿÿÿ§ÿÿÿÿÿÿ§ÿÿÿÿÿÿÿÿÿÿÿÿÿÿ©ÿÿ|ÿÿ~ÿ¤ÿÿ{ÿÿÿÿÿÿÿÿÿÿÿÿÿÿpÿÿÿÿÿÿÿÿÿÿÿ~ÿwÿ|ÿzÿÿÿÿÿ¤ÿ}ÿzÿuÿ}ÿÿÿÿÿÿÿÿÿ}ÿÿÿÿÿÿzÿÿÿÿÿÿÿÿÿÿÿÿwÿ{ÿ{ÿÿ­ÿ¨ÿÿÿÿÿÿÿÿÿÿÿÿ}ÿÿÿÿÿÿzÿÿÿÿÿÿÿÿÿÿÿ}ÿÿÿÿÿÿÿÿÿÿ}ÿwÿ{ÿÿuÿhÿuÿ{ÿzÿxÿÿÿÿÿÿÿÿÿÿÿÿÿÿÿ~ÿwÿÿÿÿÿÿpÿÿ~ÿzÿ~ÿ~ÿÿÿÿÿÿÿÿ~ÿÿÿÿÿÿtÿÿwÿ~ÿ|ÿÿÿÿwÿvÿ~ÿÿÿÿ}ÿÿÿÿÿzÿÿrÿÿÿÿ¦ÿÿuÿÿÿÿÿÿÿÿ|ÿÿÿÿÿÿÿÿÿÿÿÿÿÿÿÿ{ÿxÿÿÿÿÿÿÿÿÿÿ|ÿwÿÿyÿiÿÿÿÿÿÿÿÿÿÿÿÿÿÿÿÿÿÿÿrÿÿÿÿÿyÿ{ÿÿwÿzÿÿÿÿÿÿÿÿÿ~ÿzÿÿÿpÿÿ¦ÿwÿÿÿÿÿ{ÿzÿ{ÿrÿvÿÿÿuÿuÿÿÿÿÿÿÿÿÿÿÿtÿÿÿÿÿÿ|ÿÿÿÿxÿwÿÿ}ÿÿÿ}ÿÿzÿ{ÿ~ÿÿwÿ{ÿ}ÿÿzÿ{ÿÿÿ}ÿxÿxÿ}ÿ}ÿ}ÿÿ~ÿÿÿxÿ~ÿÿÿÿtÿÿÿrÿÿÿÿÿuÿ}ÿÿÿÿÿÿ}ÿÿ~ÿ~ÿÿ~ÿyÿÿyÿuÿvÿpÿxÿqÿ~ÿsÿhÿqÿvÿmÿÿ{ÿvÿrÿpÿ~ÿvÿqÿqÿtÿwÿoÿjÿkÿqÿpÿqÿ|ÿÿ|ÿsÿsÿÿÿuÿyÿrÿsÿÿsÿzÿÿÿÿ{ÿwÿ{ÿÿÿtÿzÿÿÿ{ÿÿÿyÿÿxÿÿÿ~ÿÿÿvÿÿÿÿqÿzÿÿzÿwÿÿÿÿÿtÿiÿkÿwÿ|ÿÿÿxÿsÿdÿyÿsÿtÿÿ}ÿyÿ|ÿÿ|ÿ}ÿ|ÿÿÿvÿ{ÿxÿ|ÿsÿwÿ|ÿ}ÿÿÿ}ÿÿÿÿÿxÿsÿgÿÿxÿ|ÿuÿ~ÿÿÿÿÿxÿWÿ]ÿiÿ}ÿ{ÿÿxÿsÿ{ÿ~ÿwÿvÿsÿoÿwÿ{ÿ}ÿÿÿxÿ|ÿ~ÿpÿqÿiÿmÿgÿqÿ|ÿqÿtÿÿyÿxÿ~ÿÿyÿÿ{ÿuÿpÿwÿyÿ{ÿxÿvÿuÿwÿ|ÿwÿyÿyÿuÿÿ|ÿyÿvÿaÿ}ÿqÿbÿRÿuÿxÿÿ~ÿxÿÿrÿÿ|ÿpÿrÿxÿxÿvÿwÿrÿxÿ|ÿ}ÿÿÿÿxÿwÿuÿuÿzÿpÿjÿxÿpÿvÿgÿcÿpÿsÿÿtÿtÿwÿxÿÿ}ÿyÿjÿvÿzÿvÿxÿxÿÿ}ÿrÿqÿqÿoÿwÿ}ÿrÿkÿiÿtÿtÿÿÿtÿ|ÿyÿlÿsÿwÿlÿwÿzÿrÿpÿ{ÿrÿtÿxÿÿÿÿrÿnÿqÿnÿtÿvÿyÿrÿjÿyÿ{ÿnÿhÿ^ÿlÿyÿ|ÿÿ|ÿyÿqÿnÿrÿtÿÿuÿsÿÿuÿmÿ^ÿjÿÿsÿnÿsÿ{ÿvÿzÿyÿzÿvÿuÿyÿuÿsÿvÿ|ÿ}ÿrÿsÿzÿsÿsÿvÿ|ÿÿzÿnÿkÿnÿsÿpÿwÿeÿ{ÿuÿuÿzÿlÿgÿwÿvÿoÿ{ÿoÿyÿrÿrÿuÿmÿpÿsÿoÿuÿxÿvÿtÿlÿlÿqÿzÿ{ÿoÿpÿnÿiÿtÿqÿpÿvÿpÿhÿzÿgÿ~ÿzÿtÿxÿoÿuÿmÿkÿgÿÿ~ÿtÿ|ÿwÿ}ÿpÿ{ÿtÿwÿfÿkÿqÿyÿyÿvÿrÿZÿSÿgÿhÿnÿ{ÿqÿmÿuÿÿvÿvÿÿÿuÿqÿÿzÿvÿuÿqÿoÿvÿ|ÿ}ÿtÿuÿrÿpÿrÿpÿkÿrÿÿÿyÿ|ÿkÿ]ÿ]ÿcÿlÿ|ÿuÿsÿuÿsÿsÿoÿgÿfÿoÿiÿqÿqÿqÿnÿsÿcÿUÿnÿÿ|ÿ{ÿcÿvÿyÿ~ÿrÿrÿxÿ}ÿÿtÿfÿyÿsÿoÿrÿtÿ}ÿwÿ^ÿ_ÿgÿrÿwÿqÿÿÿyÿqÿmÿfÿjÿmÿqÿsÿ}ÿÿ|ÿzÿkÿ^ÿxÿjÿnÿÿlÿ^ÿtÿnÿxÿtÿkÿsÿxÿÿpÿÿ}ÿwÿqÿ^ÿ`ÿgÿlÿ}ÿpÿpÿvÿlÿrÿtÿzÿÿvÿnÿwÿ~ÿyÿrÿqÿvÿtÿsÿrÿÿ}ÿzÿtÿ|ÿsÿqÿrÿ`ÿlÿÿbÿrÿkÿgÿuÿtÿzÿmÿiÿtÿÿpÿtÿÿtÿvÿuÿzÿtÿnÿÿÿwÿ}ÿ{ÿuÿoÿpÿmÿfÿpÿyÿiÿ_ÿoÿsÿjÿpÿoÿvÿÿzÿvÿoÿhÿ{ÿiÿvÿvÿaÿfÿmÿoÿyÿtÿmÿxÿuÿmÿoÿsÿsÿsÿmÿpÿyÿÿwÿuÿyÿlÿiÿqÿiÿmÿzÿyÿhÿsÿuÿ~ÿ|ÿwÿyÿuÿpÿ`ÿlÿÿÿnÿfÿÿpÿoÿnÿtÿsÿdÿpÿ|ÿoÿnÿlÿjÿoÿ}ÿÿÿoÿyÿpÿaÿiÿqÿlÿiÿqÿ{ÿzÿjÿcÿ_ÿnÿhÿUÿyÿhÿnÿ{ÿtÿuÿiÿaÿgÿYÿÿÿ}ÿ~ÿÿoÿhÿmÿ~ÿvÿhÿbÿcÿjÿqÿxÿ~ÿÿwÿlÿuÿpÿhÿnÿpÿqÿpÿsÿ~ÿÿqÿbÿfÿvÿhÿoÿcÿdÿlÿÿjÿiÿqÿxÿsÿxÿlÿoÿoÿvÿwÿhÿhÿsÿÿÿjÿeÿeÿqÿoÿnÿoÿnÿpÿpÿuÿrÿqÿ~ÿwÿsÿpÿpÿoÿoÿlÿxÿwÿmÿ~ÿrÿmÿnÿrÿkÿvÿÿpÿjÿdÿkÿqÿrÿsÿÿÿrÿmÿ~ÿÿsÿtÿjÿkÿmÿoÿxÿoÿfÿaÿ]ÿiÿ|ÿ|ÿwÿ}ÿkÿtÿÿpÿÿÿ_ÿ_ÿ}ÿnÿxÿyÿ|ÿkÿpÿqÿtÿÿrÿtÿtÿÿÿrÿdÿeÿfÿpÿwÿnÿfÿgÿmÿrÿtÿrÿgÿqÿqÿpÿjÿiÿ|ÿ|ÿgÿxÿsÿlÿpÿRÿsÿsÿ`ÿvÿÿÿÿÿ{ÿxÿzÿÿ|ÿrÿkÿkÿvÿuÿmÿqÿrÿrÿqÿlÿvÿsÿwÿ}ÿrÿmÿgÿvÿnÿÿpÿkÿnÿnÿiÿkÿÿtÿoÿ{ÿvÿ{ÿÿ{ÿpÿuÿ~ÿ~ÿzÿÿÿ{ÿrÿpÿvÿsÿfÿlÿdÿvÿyÿeÿuÿ{ÿqÿoÿqÿÿsÿyÿ{ÿsÿmÿlÿ{ÿtÿwÿwÿsÿsÿ~ÿyÿkÿlÿqÿjÿuÿÿmÿiÿpÿuÿxÿpÿkÿ|ÿvÿ}ÿwÿwÿxÿkÿuÿ{ÿrÿtÿyÿÿÿqÿeÿmÿsÿlÿeÿnÿsÿyÿzÿrÿxÿvÿkÿrÿ~ÿwÿpÿrÿÿmÿqÿ}ÿ}ÿsÿ`ÿsÿ`ÿrÿkÿkÿgÿwÿlÿtÿÿ|ÿxÿ{ÿuÿhÿhÿqÿsÿuÿwÿrÿ}ÿ}ÿsÿtÿpÿwÿfÿÿpÿsÿ}ÿnÿnÿxÿxÿlÿzÿqÿxÿÿÿÿyÿsÿzÿxÿxÿÿ|ÿ}ÿkÿtÿvÿzÿÿcÿyÿVÿÿÿqÿgÿsÿÿdÿdÿkÿvÿrÿnÿ|ÿzÿkÿpÿvÿpÿqÿzÿ|ÿgÿdÿwÿÿ{ÿqÿnÿrÿÿsÿqÿkÿiÿ}ÿÿpÿ}ÿxÿsÿyÿtÿmÿvÿsÿdÿfÿgÿZÿfÿrÿrÿ{ÿnÿkÿÿ_ÿrÿtÿfÿ{ÿgÿiÿwÿ}ÿ~ÿ~ÿyÿnÿaÿgÿrÿlÿmÿqÿkÿfÿnÿkÿxÿsÿsÿfÿoÿoÿqÿ}ÿÿxÿyÿpÿsÿjÿ}ÿpÿmÿrÿuÿ}ÿxÿ}ÿ}ÿyÿuÿÿmÿsÿÿwÿÿzÿuÿÿ}ÿgÿsÿxÿÿ}ÿwÿ~ÿÿÿÿÿoÿtÿtÿtÿzÿÿoÿgÿqÿÿmÿÿÿ{ÿyÿÿÿÿÿÿÿÿÿÿÿyÿtÿrÿbÿyÿnÿyÿzÿvÿvÿÿzÿÿÿÿ~ÿtÿÿzÿuÿ{ÿyÿxÿÿ~ÿtÿÿoÿhÿÿxÿzÿÿxÿÿÿyÿzÿÿÿzÿzÿwÿ~ÿÿÿÿyÿ{ÿwÿ|ÿÿvÿÿlÿÿÿÿyÿ|ÿÿÿÿÿÿÿÿÿ|ÿÿÿ{ÿÿ{ÿ|ÿÿÿvÿÿÿ|ÿÿÿ~ÿzÿÿÿÿÿÿÿÿÿÿÿ}ÿÿÿ|ÿzÿÿ~ÿwÿwÿrÿ{ÿzÿvÿÿÿuÿÿ¤ÿ}ÿÿ|ÿ|ÿÿ}ÿÿtÿyÿtÿxÿÿ{ÿ}ÿÿ|ÿÿÿÿ¨ÿÿ¥ÿ±ÿÿÿxÿzÿÿÿwÿ~ÿÿÿÿvÿrÿ{ÿÿÿÿqÿ|ÿ}ÿ|ÿÿÿÿÿÿÿÿÿÿÿpÿvÿÿ~ÿuÿÿÿ|ÿÿÿhÿwÿÿÿÿÿÿ~ÿÿÿÿÿ~ÿÿÿÿÿyÿxÿÿÿÿÿÿÿÿÿpÿmÿÿ{ÿpÿÿÿ§ÿÿ~ÿÿÿÿÿ|ÿÿÿÿÿÿÿÿkÿÿzÿÿÿÿ}ÿ{ÿ}ÿ|ÿxÿ{ÿÿÿÿ¥ÿkÿ}ÿxÿÿzÿÿ}ÿ|ÿÿÿ~ÿzÿzÿ}ÿ{ÿÿÿzÿÿÿ©ÿ~ÿ~ÿÿÿÿ}ÿyÿvÿxÿ¤ÿÿÿwÿ­ÿÿÿÿÿÿÿÿÿÿ}ÿÿÿÿÿÿ¥ÿÿÿ|ÿÿÿÿÿÿÿÿÿÿÿÿÿÿÿÿÿÿyÿÿÿÿÿ~ÿ}ÿÿÿÿ¦ÿªÿ¥ÿÿÿÿ|ÿÿvÿzÿÿÿ¦ÿÿÿªÿÿ¥ÿÿÿÿÿÿÿÿÿxÿÿÿÿ}ÿÿÿÿzÿ~ÿÿÿÿ}ÿxÿÿ«ÿÿÿÿÿÿÿ~ÿÿ¥ÿÿÿÿÿÿÿÿwÿÿÿÿÿÿÿÿ¤ÿ¤ÿÿÿÿ¦ÿÿÿÿÿÿ{ÿÿÿÿkÿÿÿÿÿÿ¤ÿÿÿÿÿªÿ±ÿ©ÿÿ|ÿvÿÿ¨ÿ¥ÿ¤ÿ¤ÿ§ÿÿ~ÿÿ~ÿ¤ÿ{ÿ|ÿÿÿÿÿÿÿÿÿÿ©ÿÿÿyÿÿwÿrÿ~ÿÿÿÿ{ÿuÿyÿÿÿÿÿÿÿÿÿÿ¬ÿyÿ}ÿÿÿÿÿÿxÿqÿ~ÿÿ§ÿÿrÿ¥ÿÿ¦ÿÿÿÿÿÿÿÿ¯ÿÿ{ÿÿ~ÿÿ¤ÿÿÿÿÿoÿ®ÿÿÿÿ¬ÿ³ÿ±ÿ¥ÿ{ÿÿvÿ}ÿÿxÿÿ¤ÿÿÿÿÿÿÿ¬ÿÿlÿ²ÿÿÿ¤ÿÿ}ÿwÿtÿÿÿ~ÿ³ÿÿuÿyÿÿÿÿÿwÿxÿÿÿÿ}ÿkÿjÿ|ÿÿ¤ÿÿrÿÿÿ~ÿÿrÿ/ÿÿwÿ|ÿÿÿÿ}ÿzÿÿÿ¥ÿ­ÿ¬ÿÿ­ÿ«ÿÿÿÿ¨ÿ©ÿÿ¦ÿ©ÿ~ÿsÿ­ÿ¥ÿzÿÿÿ|ÿ~ÿ|ÿzÿ§ÿÿ®ÿ©ÿ¤ÿ¤ÿ}ÿ}ÿ©ÿ¤ÿ¦ÿ©ÿ~ÿtÿwÿÿ§ÿ§ÿ}ÿxÿzÿzÿÿwÿ¨ÿÿxÿ|ÿqÿxÿzÿ¤ÿ¦ÿ±ÿªÿ|ÿÿ«ÿ¥ÿqÿ|ÿ¤ÿ¥ÿªÿ¥ÿ}ÿwÿtÿªÿrÿdÿ}ÿ°ÿ§ÿ}ÿ¦ÿ§ÿ¦ÿ¦ÿ¦ÿmÿ©ÿvÿ§ÿ­ÿ­ÿ«ÿyÿyÿzÿnÿªÿ«ÿ¤ÿ¦ÿ§ÿsÿpÿtÿkÿ§ÿ­ÿ¤ÿ«ÿ²ÿ¨ÿ©ÿqÿtÿ§ÿ¤ÿ¨ÿªÿ«ÿ«ÿqÿiÿ§ÿrÿ­ÿ«ÿ¦ÿ¥ÿ¦ÿ¦ÿ¤ÿªÿ®ÿªÿoÿ¤ÿ®ÿ¬ÿ¥ÿ´ÿnÿ¸ÿ«ÿeÿ¦ÿ²ÿ®ÿ©ÿÿÿ{ÿyÿÿÿªÿ|ÿmÿnÿ{ÿÿÿÿÿwÿÿÿÿuÿxÿÿ~ÿhÿÿÿ{ÿÿrÿhÿvÿ{ÿgÿqÿvÿÿÿ¥ÿÿÿÿÿ¨ÿÿzÿ~ÿÿ{ÿÿÿÿ¦ÿÿÿ|ÿÿÿÿÿÿ¦ÿªÿÿÿÿ¥ÿÿÿÿyÿÿ}ÿ¦ÿ«ÿÿÿÿÿ§ÿ¨ÿÿ­ÿ¬ÿÿÿÿÿ{ÿÿÿ¨ÿÿ§ÿÿªÿÿ{ÿÿÿÿ|ÿÿÿuÿ}ÿÿÿÿ¤ÿÿÿ§ÿÿÿÿÿÿÿÿÿÿÿÿÿÿÿ¤ÿ©ÿ¥ÿÿÿÿÿÿÿÿ¦ÿÿuÿÿÿÿ¤ÿÿÿÿÿ¬ÿ¨ÿÿÿÿ¨ÿÿÿÿ¤ÿÿÿÿÿÿÿÿÿ|ÿÿÿÿ¥ÿÿÿ©ÿÿÿ}ÿÿÿÿÿÿÿÿÿÿÿ¨ÿÿÿÿÿÿÿÿÿÿÿ~ÿÿÿÿÿÿ{ÿÿÿÿÿÿ§ÿÿÿÿÿÿÿÿÿÿÿwÿÿÿ§ÿÿÿÿÿÿ¤ÿÿªÿ¥ÿÿÿÿÿÿÿÿÿÿ¦ÿÿ¥ÿÿÿÿªÿ¦ÿÿÿÿÿÿÿÿ¦ÿÿ¦ÿ¥ÿÿÿÿÿÿÿ°ÿ®ÿÿ§ÿÿÿÿÿÿÿÿ¥ÿ¬ÿÿÿÿÿÿÿÿÿÿÿÿÿÿÿÿÿxÿÿÿÿuÿÿ¬ÿ¨ÿÿÿ¥ÿÿÿÿÿ~ÿ{ÿÿÿÿ¨ÿÿÿÿÿÿÿÿÿÿÿÿÿÿÿÿÿÿÿÿ¨ÿ¤ÿÿÿÿÿÿÿ¤ÿÿÿÿÿÿÿÿÿÿÿÿÿªÿÿÿ¨ÿÿÿÿÿ¤ÿÿÿÿÿÿÿÿÿÿÿÿÿÿÿÿÿÿÿÿÿÿÿÿÿ¨ÿÿÿÿÿ¤ÿÿÿÿ¥ÿÿÿÿÿÿÿÿÿÿ¦ÿÿÿÿÿÿÿ¥ÿ~ÿÿÿÿÿÿÿÿÿÿÿ§ÿ¥ÿÿ}ÿÿÿÿ}ÿ~ÿÿÿÿÿÿ}ÿÿwÿjÿÿ~ÿ©ÿ¤ÿqÿvÿzÿÿÿÿÿÿÿÿÿÿÿÿuÿÿÿÿÿÿyÿÿÿÿÿÿÿÿtÿÿÿnÿÿÿÿ}ÿ~ÿ{ÿÿÿÿÿÿÿÿÿÿÿÿÿÿÿzÿÿÿÿÿÿÿÿÿÿÿÿÿÿÿÿÿÿÿÿ}ÿÿÿÿÿÿÿÿÿwÿÿÿÿ|ÿ~ÿvÿÿÿÿÿÿÿÿÿ~ÿÿÿÿ¤ÿsÿuÿxÿÿ}ÿÿ}ÿÿÿÿÿÿyÿuÿ}ÿÿ}ÿÿ|ÿzÿ~ÿÿ}ÿÿÿÿ{ÿÿÿÿÿyÿÿÿÿÿ§ÿ¬ÿ~ÿÿÿvÿwÿ~ÿÿÿÿÿÿÿÿÿÿÿÿÿÿÿÿÿÿ|ÿÿ{ÿÿÿÿÿÿÿÿÿÿÿÿÿzÿÿxÿÿÿÿÿÿÿÿÿÿ|ÿÿÿÿÿÿÿÿÿÿÿÿÿÿÿÿ|ÿÿÿÿÿÿÿ¥ÿÿÿÿvÿ~ÿÿ®ÿÿÿÿ{ÿÿÿ}ÿÿÿÿÿÿÿ{ÿzÿÿÿÿÿÿÿÿÿyÿÿÿÿÿÿÿÿÿÿÿÿ}ÿÿÿÿÿÿÿwÿ{ÿrÿÿÿÿÿÿ{ÿÿÿÿÿÿwÿxÿ~ÿÿÿwÿÿÿÿÿÿÿÿ{ÿÿÿÿxÿÿ~ÿÿÿÿÿÿyÿÿÿvÿÿÿ{ÿ~ÿ{ÿ|ÿ}ÿ~ÿÿ~ÿoÿÿÿÿ}ÿÿtÿwÿÿÿÿÿ{ÿxÿuÿwÿ~ÿ}ÿÿÿÿÿnÿ}ÿÿ}ÿÿÿÿÿtÿxÿÿÿÿÿÿÿ}ÿÿÿÿÿÿ|ÿÿÿÿ~ÿpÿÿÿlÿ|ÿzÿÿnÿÿ{ÿÿwÿnÿxÿzÿsÿrÿpÿoÿlÿgÿdÿdÿlÿpÿwÿ{ÿqÿdÿmÿzÿÿkÿlÿwÿ{ÿÿxÿ|ÿÿÿ{ÿpÿlÿmÿvÿzÿzÿtÿpÿ{ÿqÿÿÿmÿkÿwÿÿÿÿ~ÿ}ÿÿÿÿtÿhÿyÿwÿwÿzÿ|ÿ~ÿÿÿÿwÿrÿyÿÿÿ{ÿxÿkÿjÿsÿÿlÿÿzÿ}ÿÿÿÿ}ÿÿÿÿtÿsÿvÿ|ÿwÿyÿ|ÿÿÿwÿsÿuÿmÿÿÿÿÿuÿ}ÿzÿwÿ~ÿÿvÿyÿzÿÿ{ÿiÿÿzÿwÿ}ÿÿrÿpÿ~ÿrÿkÿsÿtÿ|ÿÿÿuÿ|ÿ~ÿrÿsÿwÿoÿwÿuÿqÿjÿ{ÿtÿuÿ{ÿÿpÿkÿÿÿxÿpÿrÿuÿuÿyÿxÿyÿÿÿwÿkÿtÿ{ÿxÿmÿqÿrÿfÿkÿuÿÿÿ{ÿoÿhÿÿtÿfÿqÿlÿ_ÿbÿ|ÿhÿsÿzÿ}ÿsÿsÿ~ÿvÿqÿpÿqÿuÿnÿtÿÿxÿpÿvÿÿjÿkÿÿjÿvÿhÿuÿÿÿwÿÿsÿ|ÿÿÿzÿ}ÿpÿsÿsÿ~ÿyÿsÿyÿvÿqÿsÿwÿqÿlÿxÿzÿkÿiÿxÿwÿÿ~ÿsÿuÿnÿqÿ~ÿvÿeÿÿjÿrÿmÿÿ~ÿkÿdÿkÿqÿzÿrÿmÿ~ÿyÿrÿkÿnÿqÿwÿÿ|ÿxÿyÿmÿaÿrÿÿÿrÿnÿyÿmÿ~ÿnÿxÿyÿtÿrÿeÿÿxÿzÿzÿÿÿrÿuÿxÿÿsÿrÿÿÿ}ÿvÿxÿ}ÿ{ÿuÿvÿ{ÿ|ÿtÿlÿuÿ}ÿzÿzÿyÿhÿlÿÿuÿlÿkÿuÿyÿrÿlÿgÿkÿgÿsÿnÿuÿyÿ|ÿnÿuÿ~ÿrÿlÿtÿvÿsÿvÿtÿmÿsÿtÿoÿ{ÿtÿhÿpÿgÿlÿ~ÿ~ÿqÿpÿvÿzÿ}ÿÿ}ÿqÿmÿÿpÿ~ÿlÿgÿtÿiÿpÿvÿÿ}ÿxÿwÿwÿpÿqÿsÿoÿpÿ|ÿzÿ|ÿxÿxÿ}ÿÿvÿvÿ|ÿnÿkÿdÿfÿcÿ~ÿ|ÿ}ÿmÿoÿpÿxÿmÿ{ÿzÿzÿmÿÿuÿgÿjÿrÿxÿmÿrÿtÿrÿ^ÿqÿÿwÿjÿlÿxÿrÿfÿzÿxÿiÿlÿhÿiÿwÿzÿtÿ{ÿuÿnÿmÿqÿoÿkÿdÿoÿ{ÿÿoÿbÿnÿÿsÿkÿtÿ]ÿ}ÿzÿÿ]ÿkÿyÿpÿÿsÿkÿqÿmÿvÿlÿkÿtÿ~ÿÿxÿzÿ}ÿuÿmÿnÿqÿtÿzÿtÿzÿsÿoÿyÿxÿyÿsÿwÿyÿmÿpÿrÿrÿ{ÿÿsÿsÿpÿ^ÿqÿgÿoÿtÿ}ÿdÿ`ÿjÿlÿwÿ|ÿzÿ}ÿuÿjÿfÿsÿ~ÿyÿpÿpÿrÿqÿvÿqÿjÿqÿzÿwÿvÿÿ~ÿtÿqÿpÿpÿuÿlÿfÿzÿwÿsÿkÿtÿÿpÿkÿqÿoÿrÿuÿ~ÿzÿuÿvÿsÿ{ÿÿzÿtÿnÿnÿiÿuÿÿsÿsÿsÿ`ÿiÿrÿuÿÿrÿnÿhÿfÿcÿÿzÿtÿÿyÿÿÿhÿqÿlÿsÿaÿjÿ~ÿÿfÿnÿqÿrÿtÿnÿLÿ\ÿrÿsÿÿxÿuÿvÿuÿuÿ|ÿsÿhÿsÿuÿrÿmÿoÿvÿiÿyÿÿyÿvÿmÿsÿpÿrÿcÿpÿpÿÿ|ÿiÿzÿbÿiÿbÿsÿ|ÿaÿuÿuÿnÿnÿuÿzÿoÿtÿ}ÿ}ÿwÿpÿpÿlÿjÿzÿ}ÿuÿtÿsÿ{ÿÿjÿsÿÿ}ÿiÿdÿqÿjÿoÿ{ÿdÿqÿÿ^ÿnÿJÿdÿÿÿqÿcÿsÿsÿuÿ|ÿ}ÿgÿ|ÿÿÿÿÿzÿpÿuÿvÿ|ÿÿvÿpÿÿÿ{ÿÿnÿfÿoÿvÿÿxÿrÿ^ÿyÿrÿ{ÿqÿwÿrÿoÿ}ÿsÿjÿoÿ~ÿuÿ{ÿjÿnÿqÿ~ÿ~ÿhÿiÿoÿwÿnÿjÿnÿqÿtÿtÿwÿvÿuÿ{ÿ}ÿ{ÿxÿuÿnÿbÿqÿ~ÿwÿsÿvÿfÿuÿoÿaÿiÿfÿÿsÿgÿtÿrÿrÿyÿqÿnÿvÿsÿwÿvÿsÿiÿmÿsÿrÿrÿuÿsÿqÿkÿeÿrÿjÿfÿoÿwÿsÿ|ÿqÿvÿcÿpÿ~ÿÿÿvÿvÿ|ÿ|ÿ}ÿiÿrÿqÿzÿkÿÿhÿrÿmÿpÿnÿsÿpÿoÿuÿÿÿqÿdÿgÿjÿrÿgÿqÿÿmÿpÿqÿlÿzÿfÿlÿtÿhÿxÿlÿfÿhÿ[ÿ^ÿ}ÿÿÿÿ|ÿÿ~ÿÿwÿvÿ~ÿmÿ_ÿkÿyÿpÿkÿuÿxÿqÿcÿqÿwÿwÿxÿuÿeÿmÿcÿqÿ|ÿlÿxÿpÿwÿqÿhÿÿtÿyÿrÿnÿ{ÿÿÿxÿiÿmÿoÿlÿsÿvÿqÿuÿsÿeÿiÿlÿcÿiÿrÿxÿxÿlÿÿÿmÿÿbÿ`ÿzÿwÿÿuÿrÿrÿzÿÿpÿfÿ{ÿ}ÿsÿeÿhÿoÿoÿuÿpÿeÿuÿyÿqÿqÿlÿeÿxÿsÿ~ÿvÿvÿnÿÿtÿmÿvÿÿzÿÿwÿtÿvÿsÿsÿmÿ_ÿlÿpÿpÿzÿ~ÿ|ÿsÿpÿwÿxÿÿmÿÿpÿÿÿ~ÿÿmÿtÿjÿcÿsÿqÿ`ÿnÿqÿrÿqÿfÿkÿnÿÿÿwÿ{ÿÿÿwÿqÿtÿ{ÿqÿ{ÿnÿnÿmÿiÿÿ|ÿkÿyÿ}ÿzÿÿwÿdÿpÿkÿvÿvÿzÿmÿiÿpÿtÿqÿsÿ|ÿwÿwÿnÿtÿÿxÿzÿiÿwÿqÿjÿÿzÿÿdÿsÿÿuÿqÿvÿvÿqÿxÿxÿqÿlÿkÿsÿÿÿÿzÿeÿrÿvÿsÿzÿvÿpÿzÿwÿvÿvÿrÿÿqÿzÿyÿqÿbÿrÿuÿkÿvÿqÿeÿlÿnÿkÿiÿdÿ_ÿrÿzÿcÿgÿkÿjÿlÿmÿeÿqÿXÿ^ÿlÿrÿmÿWÿ]ÿiÿfÿpÿyÿyÿvÿrÿyÿzÿxÿwÿtÿrÿ}ÿwÿuÿÿtÿÿzÿÿsÿqÿsÿÿyÿwÿxÿ}ÿÿÿÿzÿsÿxÿuÿÿjÿ}ÿÿlÿ¤ÿkÿÿÿmÿfÿyÿÿÿÿÿyÿqÿ~ÿÿÿ{ÿrÿuÿuÿxÿuÿqÿqÿÿtÿÿÿ~ÿ{ÿÿÿÿ~ÿ}ÿ}ÿzÿÿÿÿyÿÿÿÿ|ÿsÿyÿmÿÿwÿ|ÿ|ÿzÿyÿpÿpÿÿ{ÿuÿ{ÿ{ÿ{ÿ}ÿÿÿ~ÿÿtÿyÿÿÿÿ¦ÿÿÿÿyÿtÿzÿsÿsÿÿÿÿ}ÿzÿrÿlÿÿÿÿÿwÿÿÿÿrÿÿ~ÿ|ÿyÿÿÿ{ÿ{ÿÿÿÿ}ÿÿÿxÿpÿÿÿÿÿyÿÿÿxÿÿÿ~ÿ|ÿÿÿÿzÿÿ{ÿÿÿÿÿÿzÿpÿÿªÿ{ÿ|ÿÿ}ÿ}ÿvÿwÿÿÿÿÿÿÿÿÿpÿÿÿvÿÿwÿzÿzÿÿÿ}ÿxÿqÿ{ÿÿ}ÿtÿ|ÿÿ}ÿÿ}ÿÿÿÿÿÿÿÿÿÿÿwÿwÿÿ{ÿuÿÿuÿ|ÿÿ|ÿ|ÿ©ÿ¤ÿ¤ÿÿÿ}ÿÿÿÿÿwÿÿÿÿ¬ÿ}ÿÿÿ|ÿnÿÿÿÿÿÿÿÿÿÿÿÿÿÿÿ}ÿÿxÿwÿÿÿÿÿ{ÿÿªÿÿuÿrÿtÿÿ~ÿpÿ©ÿÿÿ{ÿ{ÿ~ÿÿÿÿÿÿÿÿÿÿÿ~ÿÿ~ÿÿÿÿÿÿyÿ}ÿ}ÿÿÿÿ¦ÿ|ÿxÿ­ÿtÿÿÿÿÿÿ}ÿwÿ|ÿ}ÿ{ÿ}ÿuÿÿÿzÿÿÿ¤ÿÿÿÿÿ{ÿ~ÿÿÿÿ~ÿwÿ©ÿÿÿ}ÿ~ÿÿ{ÿÿÿ|ÿ{ÿÿÿÿpÿ}ÿyÿÿÿÿÿÿÿÿÿÿÿÿÿÿÿÿrÿÿÿ|ÿÿÿÿÿÿÿÿÿÿÿxÿÿÿÿÿÿÿÿÿÿÿÿÿÿÿÿ~ÿ|ÿÿÿ{ÿoÿwÿÿ¦ÿÿÿÿÿ{ÿÿwÿÿÿÿÿÿÿÿÿÿÿÿÿ~ÿÿwÿÿÿÿÿÿÿÿÿÿÿ¥ÿÿÿÿÿÿÿªÿÿÿÿÿÿ§ÿ°ÿÿÿÿÿÿ¤ÿÿÿ}ÿ|ÿ|ÿuÿÿ{ÿÿÿ|ÿÿÿÿÿÿÿÿÿ¥ÿ®ÿÿÿÿÿsÿÿ­ÿ¥ÿ~ÿÿÿ}ÿ~ÿÿÿÿÿÿ¤ÿÿÿ¨ÿÿÿÿ¨ÿÿsÿÿÿ~ÿyÿÿÿÿÿ{ÿÿ©ÿ¤ÿwÿzÿÿÿÿÿÿÿÿtÿxÿyÿÿÿÿÿÿÿÿ§ÿÿÿ{ÿÿÿÿÿÿÿÿÿÿÿªÿÿÿyÿÿÿ©ÿÿÿÿÿÿÿyÿyÿÿ¯ÿªÿ¨ÿÿwÿÿwÿÿ¨ÿwÿ¤ÿÿyÿ|ÿÿ|ÿÿ¦ÿÿ¤ÿ±ÿÿ~ÿ~ÿÿÿÿÿ}ÿ~ÿ|ÿ}ÿ²ÿyÿmÿ}ÿÿ~ÿsÿsÿÿxÿÿ{ÿÿ¥ÿyÿyÿ¦ÿ¨ÿÿÿÿ~ÿÿÿÿsÿBÿEÿ|ÿÿÿ{ÿÿuÿxÿ¨ÿ¬ÿ±ÿ¯ÿyÿzÿÿ¨ÿ¨ÿ|ÿ|ÿÿÿyÿÿªÿÿÿ­ÿÿwÿ|ÿ¥ÿ¬ÿªÿÿ¦ÿ©ÿ¦ÿ°ÿ§ÿ¬ÿ©ÿÿ|ÿxÿzÿ|ÿ»ÿÿvÿoÿzÿ¥ÿ¤ÿ}ÿrÿ~ÿ¨ÿ§ÿ¥ÿoÿ{ÿ²ÿ­ÿ{ÿzÿ¤ÿ³ÿ¯ÿ­ÿ¤ÿxÿ¤ÿ®ÿªÿqÿoÿhÿqÿ}ÿ¤ÿzÿ~ÿ©ÿtÿtÿ§ÿxÿxÿ|ÿ}ÿ¤ÿ©ÿ©ÿuÿ{ÿrÿ|ÿtÿ¦ÿ©ÿ®ÿ¬ÿvÿ¨ÿsÿ¤ÿ­ÿ¤ÿ¦ÿªÿªÿ§ÿ¥ÿ¦ÿ­ÿ¨ÿrÿnÿ­ÿ·ÿ­ÿwÿ§ÿhÿnÿtÿ«ÿªÿsÿjÿkÿ©ÿ«ÿpÿ¬ÿ°ÿªÿrÿqÿtÿlÿ¬ÿ«ÿªÿqÿ¦ÿªÿ¥ÿmÿ®ÿ©ÿ³ÿoÿªÿ°ÿ¯ÿ°ÿ²ÿ~ÿ~ÿÿÿÿlÿÿvÿÿwÿwÿvÿwÿ}ÿpÿrÿÿÿxÿuÿ|ÿÿ}ÿyÿtÿvÿoÿvÿcÿZÿlÿÿwÿ{ÿ}ÿÿÿÿÿ|ÿÿ¥ÿ¤ÿnÿ¤ÿÿÿÿÿ~ÿÿªÿ¤ÿ~ÿxÿÿÿÿÿÿ¨ÿÿÿÿÿ¥ÿ¥ÿÿ|ÿqÿÿÿÿ«ÿÿÿÿÿÿÿÿ¦ÿ§ÿÿÿÿÿÿÿÿÿ´ÿ¦ÿÿÿsÿlÿÿÿÿyÿ|ÿÿÿÿ}ÿ~ÿÿ¦ÿÿÿyÿÿÿtÿÿÿÿÿÿ¤ÿÿyÿÿ¥ÿÿÿ¤ÿÿÿÿÿÿÿ|ÿÿÿÿÿÿÿÿÿÿÿÿÿÿÿÿÿÿ¤ÿÿÿÿÿÿÿÿÿ{ÿzÿÿÿÿÿÿÿÿÿÿÿÿÿÿÿÿÿÿÿÿÿ¥ÿÿÿÿ}ÿÿÿÿÿÿ~ÿjÿTÿRÿÿ2ÿiÿÿÿÿÿÿÿÿÿÿ¦ÿÿÿÿÿÿÿÿÿÿÿÿÿÿÿÿÿÿÿÿÿÿÿÿ¦ÿ©ÿÿÿÿÿÿÿÿÿ«ÿÿÿ¦ÿÿÿÿÿÿÿ¤ÿÿÿÿÿÿÿÿÿÿÿÿxÿÿ¦ÿÿ|ÿÿÿÿ§ÿ¨ÿ¤ÿÿÿÿÿÿÿÿ¤ÿÿÿÿÿ¥ÿÿÿÿÿÿÿ¤ÿÿÿÿÿÿÿªÿÿÿ«ÿÿÿÿÿÿÿÿÿÿÿ¥ÿÿÿÿÿ¦ÿÿÿªÿÿÿ¤ÿÿÿÿ¤ÿ¤ÿÿÿÿÿÿÿÿÿÿÿÿÿÿÿ«ÿÿªÿÿÿÿÿÿÿÿÿÿÿÿÿÿÿ§ÿÿÿÿ«ÿÿÿÿÿ¥ÿÿÿ§ÿÿÿÿÿÿÿÿÿÿÿÿÿ¯ÿÿ}ÿ¤ÿ¨ÿÿÿÿÿÿ¨ÿÿÿÿÿÿÿÿÿÿ¦ÿÿÿÿÿÿ­ÿÿÿÿÿÿÿÿÿÿÿÿÿ§ÿÿÿxÿÿÿÿyÿvÿÿÿ|ÿuÿxÿ}ÿzÿoÿÿÿÿÿÿÿÿÿÿÿÿÿÿÿÿÿÿÿÿÿ¥ÿÿÿÿÿ{ÿÿÿÿÿÿÿÿ~ÿÿÿrÿÿÿ¬ÿ¦ÿÿÿÿÿÿÿÿÿ}ÿÿÿÿÿ~ÿÿÿÿÿÿÿ¦ÿ¤ÿÿÿÿÿÿ|ÿÿÿÿvÿÿÿÿÿÿÿÿÿÿÿÿÿÿÿÿÿ|ÿÿÿ}ÿÿÿÿÿÿÿÿÿÿÿÿÿÿ~ÿÿqÿ|ÿÿÿxÿ~ÿÿÿÿÿÿÿÿÿÿÿzÿÿÿ{ÿÿÿÿÿÿÿÿyÿÿÿªÿÿyÿÿÿ¦ÿÿÿÿ}ÿÿÿÿÿÿÿÿÿÿ|ÿÿÿÿÿÿÿÿ§ÿÿÿ}ÿ~ÿ}ÿÿÿÿÿÿÿÿÿÿ}ÿwÿÿÿ¥ÿ{ÿÿÿÿÿÿÿÿÿÿÿÿÿ¦ÿÿzÿ|ÿÿÿÿÿÿÿ¥ÿ~ÿ}ÿÿÿÿÿÿÿÿÿ~ÿÿÿ«ÿÿÿ~ÿÿwÿÿ~ÿ|ÿÿ~ÿÿÿÿÿÿÿ}ÿzÿzÿÿÿÿ~ÿÿÿ}ÿÿ}ÿÿÿÿÿÿ~ÿzÿÿÿÿÿÿÿÿÿÿÿ¦ÿÿ|ÿÿÿÿÿÿÿÿÿÿÿÿÿzÿÿÿÿÿÿÿÿÿÿÿ{ÿ{ÿÿÿ|ÿvÿ`ÿmÿÿÿÿÿÿÿwÿtÿ~ÿÿÿÿÿ~ÿÿ¤ÿzÿÿsÿÿÿÿÿÿyÿrÿ|ÿÿÿÿ{ÿ|ÿ~ÿ{ÿÿÿÿ~ÿÿ|ÿ{ÿ{ÿÿ}ÿÿÿÿÿÿ{ÿ{ÿÿÿÿÿÿÿÿ~ÿÿÿzÿyÿ|ÿyÿuÿjÿvÿ}ÿ}ÿÿÿoÿkÿiÿrÿkÿvÿÿzÿuÿsÿrÿsÿlÿlÿtÿpÿpÿeÿkÿwÿÿqÿdÿmÿaÿÿtÿlÿdÿuÿÿzÿyÿxÿ{ÿÿÿÿzÿzÿÿ{ÿÿÿÿÿyÿÿÿvÿyÿxÿjÿÿÿÿÿpÿÿÿÿyÿxÿkÿjÿrÿxÿvÿzÿÿÿÿpÿrÿÿzÿsÿvÿdÿwÿsÿÿqÿ|ÿsÿtÿÿÿÿÿÿyÿÿÿyÿuÿpÿiÿvÿÿÿÿ~ÿÿÿÿÿzÿvÿÿvÿ}ÿÿzÿuÿsÿpÿnÿÿÿÿÿÿyÿ}ÿyÿÿvÿnÿuÿgÿlÿ|ÿÿÿÿ{ÿuÿÿÿlÿ{ÿ{ÿsÿwÿvÿ{ÿpÿÿiÿlÿÿzÿqÿoÿ}ÿuÿvÿuÿpÿmÿ|ÿxÿqÿtÿ}ÿÿxÿ}ÿÿÿ{ÿfÿiÿÿwÿqÿvÿnÿvÿiÿXÿdÿwÿÿÿ~ÿvÿ{ÿ~ÿ~ÿnÿpÿÿxÿnÿqÿÿÿuÿvÿvÿlÿ_ÿrÿÿ}ÿ|ÿÿÿpÿuÿÿ{ÿyÿhÿÿwÿÿjÿqÿoÿ}ÿ}ÿyÿwÿÿ~ÿqÿnÿÿ~ÿrÿwÿuÿqÿuÿ|ÿwÿpÿqÿqÿsÿoÿuÿwÿÿ}ÿoÿoÿlÿkÿÿiÿiÿÿqÿsÿÿÿsÿoÿfÿiÿ~ÿ}ÿÿÿÿÿÿ~ÿrÿnÿrÿwÿyÿuÿqÿkÿjÿqÿwÿyÿpÿsÿxÿhÿuÿwÿqÿjÿxÿzÿmÿÿoÿnÿvÿÿÿrÿsÿvÿ{ÿrÿtÿÿ}ÿzÿnÿ{ÿ|ÿxÿ{ÿÿÿ~ÿyÿqÿrÿgÿdÿjÿxÿlÿqÿÿzÿiÿsÿvÿÿoÿlÿpÿuÿ\ÿvÿtÿlÿxÿuÿoÿxÿzÿyÿ{ÿuÿsÿuÿnÿcÿfÿmÿrÿsÿtÿnÿmÿvÿoÿuÿ}ÿÿyÿpÿwÿ{ÿiÿtÿfÿoÿeÿlÿÿÿiÿzÿpÿsÿnÿ_ÿ|ÿqÿuÿÿÿoÿeÿuÿ|ÿvÿ~ÿ|ÿtÿsÿiÿ\ÿcÿzÿÿzÿ|ÿ~ÿsÿvÿÿ{ÿpÿÿ|ÿwÿwÿsÿÿjÿnÿ_ÿlÿhÿjÿxÿaÿqÿÿ}ÿuÿtÿqÿbÿrÿpÿxÿsÿzÿÿÿvÿqÿxÿqÿ`ÿXÿiÿ|ÿyÿuÿoÿsÿsÿpÿmÿjÿjÿnÿqÿqÿ{ÿnÿXÿjÿrÿgÿ[ÿwÿsÿÿxÿÿwÿsÿrÿoÿ}ÿqÿkÿcÿpÿoÿpÿrÿuÿ~ÿ|ÿyÿwÿqÿlÿsÿÿ~ÿtÿwÿuÿmÿqÿhÿbÿxÿoÿlÿyÿrÿyÿpÿvÿjÿ{ÿyÿxÿtÿxÿkÿgÿqÿjÿmÿxÿyÿoÿrÿuÿ~ÿ}ÿÿwÿrÿ|ÿlÿnÿsÿqÿoÿrÿpÿdÿjÿoÿmÿzÿwÿyÿyÿÿzÿmÿjÿjÿxÿÿrÿeÿwÿvÿÿ}ÿsÿÿpÿjÿnÿnÿuÿzÿxÿÿsÿvÿoÿoÿuÿtÿrÿmÿeÿlÿÿzÿiÿpÿuÿrÿuÿuÿvÿzÿsÿrÿsÿmÿgÿvÿ{ÿnÿ_ÿvÿnÿÿrÿrÿÿÿgÿmÿuÿyÿlÿÿrÿyÿsÿ>ÿBþ÷þbÿdÿxÿrÿtÿsÿfÿeÿvÿyÿvÿÿ{ÿxÿsÿpÿyÿnÿvÿÿ{ÿnÿmÿsÿsÿyÿnÿoÿbÿrÿÿuÿ{ÿpÿtÿmÿhÿ|ÿlÿiÿ`ÿnÿ|ÿyÿiÿpÿnÿxÿÿtÿsÿuÿoÿpÿ|ÿ|ÿuÿpÿiÿnÿ{ÿÿxÿzÿmÿnÿ{ÿÿ{ÿwÿfÿoÿtÿfÿzÿaÿ{ÿuÿuÿ[ÿ[ÿhÿVÿnÿnÿeÿvÿtÿwÿxÿmÿnÿhÿbÿvÿuÿgÿoÿoÿgÿnÿvÿxÿzÿpÿhÿwÿÿiÿZÿkÿ{ÿoÿqÿqÿtÿpÿ|ÿjÿÿÿ{ÿ}ÿrÿnÿwÿqÿkÿcÿtÿtÿtÿpÿ{ÿ|ÿiÿeÿtÿ}ÿÿvÿtÿvÿtÿtÿuÿ}ÿvÿiÿlÿrÿgÿlÿ{ÿuÿrÿqÿ\ÿsÿwÿ^ÿkÿ^ÿpÿxÿrÿxÿrÿwÿÿpÿgÿgÿyÿ~ÿrÿoÿkÿqÿrÿlÿuÿxÿuÿrÿlÿrÿnÿhÿpÿwÿmÿ}ÿ}ÿiÿpÿmÿkÿpÿÿqÿfÿpÿÿrÿjÿvÿÿÿ|ÿ~ÿtÿmÿpÿwÿmÿkÿrÿvÿÿuÿsÿ{ÿrÿsÿ|ÿyÿkÿpÿkÿcÿbÿyÿlÿXÿgÿsÿbÿuÿiÿpÿÿkÿsÿkÿoÿqÿoÿsÿtÿtÿÿrÿyÿkÿiÿ}ÿÿmÿuÿ|ÿrÿwÿ}ÿÿ}ÿfÿsÿ~ÿuÿoÿvÿmÿjÿcÿpÿ}ÿeÿlÿnÿxÿrÿlÿqÿrÿzÿoÿyÿxÿuÿ|ÿyÿtÿiÿcÿhÿlÿtÿtÿtÿrÿYÿUÿaÿmÿlÿnÿqÿwÿwÿuÿdÿuÿhÿÿgÿqÿqÿmÿrÿeÿrÿtÿÿÿrÿoÿtÿjÿkÿpÿnÿpÿwÿyÿwÿvÿqÿqÿuÿpÿsÿyÿxÿyÿ}ÿxÿpÿÿzÿqÿtÿmÿqÿ{ÿwÿtÿzÿzÿnÿqÿqÿtÿrÿlÿpÿqÿtÿÿÿxÿyÿpÿtÿyÿqÿÿÿvÿpÿjÿtÿYÿÿÿÿrÿ~ÿpÿnÿqÿÿqÿsÿÿvÿmÿ~ÿÿzÿnÿqÿmÿrÿpÿ}ÿqÿgÿuÿdÿxÿ}ÿmÿxÿ}ÿÿÿuÿcÿbÿgÿ|ÿyÿ~ÿiÿeÿoÿyÿtÿrÿzÿlÿlÿsÿpÿÿuÿ|ÿÿÿ}ÿ^ÿtÿkÿ}ÿÿÿ~ÿlÿ~ÿÿ}ÿuÿwÿÿqÿpÿiÿjÿÿÿÿÿÿtÿpÿqÿwÿÿwÿ~ÿmÿoÿÿÿÿlÿxÿxÿxÿiÿnÿyÿuÿmÿjÿjÿmÿrÿoÿfÿjÿaÿgÿjÿjÿ_ÿ_ÿsÿdÿuÿlÿkÿrÿqÿvÿoÿoÿrÿbÿ[ÿsÿ|ÿpÿlÿcÿcÿxÿvÿeÿdÿgÿmÿzÿsÿvÿzÿaÿÿwÿÿ}ÿqÿ}ÿzÿpÿwÿyÿyÿzÿzÿ~ÿÿÿÿuÿÿ{ÿÿÿ{ÿrÿÿÿmÿlÿÿÿ¦ÿÿsÿyÿtÿnÿrÿxÿÿÿzÿ~ÿÿ}ÿÿzÿrÿ~ÿnÿ{ÿ{ÿ~ÿzÿÿÿÿÿuÿrÿnÿrÿ~ÿÿÿÿÿÿÿÿ}ÿvÿÿÿÿÿrÿkÿmÿqÿÿ~ÿxÿ~ÿÿÿ}ÿÿ}ÿyÿwÿuÿÿÿÿÿÿÿ|ÿÿ}ÿzÿvÿxÿyÿÿÿÿÿ~ÿsÿÿÿÿxÿÿgÿgÿÿÿÿÿ§ÿÿsÿÿÿÿÿÿÿzÿyÿxÿÿ|ÿyÿÿÿÿuÿÿÿ}ÿÿÿÿÿxÿÿÿyÿÿÿÿÿzÿ|ÿ~ÿÿÿ¤ÿÿÿÿÿ}ÿÿÿpÿsÿÿÿÿÿÿzÿÿ|ÿÿªÿiÿtÿÿvÿwÿÿÿÿÿtÿqÿwÿoÿvÿÿ{ÿÿ|ÿ~ÿÿ¯ÿÿÿ}ÿwÿÿ}ÿÿÿvÿ}ÿÿ{ÿzÿÿÿÿÿÿÿÿ¤ÿÿÿÿzÿtÿ{ÿÿÿ}ÿmÿ{ÿÿÿÿÿ¦ÿÿÿÿÿyÿÿÿÿÿÿÿÿÿÿ©ÿÿÿsÿuÿpÿ{ÿÿÿÿÿyÿÿÿÿ~ÿÿÿ~ÿuÿÿoÿ~ÿsÿ¨ÿÿ~ÿ|ÿÿÿÿÿÿÿÿÿÿÿÿ{ÿÿÿÿÿÿzÿzÿ{ÿÿÿÿÿÿÿÿÿÿÿ«ÿÿvÿ{ÿ{ÿ{ÿ~ÿÿÿ|ÿÿÿÿwÿsÿÿÿÿÿÿ~ÿÿ¦ÿÿ|ÿÿÿxÿ|ÿÿyÿÿÿÿ|ÿÿ}ÿuÿxÿÿÿpÿ|ÿÿÿÿvÿÿ¥ÿÿÿÿÿÿÿÿ~ÿvÿÿwÿ¥ÿÿ~ÿ{ÿÿÿÿÿÿ~ÿÿ§ÿÿ|ÿÿÿyÿÿÿÿÿÿÿÿ}ÿÿÿÿÿÿÿÿÿÿ{ÿÿ©ÿ¤ÿÿÿÿ©ÿ¨ÿÿuÿÿÿÿÿÿÿÿÿÿÿÿÿÿÿwÿÿÿÿÿÿÿ¥ÿ¦ÿÿÿÿ~ÿ¤ÿ}ÿzÿÿ«ÿ©ÿÿÿÿÿÿÿ«ÿÿÿwÿzÿ§ÿÿÿ¥ÿÿÿ|ÿÿÿwÿ§ÿÿ{ÿÿÿÿÿÿÿÿÿÿÿÿ¦ÿÿÿrÿ~ÿÿÿÿÿÿuÿÿÿÿÿÿ~ÿÿÿÿ¤ÿÿÿÿªÿxÿvÿÿÿÿÿÿ|ÿÿÿÿÿÿ~ÿyÿzÿªÿ¦ÿÿÿÿÿÿÿ¤ÿ¤ÿÿÿÿÿ§ÿ­ÿ¥ÿÿ¥ÿÿzÿ¦ÿtÿ|ÿyÿ|ÿ|ÿyÿuÿuÿÿÿ§ÿªÿ|ÿtÿ{ÿÿÿ}ÿ}ÿÿÿ¦ÿzÿ©ÿÿ¦ÿÿ¦ÿ¦ÿÿÿÿÿ¦ÿÿ«ÿÿ{ÿÿÿÿ¦ÿ¯ÿyÿÿ¤ÿ¥ÿÿÿÿqÿoÿÿÿtÿÿÿ¦ÿwÿ}ÿÿÿÿzÿvÿ¨ÿÿ¥ÿ©ÿÿtÿÿÿwÿ}ÿÿÿ|ÿyÿ|ÿ|ÿ¤ÿÿÿÿÿÿ¥ÿÿÿÿÿ¥ÿÿÿÿÿ¥ÿ§ÿ¥ÿyÿxÿÿ{ÿ¥ÿ©ÿÿ¦ÿ¨ÿ¦ÿ©ÿ}ÿxÿÿ¥ÿ¤ÿ{ÿxÿ¤ÿÿ±ÿ«ÿ±ÿ°ÿ|ÿzÿÿwÿwÿÿ¬ÿ¨ÿ¤ÿtÿ|ÿÿ¦ÿ¦ÿxÿ­ÿ¤ÿ¥ÿ§ÿtÿqÿwÿÿ¨ÿÿÿ¥ÿ±ÿyÿ¥ÿ}ÿ{ÿ«ÿ¬ÿnÿmÿ}ÿyÿ¥ÿzÿrÿ{ÿªÿ©ÿ¦ÿ²ÿuÿ¥ÿzÿyÿ}ÿ¦ÿ{ÿwÿ¥ÿvÿpÿvÿ§ÿ§ÿ¨ÿ§ÿuÿoÿ¨ÿ¨ÿsÿxÿ¤ÿwÿwÿ¤ÿ¤ÿ¤ÿ«ÿyÿnÿoÿ§ÿ­ÿ§ÿwÿªÿsÿoÿnÿ®ÿ¯ÿ¥ÿtÿsÿhÿ­ÿ`ÿ·ÿ¯ÿqÿkÿkÿgÿrÿ©ÿ¥ÿ¨ÿqÿ¥ÿ§ÿ¨ÿ­ÿ±ÿ­ÿ«ÿ¯ÿ¬ÿªÿ°ÿ­ÿ¨ÿ~ÿÿÿÿ|ÿiÿuÿzÿÿÿ{ÿwÿpÿhÿUÿeÿuÿ|ÿqÿpÿuÿuÿwÿrÿsÿÿÿ|ÿlÿhÿiÿcÿlÿÿ~ÿzÿtÿ~ÿÿ{ÿÿÿÿmÿoÿuÿ|ÿÿÿ¤ÿ¨ÿÿÿÿÿÿÿÿÿ¦ÿÿmÿ~ÿ~ÿ~ÿÿÿÿÿÿ®ÿ}ÿxÿÿÿÿ§ÿ¦ÿÿÿzÿÿÿÿÿÿÿÿÿ|ÿyÿ°ÿ­ÿÿ~ÿwÿrÿ|ÿÿÿÿ~ÿÿÿÿÿÿÿÿÿÿÿÿzÿÿ¤ÿÿÿ´ÿ©ÿÿÿÿÿÿÿÿÿÿÿÿÿÿÿÿÿÿ¥ÿÿÿÿ±ÿÿÿÿÿÿÿÿÿÿÿÿÿÿÿÿÿÿÿÿtÿÿÿÿÿÿÿÿÿÿÿÿÿÿÿÿÿÿÿÿÿÿÿÿÿzÿÿÿÿÿÿÿjÿ9ÿÿæþÆþ3ÿiÿÿÿÿÿÿÿÿÿÿÿ|ÿÿÿÿÿÿ¬ÿÿÿÿÿÿÿÿÿÿÿÿÿÿÿÿÿÿÿÿÿÿÿÿÿÿÿÿ~ÿ{ÿ|ÿÿÿÿÿÿÿ§ÿÿÿÿÿÿÿÿÿÿÿÿÿ¥ÿ¦ÿÿ}ÿÿ§ÿ¤ÿÿÿÿÿÿ¥ÿ¤ÿÿÿÿÿÿÿÿÿªÿÿÿÿÿÿÿÿÿÿÿÿÿÿÿÿÿ¤ÿÿÿÿÿÿÿÿÿÿÿÿÿÿ§ÿÿ§ÿÿÿ¦ÿ¦ÿÿ¨ÿÿ§ÿÿÿÿÿÿÿÿÿÿÿÿÿÿ¨ÿÿÿÿ¨ÿÿÿÿÿÿÿÿÿÿÿÿÿ¦ÿÿÿÿÿÿÿÿªÿ¥ÿÿÿÿÿ¥ÿ}ÿÿ¤ÿÿÿÿ¦ÿÿÿÿªÿÿÿÿ¦ÿÿÿÿÿÿÿÿÿÿÿÿ¥ÿÿÿ¤ÿÿÿÿÿÿÿÿÿÿªÿÿÿÿÿÿÿÿÿÿÿÿÿÿÿÿÿÿÿvÿÿÿ~ÿÿÿ~ÿ}ÿ~ÿÿÿÿªÿÿ¦ÿÿÿrÿpÿÿ}ÿÿ|ÿÿÿÿÿÿÿÿÿÿ¦ÿÿÿÿÿÿÿÿÿÿÿÿÿÿÿ¤ÿÿwÿÿÿ¥ÿÿÿÿÿÿÿÿÿyÿÿÿÿÿÿÿÿÿÿÿÿÿÿÿÿÿÿ¤ÿÿÿÿÿ¤ÿÿÿÿÿÿÿÿÿÿÿÿÿÿÿÿÿÿÿÿÿÿÿÿÿÿ¥ÿÿÿÿÿÿ|ÿÿ|ÿÿÿÿÿÿÿÿÿÿÿÿÿÿÿÿÿÿÿÿÿ|ÿÿÿ|ÿÿÿÿÿÿÿÿÿÿ|ÿÿwÿÿ¤ÿÿ}ÿÿÿÿÿÿÿÿÿÿÿÿÿÿÿÿ¤ÿÿÿÿÿÿ}ÿÿÿÿÿÿÿÿÿÿÿÿyÿÿÿÿÿÿÿÿÿÿÿÿÿÿÿÿÿÿÿÿÿ|ÿÿÿÿÿÿÿÿ~ÿÿÿÿÿÿÿÿÿÿÿÿxÿÿÿÿzÿÿÿÿÿÿÿÿ~ÿyÿÿÿÿÿÿÿ~ÿÿÿÿÿÿ~ÿxÿyÿzÿÿÿÿ}ÿ~ÿÿ~ÿÿÿÿÿÿÿÿÿÿÿÿÿÿÿtÿvÿÿzÿÿÿÿÿÿÿÿÿÿÿÿzÿÿzÿÿÿÿÿÿÿÿÿÿÿÿÿÿqÿiÿzÿÿÿÿÿÿÿÿzÿÿÿÿuÿÿ}ÿyÿÿÿÿÿÿÿtÿyÿyÿtÿ{ÿ~ÿ|ÿ{ÿ}ÿÿ}ÿÿÿÿuÿÿÿtÿ}ÿÿÿÿ}ÿÿÿÿÿÿ|ÿÿzÿzÿÿÿÿ~ÿ}ÿpÿpÿwÿhÿrÿfÿyÿ[ÿ|ÿ~ÿkÿdÿrÿkÿjÿqÿwÿrÿpÿuÿsÿsÿqÿiÿkÿtÿqÿjÿtÿyÿÿoÿpÿtÿkÿÿjÿfÿjÿpÿÿqÿhÿoÿsÿuÿsÿuÿ{ÿyÿwÿtÿ}ÿÿÿÿyÿqÿiÿhÿxÿyÿlÿ|ÿÿÿ}ÿkÿ~ÿÿÿ{ÿxÿoÿiÿiÿsÿtÿ{ÿÿÿ~ÿmÿmÿ~ÿÿwÿqÿ`ÿqÿxÿ|ÿzÿsÿÿlÿÿrÿtÿ~ÿ~ÿÿ¥ÿÿ|ÿuÿvÿÿÿ{ÿ}ÿÿ{ÿyÿÿÿmÿsÿmÿrÿpÿÿwÿ|ÿrÿ~ÿlÿzÿxÿrÿqÿkÿwÿ{ÿÿÿÿ|ÿtÿvÿuÿuÿyÿ|ÿÿÿuÿvÿÿÿlÿsÿ}ÿpÿuÿsÿwÿtÿÿlÿÿÿuÿvÿwÿnÿpÿoÿjÿmÿwÿ|ÿsÿuÿ{ÿnÿoÿ|ÿ}ÿxÿgÿxÿ~ÿwÿtÿtÿÿzÿpÿjÿwÿjÿÿÿÿÿpÿÿÿvÿlÿzÿtÿyÿ|ÿ}ÿuÿrÿ{ÿÿÿwÿuÿmÿpÿ~ÿÿÿÿ|ÿyÿvÿpÿÿuÿxÿ|ÿxÿ~ÿvÿqÿoÿvÿ}ÿÿvÿ}ÿÿvÿlÿrÿÿwÿyÿzÿsÿ|ÿÿxÿxÿyÿwÿxÿoÿjÿiÿrÿvÿ|ÿuÿwÿtÿqÿtÿrÿoÿgÿÿzÿkÿÿ}ÿÿkÿÿÿÿÿlÿkÿxÿÿÿÿÿ|ÿnÿlÿlÿpÿuÿpÿtÿyÿ~ÿrÿuÿcÿ`ÿmÿÿxÿ|ÿuÿzÿmÿtÿ4ÿLÿxÿfÿqÿtÿ|ÿ~ÿzÿzÿyÿgÿnÿmÿuÿzÿuÿzÿÿÿ|ÿÿ~ÿ{ÿfÿcÿeÿtÿuÿsÿrÿsÿoÿnÿÿÿjÿxÿzÿtÿrÿmÿqÿlÿnÿfÿnÿÿyÿrÿÿÿoÿiÿoÿuÿwÿuÿzÿ}ÿxÿvÿsÿoÿ}ÿÿzÿ{ÿmÿoÿmÿwÿvÿcÿ[ÿtÿoÿtÿuÿ}ÿÿxÿhÿ|ÿlÿrÿ{ÿmÿsÿoÿÿÿsÿ_ÿcÿaÿ`ÿ_ÿeÿsÿuÿiÿnÿqÿfÿeÿxÿ}ÿlÿwÿwÿpÿmÿwÿÿzÿyÿwÿqÿmÿiÿeÿcÿqÿiÿwÿÿzÿiÿxÿzÿÿmÿoÿxÿrÿvÿ{ÿnÿrÿwÿvÿwÿvÿuÿnÿtÿÿsÿlÿmÿcÿnÿÿyÿnÿpÿoÿÿoÿlÿÿ}ÿiÿtÿÿfÿuÿpÿvÿYÿqÿÿyÿxÿoÿlÿsÿyÿÿnÿvÿjÿeÿkÿqÿwÿwÿ|ÿyÿpÿpÿvÿ}ÿÿvÿmÿnÿlÿtÿqÿhÿmÿrÿsÿ~ÿYÿÿpÿmÿhÿ|ÿÿxÿdÿtÿmÿpÿyÿhÿlÿrÿyÿvÿuÿ{ÿ}ÿyÿxÿnÿtÿÿ}ÿvÿqÿlÿgÿoÿqÿhÿsÿyÿqÿqÿoÿpÿqÿ{ÿoÿxÿrÿlÿÿÿpÿ_ÿsÿkÿsÿÿrÿÿsÿjÿnÿtÿxÿtÿgÿ{ÿwÿmÿdÿjÿnÿwÿzÿlÿiÿvÿ|ÿpÿmÿuÿvÿrÿkÿmÿtÿxÿoÿhÿaÿmÿ{ÿqÿyÿhÿiÿ|ÿhÿÿiÿ{ÿ{ÿtÿlÿhÿhÿxÿpÿnÿlÿÿqÿQÿÓþ0ÿcÿfÿgÿgÿrÿrÿgÿiÿuÿpÿtÿÿzÿ|ÿÿkÿsÿÿpÿ{ÿuÿlÿqÿoÿpÿlÿwÿjÿeÿpÿoÿdÿdÿmÿ}ÿpÿyÿyÿtÿpÿpÿ{ÿ{ÿrÿlÿoÿvÿmÿhÿrÿxÿvÿoÿvÿvÿtÿÿyÿhÿaÿmÿqÿtÿÿÿkÿwÿtÿwÿtÿyÿÿÿzÿyÿrÿ|ÿeÿmÿeÿsÿoÿpÿgÿ{ÿoÿ{ÿoÿbÿpÿmÿvÿzÿjÿaÿiÿpÿtÿÿ}ÿoÿmÿpÿwÿ~ÿpÿiÿrÿzÿsÿoÿcÿxÿxÿmÿ{ÿzÿÿpÿdÿqÿzÿjÿÿjÿqÿdÿtÿnÿgÿkÿzÿÿvÿ}ÿtÿeÿuÿ}ÿ|ÿvÿqÿrÿnÿjÿnÿoÿjÿpÿkÿoÿpÿjÿ~ÿoÿzÿvÿgÿhÿ|ÿpÿsÿeÿjÿ|ÿiÿeÿkÿxÿxÿfÿoÿkÿ}ÿÿ|ÿrÿpÿ}ÿoÿfÿvÿsÿpÿrÿrÿxÿoÿjÿvÿqÿkÿ}ÿvÿfÿqÿqÿjÿ]ÿlÿlÿoÿjÿÿwÿsÿÿoÿqÿjÿlÿoÿvÿwÿÿpÿkÿpÿqÿwÿvÿmÿlÿsÿpÿsÿÿ{ÿrÿsÿiÿ]ÿnÿpÿiÿdÿrÿeÿhÿrÿpÿ|ÿiÿsÿsÿoÿsÿiÿwÿkÿ|ÿÿuÿpÿgÿcÿhÿlÿrÿuÿsÿvÿ|ÿyÿqÿsÿpÿrÿ{ÿrÿpÿ|ÿuÿeÿhÿsÿ}ÿeÿfÿwÿqÿgÿnÿrÿkÿtÿyÿkÿxÿ{ÿqÿnÿlÿdÿeÿfÿfÿmÿnÿnÿzÿqÿhÿÿrÿiÿsÿfÿfÿwÿoÿsÿsÿdÿ]ÿmÿtÿyÿÿ{ÿyÿjÿÿwÿÿ{ÿuÿrÿpÿuÿrÿjÿoÿjÿnÿÿ~ÿÿÿÿuÿuÿyÿwÿuÿwÿkÿyÿxÿÿÿ~ÿmÿkÿ|ÿÿkÿoÿ|ÿlÿjÿxÿwÿuÿqÿuÿwÿrÿxÿvÿuÿyÿyÿ|ÿ~ÿrÿ|ÿÿsÿÿ|ÿvÿcÿzÿ~ÿpÿdÿnÿmÿqÿÿyÿsÿwÿrÿjÿiÿiÿvÿzÿqÿtÿvÿlÿpÿÿsÿjÿvÿ}ÿrÿ}ÿhÿxÿmÿuÿsÿwÿsÿfÿlÿÿxÿqÿrÿqÿpÿyÿzÿxÿxÿqÿpÿpÿmÿwÿuÿxÿdÿ|ÿ|ÿjÿqÿuÿÿ}ÿvÿ}ÿ{ÿÿxÿÿÿuÿpÿÿÿÿyÿ|ÿxÿoÿ{ÿÿÿÿxÿÿÿsÿwÿfÿkÿ}ÿrÿ{ÿvÿrÿxÿ~ÿvÿqÿrÿrÿqÿnÿiÿlÿoÿiÿmÿoÿeÿwÿfÿlÿxÿdÿuÿfÿsÿlÿtÿlÿjÿjÿuÿoÿqÿ|ÿqÿiÿÿÿjÿeÿlÿuÿjÿiÿrÿpÿmÿfÿeÿnÿtÿnÿyÿxÿ}ÿÿxÿ~ÿsÿkÿ{ÿuÿsÿ|ÿqÿnÿ~ÿÿzÿ|ÿÿÿwÿ}ÿrÿwÿxÿÿhÿÿÿrÿwÿÿxÿÿÿtÿ}ÿzÿvÿ|ÿsÿnÿpÿÿÿÿkÿtÿqÿuÿxÿÿÿÿÿÿ}ÿkÿqÿsÿtÿwÿyÿÿÿ~ÿ|ÿyÿyÿÿvÿ|ÿÿÿxÿÿxÿwÿyÿsÿ}ÿÿÿÿÿÿÿyÿyÿxÿÿÿÿÿ~ÿzÿzÿqÿ~ÿ~ÿ~ÿvÿxÿÿzÿqÿ~ÿÿyÿ{ÿÿÿyÿwÿÿxÿ}ÿzÿÿ}ÿwÿÿkÿyÿÿÿÿÿÿÿÿ|ÿyÿÿÿÿÿÿÿzÿÿÿ}ÿÿÿÿÿÿÿÿÿÿÿÿÿ|ÿxÿrÿhÿÿnÿÿkÿ|ÿyÿ|ÿÿÿÿÿÿÿÿÿÿÿ}ÿtÿ§ÿÿjÿÿÿyÿwÿÿÿÿ~ÿpÿoÿuÿyÿ|ÿÿÿ|ÿÿwÿÿÿ}ÿÿÿ{ÿÿÿÿuÿ|ÿÿÿÿ|ÿÿÿÿÿÿÿÿÿÿyÿÿyÿrÿzÿÿÿ|ÿyÿÿÿÿyÿÿsÿÿ|ÿÿÿ|ÿÿÿÿÿÿÿÿ}ÿÿ¨ÿÿÿ}ÿqÿwÿÿÿ¤ÿÿÿÿÿÿÿ~ÿÿÿsÿÿÿqÿÿ{ÿsÿÿlÿnÿ{ÿ~ÿÿÿÿÿÿÿÿ{ÿÿÿÿÿÿÿÿÿ{ÿyÿÿÿ}ÿÿÿÿÿÿpÿÿ©ÿ¬ÿvÿqÿwÿÿÿ{ÿÿÿÿÿÿnÿzÿ~ÿÿÿÿ}ÿxÿ~ÿÿÿÿÿÿÿÿÿªÿ|ÿÿÿÿÿÿÿÿÿÿyÿÿ¤ÿÿÿqÿ~ÿÿÿÿÿÿÿ~ÿ~ÿ{ÿuÿÿvÿÿ}ÿÿwÿÿÿÿÿÿÿÿÿÿÿÿÿxÿÿÿÿ¤ÿÿÿÿ{ÿ{ÿÿ¤ÿ¯ÿÿ«ÿuÿÿÿÿÿÿjÿuÿ¦ÿÿÿ®ÿ§ÿÿ¨ÿÿvÿÿÿÿÿÿÿÿÿÿÿÿ}ÿÿÿÿÿÿ¦ÿ¬ÿÿvÿÿÿ¨ÿÿuÿ~ÿ¦ÿ¦ÿÿÿ~ÿÿÿ|ÿÿÿÿÿ{ÿÿÿÿªÿÿÿÿÿÿ¤ÿyÿÿkÿÿ©ÿ©ÿÿÿÿÿÿÿ}ÿÿÿÿ¥ÿÿÿÿÿÿÿ¥ÿÿÿrÿ}ÿ¦ÿÿÿ~ÿÿÿÿÿ¦ÿÿÿªÿÿÿÿxÿÿÿÿÿÿ¥ÿÿÿ«ÿÿ|ÿÿ­ÿ¤ÿÿªÿ¦ÿÿÿÿ¤ÿ±ÿ¤ÿÿ¦ÿÿÿÿÿÿ¨ÿÿxÿqÿÿ¦ÿ¥ÿÿÿÿÿÿvÿÿ§ÿÿ}ÿqÿwÿÿÿÿÿÿ§ÿÿÿyÿzÿ|ÿÿÿÿ«ÿ¦ÿÿÿÿ¤ÿªÿ|ÿÿÿÿÿ¨ÿ©ÿÿÿÿÿÿ{ÿlÿxÿ{ÿoÿÿ¨ÿÿÿÿÿ¨ÿ¦ÿÿÿ¨ÿ¦ÿ©ÿÿ|ÿ¦ÿÿoÿ|ÿ¥ÿ§ÿ§ÿ¤ÿ|ÿxÿyÿxÿ¤ÿ§ÿÿzÿÿÿÿ¬ÿªÿ}ÿ|ÿyÿ¥ÿÿÿÿ¥ÿÿxÿuÿÿgÿsÿÿÿÿÿÿ¨ÿÿ¦ÿÿÿ¦ÿ¨ÿ¥ÿ}ÿ{ÿÿÿ©ÿ­ÿ¦ÿÿ¤ÿªÿ¥ÿÿ¤ÿuÿ¤ÿ¤ÿÿ~ÿ¥ÿ¥ÿ¦ÿÿ|ÿ®ÿ¦ÿÿ~ÿ~ÿkÿvÿ~ÿtÿ}ÿ|ÿzÿ±ÿ§ÿ¤ÿ~ÿ~ÿ§ÿ¨ÿ{ÿyÿ®ÿ¥ÿ|ÿxÿ|ÿ}ÿ{ÿ~ÿ¨ÿ©ÿdÿnÿ|ÿrÿwÿ¦ÿ§ÿ|ÿ|ÿuÿ¥ÿyÿ¨ÿ¦ÿ¤ÿ¦ÿ¦ÿvÿ©ÿzÿ¤ÿ®ÿ¤ÿ¤ÿxÿrÿyÿuÿaÿlÿmÿsÿqÿoÿrÿ§ÿ­ÿ§ÿ§ÿkÿwÿ©ÿrÿdÿdÿeÿqÿtÿaÿ¬ÿªÿ©ÿ¤ÿoÿ§ÿ§ÿdÿ¤ÿqÿ¦ÿ¥ÿ¨ÿ¯ÿ«ÿkÿ¥ÿ§ÿqÿmÿbÿnÿ«ÿ{ÿ}ÿÿvÿvÿvÿ{ÿpÿÿÿ{ÿyÿyÿaÿZÿkÿpÿÿwÿxÿÿ}ÿnÿÿÿ{ÿÿ|ÿpÿdÿ_ÿZÿjÿyÿzÿpÿtÿ|ÿÿÿ}ÿÿmÿmÿÿÿ~ÿÿ{ÿzÿÿwÿÿÿÿÿÿÿ©ÿ¤ÿÿoÿÿÿxÿ|ÿÿÿÿ¦ÿÿÿÿÿ¤ÿÿÿÿÿÿ{ÿ¤ÿÿ}ÿÿÿÿÿtÿÿ«ÿxÿ|ÿÿÿÿÿÿÿÿÿÿÿÿÿÿÿuÿÿÿÿ§ÿÿÿÿ©ÿ«ÿ¥ÿ©ÿÿ¤ÿ}ÿÿ¤ÿÿÿÿÿÿÿ{ÿÿÿÿÿÿÿ¤ÿ¥ÿÿ¦ÿ±ÿÿÿÿxÿ|ÿÿÿÿÿÿÿÿÿÿÿÿÿÿÿ¤ÿÿªÿÿÿ¦ÿ©ÿ¥ÿ¤ÿÿÿÿÿÿÿwÿÿÿÿÿ¨ÿ¦ÿÿÿÿÿÿ©ÿÿÿÿvÿhÿaÿEÿÿÿ_ÿ}ÿÿÿÿÿÿÿÿÿÿÿÿÿÿ¦ÿÿÿ¥ÿ­ÿÿ§ÿÿÿÿÿÿÿÿÿÿÿÿÿÿÿÿÿ¦ÿ©ÿÿ}ÿtÿÿ}ÿxÿyÿÿÿÿÿÿÿÿÿÿÿ¥ÿÿÿÿÿÿÿÿÿÿÿÿÿÿ¥ÿ¨ÿÿÿÿÿÿÿÿ¤ÿ¥ÿÿÿÿÿ¥ÿ¤ÿÿÿÿÿzÿ¤ÿ¨ÿ¥ÿ§ÿÿÿÿÿÿÿÿÿÿÿ¤ÿÿÿÿÿÿÿ|ÿÿÿÿ~ÿÿÿÿÿÿÿÿÿ¤ÿÿÿÿÿÿÿ¦ÿÿÿÿÿÿÿÿ¥ÿ¥ÿÿÿÿÿÿ§ÿÿÿÿÿÿ}ÿÿÿÿÿÿÿÿÿÿÿÿÿÿÿÿÿÿÿÿÿÿÿÿÿÿÿÿÿÿÿ§ÿ¦ÿÿÿÿ¤ÿÿÿÿÿÿÿÿÿÿÿ§ÿ¥ÿÿÿ¥ÿÿÿÿÿÿÿ¤ÿÿÿÿÿÿ¥ÿÿÿÿÿÿÿÿÿÿÿyÿ}ÿyÿÿÿÿÿÿÿÿÿ|ÿ}ÿÿÿÿ}ÿÿxÿÿ{ÿbÿZÿtÿ}ÿ|ÿÿÿÿÿÿÿÿ|ÿÿÿÿÿÿÿÿÿÿÿ¥ÿÿzÿ~ÿÿÿÿ}ÿÿÿÿÿ¥ÿÿÿÿÿÿÿÿÿÿÿÿÿÿÿÿÿÿÿÿ~ÿÿÿÿÿÿÿ}ÿuÿyÿÿÿÿÿªÿÿÿÿÿÿÿÿÿÿ|ÿ}ÿÿÿ}ÿ|ÿÿÿÿÿÿÿ}ÿÿÿÿ¤ÿÿÿÿ{ÿÿÿ¥ÿÿÿÿÿÿÿÿÿ}ÿÿÿÿÿÿÿÿÿÿÿÿÿÿÿÿÿÿ|ÿuÿÿÿ}ÿÿ{ÿnÿÿÿÿ¨ÿÿyÿÿÿÿÿÿÿÿÿÿÿÿÿÿÿÿÿÿÿÿÿÿxÿÿ«ÿÿÿ~ÿÿÿªÿÿeÿ&ÿxÿÿÿÿÿÿÿÿÿÿÿÿÿÿÿÿÿÿÿÿÿÿÿ¤ÿ|ÿnÿÿÿÿÿÿÿÿÿÿ|ÿÿÿÿ~ÿÿÿÿ¤ÿwÿÿÿÿyÿÿÿÿÿÿÿ}ÿÿÿ|ÿÿÿÿÿÿÿÿÿÿÿÿÿÿÿÿÿ|ÿ~ÿ~ÿÿÿ~ÿÿÿÿÿÿÿÿÿÿÿ~ÿxÿoÿ}ÿÿÿÿÿÿÿÿÿÿÿÿÿyÿÿvÿÿÿuÿÿÿÿÿÿÿÿÿÿÿÿÿÿÿÿÿÿÿÿÿ}ÿÿÿÿÿÿ|ÿÿÿyÿÿÿÿÿ|ÿxÿ}ÿ|ÿzÿÿyÿqÿyÿzÿtÿÿÿ~ÿvÿÿÿ{ÿ}ÿÿwÿÿzÿrÿÿÿÿÿ~ÿpÿxÿvÿpÿÿxÿyÿÿqÿÿ|ÿlÿÿÿwÿgÿuÿuÿkÿeÿnÿeÿhÿjÿpÿmÿnÿwÿzÿrÿoÿkÿcÿpÿjÿhÿyÿ}ÿÿrÿcÿtÿwÿmÿqÿxÿtÿoÿiÿqÿoÿkÿÿÿ~ÿvÿyÿ{ÿyÿÿ{ÿzÿyÿuÿyÿzÿxÿvÿÿÿxÿÿqÿÿÿoÿzÿxÿzÿzÿ{ÿÿwÿoÿvÿ{ÿ}ÿ{ÿ}ÿÿwÿyÿÿÿqÿqÿtÿkÿ~ÿtÿwÿoÿÿÿ~ÿzÿxÿÿÿ|ÿÿÿxÿoÿtÿ|ÿxÿÿÿÿzÿqÿrÿlÿ`ÿmÿÿmÿ¤ÿÿoÿÿÿyÿ{ÿuÿqÿsÿvÿqÿrÿrÿÿÿÿyÿvÿÿÿ}ÿzÿzÿÿÿvÿvÿÿÿvÿfÿÿnÿwÿzÿwÿnÿqÿtÿÿ{ÿÿxÿsÿqÿjÿpÿnÿnÿwÿwÿqÿlÿpÿvÿuÿuÿoÿuÿ~ÿnÿiÿÿÿwÿmÿÿÿgÿtÿpÿÿmÿuÿeÿiÿ|ÿpÿnÿnÿzÿoÿoÿzÿÿÿwÿwÿ|ÿtÿpÿuÿuÿvÿpÿpÿqÿwÿ|ÿÿkÿoÿ}ÿÿÿxÿÿ~ÿxÿÿwÿmÿÿÿ}ÿxÿÿ|ÿsÿiÿ|ÿsÿnÿyÿ}ÿÿ|ÿ{ÿ{ÿtÿqÿqÿiÿ_ÿcÿrÿgÿbÿmÿ|ÿtÿÿÿqÿtÿÿuÿnÿkÿeÿsÿÿwÿvÿzÿrÿqÿyÿwÿjÿpÿ{ÿ~ÿvÿiÿmÿsÿrÿ}ÿsÿpÿrÿuÿnÿxÿmÿcÿmÿpÿxÿsÿnÿ~ÿ|ÿiÿkÿXÿeÿtÿmÿwÿ|ÿ~ÿÿxÿwÿ|ÿlÿmÿpÿpÿtÿ{ÿzÿ{ÿwÿnÿzÿzÿ{ÿsÿrÿjÿrÿ{ÿxÿrÿsÿnÿpÿÿ{ÿhÿxÿtÿoÿxÿhÿeÿrÿjÿkÿgÿÿlÿuÿwÿ~ÿÿÿ{ÿÿÿuÿ}ÿzÿmÿuÿyÿmÿvÿqÿeÿgÿzÿlÿuÿzÿrÿrÿwÿxÿqÿOÿaÿkÿnÿÿyÿfÿrÿyÿpÿgÿvÿwÿeÿeÿeÿhÿhÿlÿrÿ}ÿwÿwÿwÿmÿnÿrÿpÿpÿ}ÿÿÿÿmÿaÿmÿiÿÿtÿwÿ}ÿnÿbÿZÿ\ÿbÿ}ÿjÿ~ÿÿÿnÿoÿÿwÿ~ÿnÿtÿuÿxÿtÿwÿlÿoÿpÿzÿvÿdÿnÿÿzÿoÿrÿoÿ_ÿaÿrÿ|ÿhÿrÿ|ÿoÿhÿ`ÿgÿxÿ\ÿkÿqÿZÿ}ÿrÿKÿfÿnÿnÿwÿqÿ_ÿnÿyÿuÿ|ÿxÿvÿkÿoÿuÿwÿwÿuÿpÿpÿlÿmÿtÿsÿlÿlÿqÿsÿyÿÿzÿpÿeÿtÿwÿiÿcÿoÿqÿiÿzÿzÿ~ÿlÿjÿxÿjÿpÿvÿfÿhÿpÿ_ÿdÿvÿÿ{ÿ}ÿtÿnÿuÿxÿxÿpÿkÿkÿhÿkÿiÿoÿyÿtÿpÿiÿoÿkÿiÿoÿiÿvÿ{ÿ}ÿÿxÿbÿmÿsÿmÿsÿ|ÿpÿÿqÿcÿwÿxÿ{ÿtÿfÿwÿxÿaÿaÿmÿoÿyÿxÿnÿoÿvÿsÿqÿsÿzÿzÿkÿhÿkÿrÿsÿkÿlÿfÿvÿ{ÿnÿvÿoÿnÿxÿhÿsÿXÿqÿwÿoÿjÿhÿmÿlÿ{ÿfÿqÿ}ÿrÿqÿmÿfÿgÿsÿqÿlÿlÿoÿtÿtÿvÿnÿlÿuÿmÿrÿÿxÿtÿÿsÿuÿhÿ]ÿwÿoÿtÿmÿ{ÿlÿgÿmÿhÿZÿbÿhÿÿmÿhÿlÿÿuÿ{ÿ|ÿxÿtÿ`ÿ^ÿoÿfÿkÿmÿrÿoÿnÿ{ÿmÿiÿÿ|ÿoÿmÿnÿmÿgÿtÿeÿlÿnÿpÿyÿrÿÿyÿrÿoÿfÿ}ÿÿcÿZÿrÿ{ÿ|ÿÿeÿrÿgÿpÿtÿpÿÿ~ÿlÿnÿpÿnÿsÿqÿoÿyÿ~ÿ~ÿÿzÿsÿ|ÿkÿcÿwÿtÿ|ÿÿÿ~ÿoÿzÿÿoÿpÿ}ÿqÿwÿxÿ]ÿcÿoÿmÿuÿhÿ}ÿkÿlÿjÿuÿpÿyÿzÿpÿqÿqÿqÿuÿuÿoÿuÿuÿdÿcÿdÿqÿkÿpÿoÿoÿ|ÿpÿÿuÿnÿnÿ{ÿtÿvÿfÿlÿqÿeÿdÿrÿ|ÿpÿ`ÿqÿvÿyÿ~ÿ}ÿwÿoÿxÿpÿfÿqÿqÿjÿpÿyÿ{ÿxÿpÿjÿtÿqÿ{ÿuÿlÿnÿwÿ{ÿcÿxÿnÿnÿ}ÿqÿlÿ|ÿoÿ_ÿbÿqÿlÿxÿÿÿoÿÿÿÿkÿdÿnÿ|ÿwÿpÿ{ÿ|ÿpÿtÿÿyÿhÿeÿrÿkÿhÿiÿxÿyÿjÿsÿlÿÿjÿxÿqÿiÿgÿuÿfÿmÿxÿ}ÿmÿÿÿrÿsÿnÿbÿdÿvÿ~ÿwÿjÿfÿlÿhÿnÿzÿ{ÿtÿ|ÿpÿkÿfÿsÿyÿdÿqÿvÿtÿcÿuÿxÿiÿoÿyÿaÿzÿÿsÿrÿlÿlÿsÿlÿkÿhÿaÿiÿtÿtÿqÿwÿyÿwÿsÿqÿtÿtÿyÿÿtÿlÿhÿeÿtÿvÿ~ÿ~ÿeÿiÿÿxÿÿÿgÿzÿwÿdÿjÿuÿiÿhÿzÿÿ~ÿ}ÿ~ÿ}ÿwÿwÿÿ}ÿÿkÿcÿrÿÿyÿrÿÿyÿoÿ}ÿÿpÿqÿuÿmÿfÿqÿuÿvÿxÿÿ|ÿuÿpÿqÿyÿ|ÿÿwÿwÿmÿqÿ|ÿwÿÿxÿxÿ}ÿuÿgÿ}ÿwÿrÿpÿnÿqÿ}ÿvÿpÿlÿsÿÿtÿvÿ}ÿxÿÿÿ~ÿtÿqÿwÿyÿ~ÿÿlÿlÿbÿhÿiÿ|ÿ|ÿ|ÿÿuÿqÿvÿuÿjÿsÿrÿpÿ~ÿÿvÿuÿ{ÿÿÿoÿoÿpÿwÿeÿwÿwÿhÿvÿÿ{ÿÿwÿ{ÿÿnÿeÿxÿuÿuÿsÿwÿÿÿÿÿÿ~ÿyÿ|ÿÿÿ~ÿÿÿÿeÿhÿrÿÿpÿ~ÿzÿ{ÿvÿpÿjÿoÿiÿuÿuÿjÿiÿpÿuÿqÿjÿ_ÿ]ÿjÿlÿkÿ`ÿvÿ]ÿjÿqÿcÿkÿkÿqÿ|ÿ]ÿeÿxÿpÿdÿjÿqÿjÿaÿhÿtÿqÿnÿtÿxÿsÿuÿrÿjÿkÿoÿ|ÿuÿjÿ|ÿ~ÿuÿ}ÿyÿyÿÿÿ|ÿ}ÿxÿuÿwÿwÿxÿÿÿÿzÿxÿÿÿ}ÿÿÿrÿxÿÿÿÿsÿmÿÿyÿ|ÿÿÿyÿ}ÿ|ÿyÿ~ÿÿÿqÿvÿÿrÿtÿ~ÿÿÿ~ÿnÿjÿjÿwÿyÿ}ÿyÿvÿ}ÿÿÿ{ÿÿyÿrÿwÿeÿvÿÿuÿyÿzÿvÿyÿsÿÿÿqÿzÿÿÿvÿyÿÿ}ÿÿÿ|ÿÿÿÿwÿyÿ|ÿ|ÿuÿ|ÿvÿ~ÿÿrÿsÿ~ÿzÿzÿ|ÿrÿwÿ}ÿzÿÿtÿ|ÿsÿÿÿÿvÿuÿxÿÿÿÿÿÿÿÿÿÿÿÿÿÿyÿÿÿÿÿyÿÿÿzÿwÿyÿÿÿÿÿzÿuÿÿÿÿxÿnÿxÿÿ{ÿÿÿÿÿÿÿ~ÿÿ~ÿzÿÿÿÿÿuÿÿÿÿÿÿ|ÿ}ÿ}ÿ{ÿÿÿÿÿ|ÿ}ÿÿ¤ÿ¥ÿÿÿ}ÿÿÿÿÿÿÿÿÿ}ÿpÿwÿÿÿyÿÿ}ÿ}ÿ|ÿÿyÿ©ÿÿuÿÿÿzÿyÿxÿÿÿÿsÿyÿ¤ÿÿÿ|ÿ}ÿÿiÿ~ÿvÿÿÿÿÿÿvÿvÿÿÿÿÿÿwÿÿ~ÿÿ~ÿÿ¥ÿÿÿÿÿÿÿ~ÿ|ÿÿÿxÿ~ÿ¤ÿ§ÿÿÿ¥ÿÿrÿnÿÿÿÿ¥ÿÿÿÿÿxÿyÿ¤ÿÿÿÿÿÿÿÿ{ÿyÿÿÿÿ|ÿ}ÿÿÿÿ|ÿÿÿÿÿÿ|ÿÿÿ|ÿ{ÿÿ¥ÿÿÿuÿÿÿÿÿÿ~ÿÿÿÿÿÿÿ}ÿÿwÿÿÿÿ}ÿÿ¦ÿÿ~ÿwÿÿÿÿÿÿ|ÿrÿÿvÿ~ÿfÿwÿÿÿÿwÿ|ÿÿxÿÿÿ|ÿÿÿpÿÿÿ~ÿÿ¥ÿ§ÿÿxÿÿÿÿ©ÿÿ}ÿ|ÿÿÿÿÿÿÿ~ÿÿÿÿ¤ÿÿÿyÿÿ{ÿ{ÿÿ§ÿÿÿ¤ÿ¦ÿÿ¦ÿ©ÿÿÿ}ÿyÿ|ÿÿÿÿÿÿÿÿÿ}ÿÿÿÿÿÿÿ}ÿÿ§ÿÿÿÿyÿ¦ÿ«ÿÿ§ÿ¤ÿÿÿÿyÿÿÿÿÿ|ÿ¥ÿÿÿÿÿÿ¨ÿ©ÿ¨ÿ¬ÿ¨ÿÿÿzÿÿ|ÿ{ÿÿÿÿÿÿÿ¤ÿÿÿzÿÿÿÿÿÿ|ÿwÿÿÿÿªÿ©ÿÿÿ¤ÿÿ¤ÿÿÿÿÿ¦ÿ¤ÿÿ¥ÿÿÿÿÿvÿ~ÿÿÿÿÿÿÿÿ¨ÿÿ¥ÿÿÿÿÿÿÿÿÿzÿxÿÿÿ}ÿÿÿ~ÿÿ¥ÿÿÿ~ÿÿÿ°ÿÿÿ¥ÿÿÿuÿwÿÿ¤ÿÿÿÿvÿÿÿÿÿÿÿÿÿ¥ÿÿ§ÿwÿsÿsÿ~ÿÿÿÿÿ´ÿ®ÿ¥ÿxÿÿÿÿÿÿ¥ÿ¥ÿªÿ¦ÿÿ«ÿÿÿÿsÿÿ­ÿÿsÿ{ÿÿÿ¤ÿÿÿ¦ÿ®ÿ¯ÿ§ÿ}ÿzÿ§ÿÿ{ÿ~ÿ§ÿ­ÿªÿ¤ÿÿÿxÿÿ«ÿ¶ÿ§ÿÿ¤ÿ¦ÿ¥ÿ¨ÿ¥ÿÿwÿwÿÿÿÿ¥ÿÿvÿyÿuÿ}ÿ~ÿÿ~ÿwÿÿ©ÿÿÿÿ­ÿÿ¥ÿÿ¦ÿªÿÿtÿ|ÿ¤ÿzÿ«ÿyÿ~ÿ~ÿ~ÿ¦ÿ¥ÿyÿ§ÿÿpÿmÿoÿ¤ÿ¦ÿ¤ÿ~ÿÿ®ÿyÿyÿ¦ÿ§ÿ{ÿÿzÿjÿsÿ¬ÿ®ÿqÿ~ÿ«ÿ§ÿ«ÿ®ÿ®ÿ«ÿ¤ÿÿªÿnÿuÿ¨ÿ¦ÿwÿxÿ¥ÿ{ÿtÿyÿ}ÿ¥ÿ}ÿvÿsÿ|ÿ«ÿyÿ­ÿªÿwÿ¦ÿ¥ÿ¤ÿ¨ÿ¬ÿ©ÿ{ÿzÿ¦ÿyÿ¦ÿwÿ¤ÿ¯ÿuÿsÿ©ÿ¤ÿ¨ÿ¨ÿwÿuÿ¨ÿ«ÿ¦ÿªÿrÿlÿoÿmÿmÿqÿ¦ÿqÿ`ÿ©ÿfÿsÿ¬ÿ©ÿqÿtÿ«ÿiÿ¤ÿsÿ©ÿ©ÿ§ÿ§ÿ¦ÿ¦ÿ¥ÿlÿoÿmÿ¨ÿ©ÿ¤ÿÿÿyÿxÿ|ÿÿÿuÿzÿ~ÿzÿzÿ~ÿoÿÿ~ÿÿ~ÿÿwÿwÿ¤ÿ¤ÿsÿÿpÿdÿmÿpÿiÿcÿWÿyÿvÿ~ÿsÿtÿxÿÿ¨ÿÿÿgÿÿÿ¨ÿªÿÿuÿÿyÿxÿÿÿÿÿÿ¤ÿ¯ÿÿÿeÿÿ~ÿpÿlÿqÿyÿ}ÿvÿÿÿÿÿÿÿÿÿÿÿÿÿÿuÿwÿÿ¥ÿÿÿÿvÿÿÿÿÿÿ§ÿÿ~ÿÿÿÿÿ}ÿÿÿÿÿzÿÿÿ¨ÿ~ÿxÿ~ÿÿÿ§ÿÿÿ|ÿ|ÿÿÿÿÿÿÿÿÿsÿ©ÿ­ÿ¥ÿÿÿÿÿÿÿÿÿ}ÿÿ~ÿÿÿÿÿÿÿÿzÿÿÿÿÿÿÿÿ¦ÿ¥ÿÿÿÿÿÿÿÿÿÿÿÿ¬ÿÿÿ{ÿÿÿÿÿÿÿ¦ÿuÿwÿÿÿÿÿÿÿtÿwÿzÿÿnÿyÿÿÿÿÿÿÿÿÿÿvÿÿÿ|ÿoÿvÿÿÿÿÿ¥ÿÿÿÿÿÿÿ¤ÿ¥ÿ©ÿ¥ÿ¤ÿÿÿÿÿÿÿÿ}ÿÿ~ÿÿÿvÿÿ~ÿ|ÿÿÿÿÿÿÿÿÿÿÿÿÿÿÿÿÿ¥ÿÿÿÿÿ¬ÿÿÿÿÿÿÿ~ÿÿÿÿÿÿÿÿÿÿÿÿ¨ÿÿÿÿÿÿ­ÿÿÿÿÿ¦ÿÿÿÿÿÿªÿ¦ÿÿÿÿÿÿÿ¥ÿÿÿÿÿÿÿÿÿÿÿÿÿÿÿÿÿÿÿÿÿÿÿÿÿÿÿÿÿ§ÿ¥ÿÿÿÿ¨ÿÿÿÿÿÿÿ¦ÿÿÿÿÿÿÿÿÿÿÿÿÿÿÿÿÿÿÿÿÿÿÿÿÿÿÿÿÿÿÿ¨ÿÿÿ¦ÿÿÿÿÿÿÿÿÿÿÿ¥ÿÿÿ¥ÿ¨ÿÿÿÿÿ¦ÿ~ÿyÿÿÿÿÿ{ÿÿxÿÿyÿÿÿÿÿÿÿ|ÿÿÿyÿuÿwÿtÿÿÿÿÿÿÿÿÿÿÿÿÿÿÿÿÿÿÿÿ}ÿsÿÿÿÿÿÿÿÿÿÿÿÿÿÿÿÿÿtÿÿÿÿÿÿÿÿÿÿ¦ÿÿ~ÿ§ÿÿÿÿÿÿÿÿÿÿÿÿÿÿÿÿÿ|ÿÿÿÿÿÿ¬ÿ¥ÿÿÿÿÿÿÿÿÿÿÿÿÿÿÿÿÿÿÿÿÿÿÿÿÿÿÿÿÿÿwÿÿ¨ÿÿÿÿ|ÿxÿxÿÿ©ÿÿ}ÿÿÿÿÿÿÿÿÿÿÿÿÿÿ|ÿÿÿÿÿÿ~ÿÿÿÿÿÿÿÿÿÿÿÿÿ}ÿÿ¤ÿÿÿÿÿÿÿÿÿÿ{ÿÿ¥ÿÿÿÿ{ÿ}ÿÿÿÿ|ÿÿxÿ~ÿÿÿÿÿ{ÿÿÿ|ÿ~ÿÿ|ÿ|ÿ{ÿzÿÿÿÿyÿvÿÿÿÿ¤ÿÿÿÿÿÿÿÿ|ÿÿÿÿÿÿÿÿÿÿ¨ÿÿÿ}ÿrÿÿÿ~ÿÿÿÿÿÿvÿoÿ{ÿ|ÿÿzÿzÿÿÿÿÿÿ|ÿÿ~ÿwÿxÿ|ÿÿÿÿÿÿÿÿÿ}ÿÿÿÿÿÿÿÿÿ|ÿÿvÿÿ|ÿÿÿÿÿ}ÿÿÿÿÿÿÿÿÿ¨ÿÿÿÿvÿÿ{ÿtÿ}ÿzÿÿÿÿÿÿÿ}ÿ|ÿÿwÿ~ÿÿÿÿÿÿÿÿÿqÿÿÿÿÿÿÿÿyÿuÿÿÿ}ÿÿÿÿÿÿÿÿÿÿÿ~ÿuÿÿÿÿÿÿÿÿÿÿÿÿ}ÿuÿxÿÿÿzÿÿ|ÿÿÿÿtÿqÿÿÿÿÿÿÿÿÿÿÿÿ|ÿÿÿyÿuÿtÿvÿ|ÿÿtÿ|ÿÿÿoÿjÿgÿlÿ~ÿnÿoÿlÿiÿsÿsÿyÿuÿnÿrÿ{ÿrÿcÿkÿmÿhÿkÿdÿlÿÿzÿdÿhÿvÿÿwÿnÿÿÿjÿiÿrÿÿ~ÿpÿdÿdÿqÿtÿkÿrÿÿvÿmÿnÿnÿ`ÿhÿwÿrÿ~ÿxÿyÿÿ|ÿyÿÿ}ÿÿrÿzÿ}ÿzÿÿyÿpÿrÿuÿxÿwÿ}ÿ~ÿ|ÿÿÿÿlÿvÿÿtÿÿwÿcÿvÿsÿÿqÿ}ÿwÿ}ÿ}ÿ|ÿÿzÿqÿvÿuÿtÿuÿtÿÿÿyÿmÿÿÿzÿ{ÿ{ÿnÿÿÿ^ÿuÿ~ÿyÿÿuÿtÿ{ÿ}ÿzÿtÿxÿÿÿ}ÿxÿxÿÿÿ}ÿÿ|ÿsÿxÿqÿoÿÿÿ{ÿvÿÿtÿwÿ}ÿoÿnÿtÿsÿ{ÿtÿsÿzÿpÿwÿeÿoÿuÿuÿhÿiÿmÿlÿmÿyÿÿÿÿvÿtÿmÿoÿsÿsÿxÿfÿ~ÿzÿpÿvÿ}ÿsÿeÿsÿyÿtÿÿoÿyÿzÿrÿmÿrÿ|ÿÿÿ{ÿlÿkÿmÿrÿvÿtÿ}ÿsÿkÿuÿuÿwÿÿjÿxÿÿÿÿ|ÿÿoÿiÿxÿ{ÿ|ÿuÿuÿÿ{ÿ~ÿrÿvÿoÿuÿ|ÿ|ÿyÿuÿtÿmÿhÿrÿwÿyÿ{ÿqÿkÿmÿuÿXÿ|ÿgÿ~ÿsÿÿjÿÿoÿwÿqÿjÿwÿuÿxÿÿrÿuÿlÿuÿrÿqÿrÿjÿqÿ~ÿyÿqÿrÿxÿtÿoÿoÿlÿyÿ{ÿzÿrÿ{ÿpÿbÿtÿwÿyÿnÿfÿ}ÿsÿrÿnÿ~ÿzÿ~ÿvÿ}ÿuÿuÿÿzÿ{ÿÿpÿeÿfÿjÿsÿÿÿxÿhÿ^ÿsÿwÿtÿrÿtÿgÿjÿtÿ~ÿpÿqÿtÿÿzÿuÿeÿ~ÿsÿoÿqÿnÿnÿpÿtÿ~ÿmÿwÿ{ÿtÿmÿnÿÿÿrÿtÿnÿsÿzÿrÿmÿmÿmÿjÿnÿtÿsÿvÿmÿlÿÿpÿÿvÿzÿÿnÿmÿzÿfÿÿÿyÿgÿmÿsÿzÿÿmÿwÿ}ÿmÿlÿ`ÿeÿvÿvÿÿ|ÿlÿeÿiÿtÿzÿrÿrÿyÿiÿvÿoÿiÿmÿwÿvÿsÿdÿvÿiÿlÿwÿfÿyÿnÿyÿÿ~ÿpÿuÿpÿtÿ{ÿzÿÿqÿwÿÿyÿmÿaÿaÿoÿrÿxÿ}ÿwÿrÿwÿsÿsÿyÿkÿfÿiÿvÿÿsÿrÿtÿkÿnÿfÿgÿmÿhÿlÿqÿ^ÿ}ÿhÿ-ÿ\ÿgÿhÿuÿkÿnÿiÿÿ}ÿ{ÿpÿrÿrÿvÿ~ÿyÿwÿuÿoÿnÿfÿcÿkÿlÿiÿpÿuÿtÿ}ÿ|ÿwÿgÿ_ÿlÿtÿdÿoÿkÿwÿhÿwÿwÿoÿlÿsÿyÿXÿlÿ|ÿnÿpÿmÿ\ÿcÿoÿ|ÿ|ÿ{ÿtÿqÿtÿuÿoÿfÿhÿmÿoÿnÿiÿqÿtÿnÿpÿnÿrÿhÿgÿoÿjÿhÿyÿÿvÿnÿeÿrÿrÿsÿyÿsÿpÿyÿkÿSÿqÿmÿrÿrÿmÿxÿqÿdÿcÿnÿtÿxÿmÿjÿtÿÿtÿhÿmÿuÿxÿtÿvÿqÿkÿhÿjÿnÿqÿÿoÿoÿqÿxÿgÿoÿsÿjÿbÿjÿ|ÿ}ÿjÿnÿnÿcÿyÿzÿ~ÿÿrÿtÿxÿnÿkÿxÿ{ÿuÿkÿsÿ|ÿsÿxÿsÿiÿiÿ`ÿjÿxÿrÿmÿrÿrÿqÿiÿfÿiÿtÿwÿsÿrÿiÿsÿzÿlÿjÿfÿnÿwÿjÿbÿvÿÿnÿyÿpÿnÿmÿgÿnÿhÿmÿnÿdÿjÿqÿoÿnÿaÿfÿsÿrÿ{ÿuÿkÿyÿzÿkÿgÿaÿzÿuÿyÿÿtÿmÿhÿSÿeÿsÿnÿyÿiÿtÿbÿfÿyÿiÿmÿjÿuÿÿ|ÿÿsÿjÿuÿÿ{ÿuÿoÿjÿuÿvÿlÿsÿ|ÿyÿiÿ\ÿtÿyÿsÿhÿmÿsÿiÿfÿqÿfÿnÿzÿfÿnÿYÿgÿ}ÿsÿqÿvÿsÿtÿ{ÿ|ÿÿrÿxÿÿÿhÿnÿzÿuÿpÿwÿ|ÿwÿtÿsÿsÿwÿmÿoÿwÿnÿiÿhÿpÿ{ÿsÿvÿtÿ}ÿxÿgÿoÿrÿhÿrÿ~ÿnÿ~ÿ}ÿrÿiÿrÿpÿwÿ}ÿrÿqÿkÿjÿqÿnÿlÿpÿqÿqÿpÿrÿ{ÿtÿcÿpÿvÿÿpÿpÿqÿtÿvÿvÿ~ÿkÿuÿ}ÿsÿjÿvÿcÿ[ÿtÿ|ÿvÿsÿsÿsÿpÿwÿ}ÿÿÿ~ÿ{ÿuÿoÿuÿ{ÿÿ}ÿpÿoÿkÿvÿeÿnÿiÿXÿÿÿnÿÿ~ÿrÿÿjÿxÿ\ÿoÿoÿlÿqÿlÿqÿÿwÿÿÿÿtÿqÿzÿ}ÿÿÿ~ÿnÿhÿqÿtÿrÿoÿoÿnÿvÿrÿuÿrÿoÿpÿiÿsÿgÿvÿpÿÿ}ÿoÿmÿgÿ[ÿrÿ}ÿ{ÿyÿqÿnÿsÿqÿtÿwÿwÿtÿpÿoÿkÿqÿnÿdÿuÿÿxÿxÿwÿÿtÿtÿjÿyÿtÿÿÿ~ÿvÿuÿnÿ{ÿqÿrÿÿÿ}ÿpÿtÿÿ|ÿpÿ}ÿÿzÿtÿrÿ~ÿ{ÿ~ÿfÿkÿvÿbÿ_ÿvÿpÿyÿcÿpÿlÿsÿmÿqÿrÿ{ÿiÿiÿiÿmÿÿwÿsÿ|ÿ{ÿ|ÿ{ÿpÿsÿ~ÿsÿjÿvÿyÿqÿqÿÿ~ÿrÿkÿqÿrÿwÿvÿeÿjÿÿ}ÿvÿÿÿlÿXÿcÿoÿpÿzÿÿxÿwÿÿÿuÿmÿsÿvÿcÿcÿyÿvÿÿ{ÿiÿÿÿÿ~ÿvÿoÿnÿ|ÿ{ÿtÿrÿ~ÿÿÿrÿqÿwÿÿÿ|ÿxÿuÿwÿ~ÿoÿqÿvÿsÿuÿsÿqÿkÿÿÿtÿuÿqÿ|ÿ|ÿrÿ{ÿ{ÿvÿÿyÿ|ÿÿ~ÿÿtÿÿuÿuÿlÿÿxÿvÿrÿdÿ}ÿwÿÿ{ÿÿpÿjÿkÿnÿ{ÿoÿeÿgÿhÿpÿpÿcÿ^ÿdÿ^ÿeÿiÿcÿpÿnÿgÿqÿgÿÿbÿqÿvÿhÿuÿnÿhÿmÿoÿiÿkÿzÿxÿwÿ}ÿpÿqÿ|ÿ}ÿrÿvÿpÿxÿkÿ¤ÿlÿYÿwÿxÿqÿ|ÿyÿxÿyÿÿÿ|ÿÿÿwÿwÿsÿoÿ{ÿÿÿÿzÿÿmÿÿzÿjÿrÿÿwÿÿqÿzÿÿuÿfÿcÿmÿÿÿxÿÿuÿyÿÿyÿzÿ|ÿjÿlÿ~ÿÿÿsÿgÿeÿsÿ~ÿyÿzÿzÿsÿuÿ|ÿyÿ|ÿÿ~ÿoÿyÿeÿrÿuÿxÿÿsÿ{ÿzÿÿÿÿzÿzÿ}ÿyÿÿÿÿ|ÿÿzÿoÿÿ|ÿ¦ÿÿÿ{ÿ{ÿvÿÿÿ}ÿÿ{ÿsÿ}ÿ}ÿrÿpÿqÿzÿÿÿÿjÿwÿxÿÿ|ÿÿÿwÿuÿyÿzÿuÿyÿÿÿÿÿÿÿÿyÿÿÿ¨ÿxÿ~ÿÿrÿÿ~ÿvÿpÿzÿzÿxÿ{ÿ~ÿ{ÿyÿÿÿÿÿxÿtÿqÿoÿÿzÿ~ÿ|ÿÿ|ÿÿÿÿ~ÿuÿ|ÿÿÿÿÿÿÿÿÿ|ÿÿyÿsÿwÿÿÿÿÿÿÿ¥ÿÿÿÿÿ|ÿÿÿÿÿÿ}ÿÿÿÿÿÿÿvÿÿÿÿtÿ~ÿlÿÿÿ~ÿÿÿuÿÿÿÿÿÿ|ÿÿÿÿ¨ÿÿÿÿ{ÿÿzÿÿxÿzÿ}ÿÿoÿÿªÿÿuÿ~ÿwÿtÿÿÿÿ~ÿÿÿÿ}ÿÿÿÿÿÿÿÿ}ÿÿÿÿ|ÿnÿ­ÿzÿyÿsÿzÿÿ¤ÿ©ÿÿÿÿÿÿÿwÿÿÿÿÿÿÿÿÿÿÿzÿ~ÿÿ|ÿÿ~ÿÿÿÿÿÿÿªÿ°ÿ}ÿvÿuÿjÿvÿÿÿ|ÿnÿwÿÿÿÿÿÿÿÿÿÿÿÿÿÿÿuÿÿoÿÿ¦ÿwÿ{ÿÿÿÿÿÿyÿuÿÿzÿsÿÿqÿÿfÿrÿÿÿxÿvÿ~ÿÿÿÿÿÿÿÿÿÿÿ{ÿzÿÿÿÿÿÿÿÿ­ÿÿÿÿÿÿÿÿÿÿÿÿÿÿÿÿÿ}ÿÿÿÿÿÿÿÿÿÿÿ§ÿÿÿpÿ~ÿÿÿÿÿ¤ÿÿÿÿ¤ÿÿÿÿÿÿ~ÿÿÿÿÿÿÿÿÿ¥ÿÿÿ¨ÿÿÿÿ~ÿÿ{ÿÿÿÿÿvÿÿÿÿÿvÿÿ¨ÿÿÿÿzÿ~ÿÿ«ÿyÿÿÿÿÿÿÿÿÿÿÿÿÿÿÿÿÿ¤ÿÿÿÿÿ~ÿÿ«ÿ~ÿÿ«ÿ©ÿÿÿÿÿÿÿÿÿÿ{ÿÿÿÿÿÿÿÿÿÿÿ}ÿ}ÿxÿpÿÿ¥ÿÿÿÿÿÿÿÿzÿ}ÿwÿÿÿÿÿÿÿÿÿ~ÿÿ§ÿÿ}ÿ{ÿ¨ÿ¦ÿÿÿuÿ{ÿ¥ÿ¤ÿÿªÿ©ÿzÿÿÿÿÿÿÿ¤ÿ¥ÿ¤ÿ·ÿ¦ÿ}ÿÿ¥ÿÿÿÿÿ¥ÿ°ÿ®ÿÿxÿÿÿ§ÿ¤ÿÿ¥ÿ¦ÿ®ÿ¦ÿ¬ÿ­ÿ¨ÿ§ÿÿrÿvÿÿ¨ÿÿÿÿuÿÿÿ¨ÿ¥ÿ¦ÿ©ÿ¥ÿÿÿ­ÿÿwÿqÿÿ¦ÿ¦ÿ¦ÿÿtÿ¥ÿyÿÿtÿlÿ}ÿ¥ÿ¥ÿÿ{ÿ|ÿ¨ÿÿ¥ÿ¥ÿÿ¦ÿ¥ÿxÿ|ÿ§ÿÿ}ÿÿ«ÿ©ÿ¯ÿ®ÿ«ÿ®ÿ©ÿÿ¯ÿuÿÿmÿ~ÿÿ{ÿtÿxÿ¥ÿyÿyÿ¤ÿÿ{ÿÿxÿtÿÿ¯ÿ©ÿ^ÿjÿbÿ{ÿ¥ÿ¤ÿ{ÿÿ§ÿnÿtÿ¤ÿ¥ÿ¤ÿ}ÿtÿtÿÿ©ÿ{ÿÿ¯ÿ§ÿªÿ¤ÿ§ÿ¨ÿ{ÿwÿ~ÿ¨ÿkÿ{ÿ©ÿ}ÿvÿ{ÿ~ÿ¤ÿ¦ÿtÿuÿ}ÿzÿ{ÿ©ÿªÿ{ÿ{ÿ«ÿ­ÿ¥ÿ¨ÿ©ÿ¥ÿ¦ÿ§ÿtÿ¦ÿ«ÿ¤ÿ¬ÿ¨ÿ§ÿ«ÿªÿxÿsÿ¨ÿrÿnÿyÿªÿ­ÿªÿ¥ÿ¦ÿ¦ÿ¥ÿlÿfÿuÿ«ÿ¯ÿªÿpÿhÿ­ÿ«ÿ¥ÿ¦ÿpÿsÿªÿ¤ÿsÿ§ÿ§ÿ²ÿ³ÿ«ÿ¦ÿ§ÿ¦ÿqÿ®ÿqÿ¥ÿ°ÿ²ÿ®ÿtÿyÿÿ{ÿoÿ|ÿÿÿwÿqÿvÿÿÿ~ÿoÿ}ÿÿÿÿÿÿÿ¦ÿuÿÿ{ÿrÿkÿcÿbÿhÿXÿzÿÿÿÿ~ÿxÿÿÿÿÿkÿÿ{ÿÿ¤ÿ¤ÿÿÿÿzÿÿÿÿÿÿ¥ÿ¦ÿÿ©ÿxÿÿÿÿ¥ÿÿÿxÿoÿÿÿÿÿÿÿ¥ÿ¨ÿÿÿÿÿÿÿÿÿÿÿÿ³ÿÿzÿxÿwÿÿÿÿÿÿ}ÿÿÿÿÿÿÿÿÿÿ¤ÿÿÿÿÿÿÿÿÿÿÿÿ}ÿÿÿÿÿÿÿÿÿpÿÿÿÿ¥ÿ§ÿÿ}ÿÿ~ÿÿÿ{ÿ|ÿ{ÿÿÿÿÿyÿÿÿÿÿÿÿÿÿ¨ÿÿÿÿÿÿÿÿÿÿÿÿÿÿÿÿÿÿÿÿÿÿÿÿzÿtÿÿÿÿÿÿÿÿÿÿÿzÿÿÿÿÿÿÿÿÿÿÿÿÿÿÿÿÿÿÿÿÿ|ÿÿÿÿ¦ÿÿÿÿÿ¨ÿ©ÿ¥ÿÿÿÿÿÿÿÿÿÿÿÿÿ}ÿÿ~ÿ¨ÿÿÿÿÿ}ÿÿÿÿÿÿÿÿÿ~ÿÿÿÿÿ©ÿ°ÿÿÿÿÿÿÿÿÿÿÿÿÿÿÿÿÿ¦ÿÿÿÿÿÿÿÿ¦ÿªÿÿÿÿÿ¦ÿÿÿªÿ¦ÿÿÿÿÿÿ§ÿÿÿÿÿÿÿÿ©ÿ®ÿÿÿ¨ÿ§ÿÿÿ¤ÿÿÿÿÿÿÿÿÿÿÿÿÿ|ÿÿÿÿÿÿÿ§ÿ¬ÿ¦ÿ²ÿ¦ÿ¤ÿÿÿ¤ÿÿÿÿÿÿÿÿÿÿÿÿÿÿÿÿÿÿÿÿÿÿÿÿÿÿÿÿÿÿÿÿÿÿÿÿÿÿ}ÿÿÿÿ§ÿ¦ÿÿÿ}ÿÿÿÿÿÿÿÿÿÿÿÿÿÿÿÿÿÿÿÿÿ¤ÿÿÿ{ÿÿÿÿ¥ÿÿ|ÿÿÿÿ~ÿÿÿÿÿ|ÿÿÿxÿÿÿÿÿÿÿÿ¤ÿ§ÿÿÿÿÿÿÿÿÿÿÿÿÿÿÿÿÿ§ÿÿyÿÿÿÿwÿÿ~ÿ|ÿÿÿÿÿÿ~ÿÿÿÿ¤ÿ¥ÿÿÿÿÿÿÿÿÿÿÿÿÿÿÿwÿxÿ|ÿÿÿÿÿÿÿÿÿ¥ÿÿÿÿÿÿÿÿÿÿÿÿÿÿÿÿÿÿÿÿÿÿÿÿÿÿÿyÿÿÿÿÿÿÿÿ§ÿÿÿÿÿÿÿÿ|ÿÿÿÿÿÿÿÿÿÿÿÿ{ÿÿÿ~ÿÿsÿÿÿÿÿ|ÿ~ÿ|ÿ{ÿÿÿÿ~ÿÿÿ{ÿÿoÿÿÿÿÿ{ÿÿÿÿ~ÿ~ÿÿÿzÿ{ÿÿÿÿÿÿ|ÿnÿuÿÿÿwÿÿÿÿÿ}ÿ{ÿÿÿÿÿÿÿÿÿÿÿÿÿÿÿÿÿÿÿÿ|ÿ{ÿ~ÿÿÿÿyÿÿÿÿ¦ÿÿÿÿÿÿ~ÿÿÿÿÿÿÿÿvÿÿÿvÿsÿxÿÿÿÿÿÿÿ{ÿÿÿÿÿÿÿÿÿÿÿ~ÿÿÿÿÿÿÿÿÿÿÿÿzÿÿ¦ÿÿ~ÿÿ{ÿuÿÿÿ|ÿÿ¤ÿÿÿÿÿÿÿ|ÿÿÿÿÿÿ~ÿsÿtÿÿ{ÿxÿÿÿÿÿ~ÿÿvÿÿÿÿÿÿÿÿÿ~ÿ|ÿzÿÿÿ~ÿ~ÿÿÿÿÿÿÿÿÿÿÿÿÿÿÿÿ¦ÿÿÿ{ÿÿÿÿÿÿÿÿÿÿÿ{ÿÿvÿyÿÿÿÿsÿzÿÿÿÿÿÿÿqÿÿÿÿ}ÿ}ÿyÿqÿÿÿvÿ~ÿÿ{ÿvÿÿÿsÿ~ÿvÿwÿÿtÿiÿzÿgÿoÿuÿwÿwÿtÿwÿ|ÿvÿwÿsÿiÿpÿuÿnÿfÿeÿmÿgÿfÿYÿ_ÿyÿgÿcÿaÿrÿoÿsÿqÿvÿÿÿzÿbÿhÿ{ÿwÿvÿxÿuÿqÿzÿzÿjÿzÿÿpÿkÿgÿvÿyÿiÿ{ÿwÿtÿÿÿyÿ}ÿuÿÿxÿtÿyÿÿÿwÿuÿsÿmÿrÿÿÿ}ÿxÿvÿ~ÿÿÿrÿyÿxÿyÿÿrÿxÿrÿyÿdÿÿ{ÿÿÿÿzÿlÿmÿ{ÿxÿuÿvÿoÿrÿrÿrÿyÿ|ÿ}ÿ}ÿtÿoÿsÿÿ{ÿrÿÿsÿÿnÿwÿ|ÿtÿtÿxÿxÿ{ÿuÿzÿyÿxÿqÿtÿÿÿÿ{ÿrÿzÿvÿnÿuÿ|ÿzÿÿxÿzÿÿnÿwÿrÿsÿ}ÿÿ~ÿmÿzÿtÿ}ÿ{ÿfÿXÿ]ÿZÿdÿÿÿpÿkÿlÿtÿ|ÿpÿÿlÿpÿvÿyÿrÿzÿÿzÿÿmÿqÿ.ÿCÿfÿzÿ{ÿÿÿ{ÿÿyÿtÿvÿxÿyÿÿvÿdÿlÿrÿyÿzÿnÿvÿsÿoÿ{ÿpÿuÿÿqÿtÿxÿnÿuÿwÿzÿeÿnÿqÿrÿÿÿcÿwÿyÿÿ|ÿtÿrÿqÿxÿ}ÿxÿoÿfÿhÿwÿ|ÿrÿwÿmÿnÿxÿfÿuÿaÿfÿjÿmÿtÿ~ÿ~ÿuÿlÿjÿsÿgÿjÿyÿÿyÿnÿ|ÿÿÿqÿpÿrÿkÿrÿuÿsÿyÿqÿkÿlÿjÿqÿtÿyÿmÿvÿvÿwÿtÿ]ÿmÿsÿÿÿlÿvÿqÿÿmÿzÿsÿ~ÿsÿvÿdÿrÿyÿzÿsÿtÿpÿ`ÿbÿoÿwÿxÿxÿqÿcÿeÿxÿÿ{ÿqÿjÿmÿpÿqÿsÿmÿeÿwÿ~ÿgÿeÿmÿ{ÿuÿgÿ|ÿpÿkÿnÿqÿwÿ~ÿ~ÿsÿ{ÿÿpÿgÿmÿmÿmÿlÿsÿÿzÿnÿqÿqÿlÿmÿtÿ|ÿnÿlÿcÿqÿjÿ|ÿsÿrÿfÿmÿqÿ{ÿsÿpÿlÿkÿqÿfÿmÿaÿ}ÿÿyÿnÿyÿmÿhÿ]ÿoÿrÿoÿsÿlÿdÿqÿ{ÿwÿyÿvÿrÿgÿmÿhÿmÿÿuÿkÿrÿrÿ{ÿlÿkÿjÿfÿ|ÿzÿvÿ}ÿÿrÿyÿfÿoÿlÿsÿzÿÿÿzÿzÿpÿqÿnÿkÿuÿ{ÿyÿxÿkÿmÿxÿtÿ|ÿuÿ{ÿÿoÿxÿrÿmÿlÿkÿkÿyÿnÿoÿnÿwÿtÿmÿ}ÿcÿRÿ_ÿhÿhÿpÿnÿÿnÿxÿÿ|ÿoÿpÿrÿkÿwÿwÿ|ÿwÿiÿlÿjÿaÿiÿqÿrÿuÿpÿuÿwÿwÿmÿdÿlÿhÿrÿqÿXÿNÿuÿuÿlÿrÿuÿnÿxÿuÿTÿiÿrÿwÿ|ÿfÿgÿrÿoÿrÿzÿvÿnÿnÿnÿvÿsÿnÿoÿmÿoÿnÿnÿqÿqÿxÿsÿjÿqÿjÿqÿuÿiÿgÿuÿ{ÿnÿpÿnÿkÿqÿlÿwÿgÿxÿpÿiÿXÿeÿbÿmÿjÿlÿoÿiÿvÿmÿrÿpÿtÿnÿkÿuÿÿwÿkÿmÿlÿjÿoÿwÿqÿkÿmÿlÿpÿlÿtÿqÿrÿnÿwÿkÿuÿÿuÿlÿmÿtÿÿjÿgÿkÿmÿlÿÿwÿÿnÿpÿyÿ~ÿwÿtÿrÿsÿqÿuÿuÿoÿxÿtÿnÿjÿ_ÿkÿsÿlÿmÿsÿlÿqÿvÿoÿfÿnÿ`ÿmÿtÿfÿnÿrÿoÿvÿtÿoÿmÿnÿyÿvÿsÿeÿ|ÿiÿlÿoÿvÿsÿnÿnÿlÿhÿtÿoÿmÿuÿsÿzÿwÿmÿzÿwÿoÿsÿlÿmÿkÿrÿÿ|ÿyÿoÿhÿqÿqÿiÿÿqÿÿfÿfÿ{ÿpÿpÿ|ÿtÿoÿoÿÿxÿ{ÿ}ÿsÿfÿnÿoÿjÿoÿrÿlÿjÿmÿhÿsÿÿtÿuÿoÿhÿyÿuÿÿpÿnÿoÿnÿ}ÿfÿMÿ[ÿ|ÿ[ÿoÿhÿzÿÿhÿsÿiÿ~ÿkÿjÿmÿcÿpÿnÿdÿ\ÿ`ÿoÿjÿcÿvÿ{ÿnÿnÿsÿvÿzÿyÿuÿ{ÿdÿjÿsÿwÿwÿoÿvÿWÿhÿiÿÿÿ{ÿcÿqÿzÿxÿiÿuÿoÿoÿnÿqÿxÿwÿuÿhÿjÿjÿvÿwÿoÿoÿvÿwÿmÿnÿtÿsÿpÿoÿvÿÿtÿpÿtÿoÿoÿÿpÿkÿzÿlÿnÿoÿjÿ~ÿbÿhÿuÿ|ÿuÿjÿeÿsÿyÿ}ÿ~ÿxÿvÿ|ÿpÿeÿpÿuÿtÿuÿqÿqÿoÿpÿxÿ{ÿkÿjÿtÿmÿtÿÿpÿjÿiÿaÿÿÿiÿkÿvÿeÿrÿ|ÿwÿbÿaÿqÿtÿqÿuÿ{ÿwÿoÿqÿwÿwÿrÿvÿvÿbÿcÿqÿlÿtÿpÿrÿuÿlÿoÿqÿlÿ`ÿtÿ}ÿzÿÿtÿnÿeÿ^ÿqÿxÿ}ÿsÿqÿqÿtÿqÿvÿ~ÿwÿvÿ{ÿoÿfÿmÿjÿgÿqÿrÿÿyÿyÿ|ÿmÿÿrÿxÿyÿsÿ{ÿrÿaÿaÿVÿ}ÿmÿmÿ~ÿÿpÿhÿnÿnÿoÿpÿ{ÿÿ{ÿuÿnÿvÿvÿyÿtÿvÿlÿwÿqÿuÿwÿwÿ`ÿkÿoÿxÿqÿjÿhÿuÿhÿnÿqÿvÿÿwÿpÿwÿvÿ{ÿ}ÿrÿxÿÿoÿbÿqÿÿrÿqÿÿyÿnÿqÿjÿ~ÿvÿÿ|ÿkÿ}ÿxÿÿxÿÿxÿlÿtÿsÿsÿsÿsÿwÿyÿ{ÿwÿzÿsÿqÿrÿxÿÿqÿzÿxÿÿ~ÿ~ÿpÿxÿÿiÿvÿ}ÿuÿzÿuÿxÿÿÿ|ÿxÿnÿqÿxÿ{ÿÿ|ÿuÿsÿqÿhÿhÿyÿÿvÿoÿkÿxÿÿÿÿÿÿÿzÿ}ÿ}ÿwÿzÿzÿqÿpÿrÿwÿ{ÿvÿqÿzÿÿÿÿÿ|ÿmÿzÿhÿqÿÿiÿqÿpÿtÿvÿmÿjÿpÿmÿcÿ`ÿcÿhÿiÿnÿqÿcÿbÿoÿlÿdÿnÿpÿuÿzÿnÿZÿjÿlÿlÿsÿcÿjÿoÿ|ÿuÿnÿmÿgÿdÿjÿqÿpÿqÿaÿaÿÿÿnÿÿÿkÿVÿnÿvÿtÿÿxÿtÿrÿÿÿ|ÿ{ÿ|ÿsÿsÿuÿoÿ{ÿ}ÿÿÿyÿrÿvÿÿÿwÿÿuÿoÿsÿ{ÿvÿxÿÿ|ÿsÿuÿuÿqÿnÿyÿvÿkÿÿ~ÿÿfÿkÿ}ÿvÿÿÿqÿkÿrÿvÿÿ}ÿxÿuÿrÿxÿ{ÿsÿrÿ{ÿÿ{ÿÿ{ÿtÿnÿwÿÿvÿwÿkÿÿvÿvÿyÿwÿyÿ~ÿÿÿÿÿÿÿÿÿmÿÿÿ|ÿrÿÿxÿÿÿÿ}ÿ|ÿvÿyÿ}ÿ{ÿxÿvÿÿÿÿÿoÿzÿ}ÿwÿvÿzÿÿzÿÿzÿÿÿÿÿÿÿÿÿÿÿuÿÿÿÿvÿÿÿ}ÿÿsÿzÿÿÿtÿwÿÿ}ÿzÿÿ}ÿ}ÿwÿlÿ{ÿÿÿÿ{ÿ¤ÿyÿ{ÿÿÿrÿzÿÿyÿÿÿmÿtÿ{ÿÿzÿÿÿÿÿÿvÿuÿxÿÿzÿÿÿzÿÿÿÿÿÿ{ÿÿxÿÿ¥ÿÿÿÿÿÿxÿ|ÿÿ~ÿsÿvÿÿÿzÿÿyÿÿyÿÿwÿÿÿÿÿ}ÿÿÿÿÿÿÿ¥ÿÿÿ|ÿÿÿÿÿyÿÿvÿnÿoÿÿÿ}ÿÿÿÿÿ}ÿÿÿÿÿÿ~ÿÿÿÿÿÿÿÿÿ|ÿÿÿÿÿnÿÿ~ÿÿÿÿÿ¥ÿÿÿÿ~ÿzÿÿÿÿzÿÿ~ÿÿÿÿÿÿÿÿ|ÿÿÿÿÿyÿÿ~ÿÿÿÿÿ{ÿvÿsÿ~ÿÿÿÿÿÿzÿhÿÿÿÿÿÿÿ~ÿÿÿÿÿÿÿ~ÿÿÿuÿwÿÿÿÿ~ÿÿÿÿÿ}ÿvÿpÿuÿÿÿtÿÿÿ{ÿÿÿ~ÿvÿ|ÿÿÿÿÿyÿÿÿ}ÿÿÿÿÿÿÿÿÿÿÿxÿÿÿÿÿyÿÿÿÿÿ}ÿÿÿÿÿÿÿÿÿyÿÿ®ÿÿÿÿ¨ÿÿÿÿÿÿÿ§ÿÿyÿuÿzÿÿÿÿÿÿÿ¤ÿÿÿ|ÿÿÿ¥ÿÿzÿ}ÿÿÿÿÿ§ÿÿÿÿ¤ÿ~ÿÿtÿ}ÿzÿÿÿ}ÿÿÿ}ÿ}ÿÿÿÿÿÿÿÿÿÿÿÿÿÿÿÿÿÿ¤ÿ{ÿÿ¤ÿÿÿ¤ÿ©ÿÿÿwÿÿÿ¤ÿÿÿÿÿÿÿ~ÿwÿ|ÿ©ÿ~ÿÿyÿmÿÿÿ~ÿÿÿuÿÿÿÿÿ¤ÿÿÿÿÿÿ}ÿÿÿÿÿ§ÿ­ÿ¤ÿ~ÿtÿ{ÿÿÿ¦ÿÿÿvÿÿ¤ÿ¤ÿ¥ÿ¤ÿÿÿ¤ÿÿ§ÿ¦ÿ¥ÿwÿÿÿÿªÿ«ÿÿ~ÿ~ÿÿ~ÿ¦ÿ¯ÿÿtÿ«ÿ«ÿÿÿÿÿÿÿ¤ÿ|ÿÿÿÿÿÿÿÿ¥ÿ©ÿÿÿsÿsÿ¤ÿÿ¤ÿ©ÿÿÿ¦ÿÿ¨ÿ¤ÿ¤ÿ¦ÿÿuÿ|ÿÿÿÿ¥ÿ¦ÿªÿxÿ¥ÿ¤ÿ¥ÿÿÿÿ«ÿÿ¦ÿÿÿvÿzÿ~ÿ~ÿ¦ÿ«ÿÿ§ÿuÿtÿÿÿ§ÿ|ÿvÿzÿ~ÿ¥ÿÿÿ«ÿµÿ¥ÿ­ÿÿxÿÿÿÿzÿ~ÿyÿzÿÿ¥ÿªÿÿxÿÿ§ÿ¦ÿ¦ÿsÿÿÿÿ~ÿwÿÿ|ÿvÿ¨ÿ«ÿzÿyÿ}ÿÿÿzÿ\ÿNÿuÿÿ¦ÿ«ÿ~ÿvÿwÿuÿ}ÿ|ÿuÿ}ÿ¨ÿrÿsÿ¦ÿ©ÿÿÿ±ÿgÿ¦ÿ~ÿ¤ÿªÿ­ÿªÿ¥ÿªÿjÿ{ÿ¤ÿ¨ÿ¥ÿzÿvÿzÿ¥ÿ~ÿpÿyÿ¨ÿ¥ÿzÿ¤ÿ¥ÿzÿzÿtÿ{ÿ¨ÿzÿ©ÿªÿ¦ÿsÿqÿ¦ÿ«ÿ¥ÿ¦ÿwÿnÿ¦ÿ­ÿxÿ¬ÿ§ÿmÿ°ÿ©ÿªÿªÿ§ÿ¨ÿ«ÿvÿ¤ÿwÿqÿ«ÿ±ÿªÿ¤ÿ«ÿ©ÿ¦ÿuÿrÿiÿmÿ¬ÿ·ÿ´ÿ¥ÿ¨ÿ¦ÿ¶ÿ¶ÿ°ÿªÿrÿjÿrÿ©ÿnÿ¤ÿqÿ§ÿ¦ÿnÿwÿ{ÿhÿlÿeÿzÿ|ÿoÿfÿlÿxÿ~ÿ§ÿtÿxÿyÿkÿtÿÿÿzÿÿÿÿwÿlÿcÿZÿWÿ`ÿlÿ}ÿÿÿÿÿÿxÿÿpÿÿÿÿÿÿÿ¦ÿ¤ÿ~ÿÿ}ÿÿÿ¤ÿÿÿÿÿÿÿÿ¥ÿ¥ÿÿÿÿÿ|ÿuÿqÿÿÿÿÿ}ÿÿÿ~ÿÿÿÿ¤ÿÿÿÿÿ¤ÿÿÿwÿÿÿ|ÿvÿ~ÿÿÿÿuÿÿÿ¦ÿÿÿÿ¥ÿ¤ÿ§ÿ¥ÿÿyÿuÿÿÿÿÿÿÿÿÿÿÿÿÿÿÿÿ¨ÿ¦ÿÿÿÿÿÿÿÿÿÿÿÿÿÿzÿ{ÿÿÿÿÿÿÿÿÿÿ³ÿ¬ÿÿvÿxÿÿÿÿwÿÿ~ÿÿÿÿÿÿ¤ÿÿÿÿÿÿÿÿÿÿÿ~ÿÿÿÿÿÿÿÿÿ¤ÿ¨ÿÿÿÿ|ÿÿÿÿÿÿÿÿÿ¬ÿÿzÿÿ¨ÿ§ÿªÿ¥ÿÿÿ{ÿ~ÿÿÿÿÿÿÿÿÿÿÿ§ÿ§ÿÿÿ¥ÿÿÿÿÿÿÿÿÿÿÿÿ«ÿÿÿÿÿÿÿÿÿÿ¤ÿÿÿ|ÿÿÿ«ÿÿÿÿÿÿÿÿÿÿ§ÿÿ¤ÿÿÿÿÿÿÿÿÿ¤ÿÿÿÿÿxÿÿ¤ÿÿÿÿÿ¬ÿ~ÿÿÿÿ§ÿ¥ÿÿÿÿÿÿÿÿÿÿÿÿÿ¤ÿ§ÿ¨ÿÿ¨ÿÿÿ¤ÿÿÿÿÿÿÿÿÿÿÿÿ¥ÿÿÿÿÿÿÿ¤ÿ¦ÿÿÿÿ°ÿ·ÿÿÿ¤ÿÿÿÿÿÿÿÿÿÿ}ÿÿÿÿÿÿÿÿÿ}ÿ|ÿÿÿÿ¨ÿÿuÿ|ÿÿÿÿÿÿÿÿÿÿÿÿÿÿÿÿÿÿÿÿÿÿÿÿÿyÿwÿoÿÿÿÿÿÿÿÿ{ÿÿÿÿÿ|ÿÿ¯ÿÿÿÿÿÿÿÿÿÿÿÿ¤ÿÿÿÿÿÿÿÿÿÿÿÿÿÿÿÿÿ¥ÿ¦ÿÿÿÿªÿÿÿÿÿÿÿÿÿÿÿÿ¤ÿÿÿ~ÿÿÿÿªÿÿÿÿÿÿÿÿÿÿ©ÿÿÿÿÿÿÿÿÿÿÿÿÿ~ÿÿÿÿyÿÿÿÿÿÿÿÿÿÿÿÿÿÿÿÿÿrÿÿ¤ÿÿÿÿÿÿÿÿÿÿÿÿÿÿÿÿÿÿÿ­ÿÿÿÿÿÿÿyÿ~ÿÿÿ}ÿÿÿÿÿÿwÿ{ÿÿ~ÿÿÿÿ}ÿ~ÿÿÿÿÿ|ÿÿÿ}ÿ­ÿ}ÿÿÿÿÿÿÿyÿxÿÿÿÿÿÿÿÿ~ÿÿÿÿÿÿ{ÿÿÿ~ÿwÿÿÿÿÿÿÿÿÿÿ{ÿÿÿtÿÿÿ¥ÿ©ÿÿÿ}ÿ|ÿÿÿÿÿÿÿÿÿÿÿÿÿÿÿÿ~ÿ~ÿÿÿÿÿÿÿÿÿÿÿÿÿÿÿ¤ÿÿÿÿxÿxÿÿÿÿÿÿÿÿÿ~ÿÿÿÿrÿÿÿÿ©ÿÿÿÿÿÿÿÿÿÿÿÿÿÿÿzÿ~ÿÿ}ÿzÿÿÿÿÿÿxÿÿÿ}ÿwÿ~ÿxÿ~ÿÿ|ÿ|ÿÿÿÿvÿ}ÿÿÿÿÿuÿÿÿÿÿÿÿ~ÿÿÿ|ÿ{ÿÿÿÿÿÿÿÿÿÿÿÿzÿÿÿÿvÿÿzÿwÿsÿxÿÿÿÿ{ÿÿÿ~ÿÿÿÿrÿÿ¨ÿÿÿyÿÿÿÿÿÿÿ~ÿÿÿÿÿÿÿÿzÿÿÿwÿuÿzÿÿ|ÿ|ÿwÿ{ÿÿÿÿÿÿzÿqÿzÿÿ{ÿ}ÿ|ÿÿÿzÿwÿxÿÿÿÿÿ}ÿ}ÿvÿ~ÿuÿ~ÿmÿzÿsÿuÿmÿxÿxÿuÿ}ÿÿsÿtÿsÿiÿpÿpÿhÿrÿrÿqÿxÿÿ|ÿnÿÿhÿpÿ]ÿ}ÿlÿzÿÿrÿ}ÿxÿpÿkÿuÿ~ÿyÿqÿhÿjÿnÿuÿ}ÿjÿnÿÿÿvÿwÿ~ÿvÿuÿ~ÿsÿwÿÿÿyÿ|ÿuÿ|ÿ|ÿpÿpÿÿ}ÿvÿ}ÿÿxÿqÿ|ÿÿÿvÿzÿÿxÿ|ÿkÿvÿuÿÿ}ÿxÿÿÿÿxÿÿlÿÿzÿoÿpÿrÿwÿgÿkÿÿ|ÿ{ÿÿwÿqÿtÿsÿqÿzÿÿ|ÿoÿzÿyÿvÿÿzÿ~ÿwÿrÿqÿqÿrÿyÿxÿzÿxÿyÿyÿvÿiÿiÿ|ÿÿÿÿÿÿÿzÿpÿxÿuÿ|ÿlÿeÿnÿvÿoÿtÿÿfÿtÿ~ÿwÿ|ÿÿÿwÿyÿ}ÿvÿÿÿzÿxÿyÿvÿlÿaÿqÿwÿ}ÿfÿÿtÿoÿpÿvÿÿrÿÿuÿuÿ9ÿ_ÿoÿgÿ{ÿ{ÿÿyÿ{ÿÿ}ÿxÿxÿ}ÿÿtÿfÿmÿuÿxÿtÿkÿsÿnÿnÿnÿhÿoÿwÿrÿuÿ`ÿeÿ|ÿlÿmÿwÿ}ÿpÿeÿ|ÿyÿnÿvÿxÿtÿÿÿwÿtÿnÿoÿyÿ~ÿxÿjÿmÿÿ{ÿÿxÿpÿ|ÿjÿtÿÿtÿwÿÿxÿ}ÿnÿvÿtÿÿÿxÿeÿjÿÿ}ÿpÿÿÿ{ÿoÿoÿtÿoÿvÿsÿkÿjÿjÿnÿsÿxÿmÿqÿqÿlÿwÿpÿÿoÿiÿyÿ}ÿÿwÿwÿpÿmÿÿqÿtÿoÿ~ÿpÿpÿcÿtÿsÿxÿmÿoÿ{ÿlÿkÿxÿwÿrÿoÿqÿwÿwÿzÿ}ÿxÿlÿpÿtÿvÿzÿrÿiÿjÿÿjÿzÿiÿiÿrÿzÿvÿÿqÿfÿ{ÿxÿxÿÿkÿnÿmÿzÿ{ÿsÿrÿxÿ|ÿxÿ|ÿÿÿÿÿwÿuÿÿ~ÿzÿÿÿÿuÿnÿnÿ~ÿ{ÿyÿWÿiÿ_ÿPÿrÿwÿÿ{ÿlÿoÿnÿlÿhÿ[ÿiÿrÿÿzÿhÿhÿmÿhÿqÿtÿhÿmÿzÿrÿmÿwÿsÿnÿvÿsÿ|ÿÿ|ÿxÿqÿzÿsÿtÿ}ÿnÿcÿzÿ{ÿrÿyÿrÿmÿwÿgÿvÿyÿrÿtÿwÿuÿsÿÿxÿqÿoÿiÿtÿ~ÿvÿuÿpÿoÿwÿnÿoÿzÿÿvÿrÿvÿuÿuÿzÿgÿaÿmÿgÿÿqÿwÿyÿxÿÿkÿgÿnÿjÿoÿvÿrÿwÿxÿ}ÿuÿoÿvÿqÿmÿkÿvÿ~ÿÿvÿgÿjÿoÿlÿtÿ{ÿuÿkÿbÿqÿkÿwÿvÿoÿ~ÿjÿnÿvÿTÿBÿpÿxÿtÿlÿyÿiÿvÿpÿcÿeÿgÿ{ÿuÿmÿqÿjÿqÿoÿhÿuÿtÿpÿnÿqÿzÿzÿuÿqÿtÿoÿjÿnÿnÿwÿuÿjÿoÿuÿvÿpÿiÿgÿsÿzÿuÿwÿbÿvÿuÿqÿ~ÿjÿwÿyÿlÿvÿqÿlÿzÿkÿkÿhÿlÿ~ÿwÿqÿcÿjÿrÿrÿvÿuÿnÿnÿnÿgÿaÿfÿvÿkÿpÿzÿpÿzÿtÿkÿwÿkÿqÿnÿnÿxÿ~ÿyÿkÿiÿfÿyÿmÿeÿjÿwÿpÿtÿkÿwÿjÿoÿqÿtÿxÿtÿmÿrÿtÿnÿkÿuÿuÿmÿrÿlÿaÿmÿyÿsÿtÿnÿhÿrÿÿoÿuÿgÿUÿpÿoÿhÿuÿnÿpÿ}ÿrÿtÿnÿ{ÿ}ÿvÿgÿfÿoÿgÿuÿvÿlÿrÿyÿmÿlÿrÿtÿlÿlÿuÿ}ÿÿ{ÿsÿnÿqÿpÿwÿtÿpÿfÿhÿmÿ{ÿuÿjÿeÿgÿlÿ|ÿvÿfÿrÿtÿoÿzÿÿxÿsÿÿ{ÿrÿÿlÿsÿÿpÿhÿmÿuÿuÿmÿiÿhÿmÿoÿnÿyÿ}ÿzÿ|ÿuÿtÿ{ÿxÿsÿgÿxÿtÿfÿsÿuÿÿmÿbÿpÿjÿTÿ|ÿmÿ_ÿtÿiÿpÿiÿuÿ~ÿ^ÿdÿ~ÿÿoÿuÿuÿpÿpÿsÿjÿiÿpÿpÿsÿqÿqÿvÿÿÿoÿnÿwÿuÿjÿzÿhÿ_ÿ|ÿwÿpÿpÿkÿqÿiÿsÿqÿqÿrÿgÿrÿÿvÿvÿuÿsÿoÿoÿ{ÿuÿsÿxÿwÿvÿ|ÿ{ÿqÿsÿwÿpÿmÿuÿ{ÿtÿnÿ}ÿtÿzÿkÿoÿxÿpÿcÿvÿqÿ}ÿjÿiÿoÿmÿrÿeÿhÿqÿxÿÿÿ{ÿtÿqÿkÿiÿmÿtÿ|ÿzÿÿÿ~ÿtÿtÿuÿvÿ~ÿoÿfÿ}ÿ}ÿpÿuÿkÿmÿmÿÿkÿzÿwÿpÿ{ÿvÿrÿeÿuÿkÿxÿ}ÿzÿqÿmÿtÿ|ÿxÿsÿsÿuÿxÿ~ÿzÿrÿlÿxÿxÿlÿuÿfÿqÿpÿiÿZÿ~ÿwÿtÿnÿtÿnÿvÿxÿzÿwÿÿqÿqÿwÿtÿmÿlÿpÿhÿpÿ{ÿnÿoÿwÿwÿvÿlÿjÿÿtÿvÿpÿwÿyÿrÿzÿjÿhÿjÿnÿmÿbÿhÿpÿmÿpÿ~ÿqÿbÿfÿwÿ{ÿvÿxÿjÿhÿÿÿÿvÿlÿuÿuÿÿ|ÿÿÿ{ÿrÿhÿPÿuÿuÿyÿwÿÿlÿuÿqÿwÿxÿÿqÿwÿ}ÿwÿnÿpÿuÿuÿxÿxÿpÿjÿuÿ|ÿnÿnÿyÿ{ÿlÿrÿnÿÿsÿ{ÿmÿjÿrÿwÿÿxÿpÿkÿgÿkÿpÿyÿ|ÿmÿ`ÿjÿ}ÿ{ÿvÿ~ÿuÿÿ¦ÿÿvÿÿuÿ_ÿ~ÿÿÿkÿÿoÿvÿrÿÿxÿuÿxÿxÿxÿ}ÿzÿnÿkÿqÿzÿ}ÿtÿnÿkÿ_ÿlÿlÿyÿÿzÿrÿwÿxÿnÿ|ÿ{ÿÿ|ÿjÿ|ÿ{ÿxÿzÿxÿ~ÿ|ÿ{ÿÿÿ|ÿ~ÿxÿÿÿzÿÿwÿqÿtÿÿyÿÿ{ÿgÿvÿgÿuÿtÿmÿtÿsÿkÿnÿjÿgÿhÿiÿiÿjÿjÿgÿjÿkÿmÿnÿvÿzÿaÿdÿjÿtÿiÿjÿmÿhÿiÿ}ÿ}ÿoÿqÿsÿoÿiÿiÿuÿwÿrÿhÿmÿmÿlÿÿ~ÿ{ÿnÿ{ÿtÿ{ÿÿÿxÿwÿÿ}ÿ{ÿtÿpÿtÿpÿtÿ|ÿyÿÿÿÿ}ÿqÿxÿÿÿ}ÿÿÿ}ÿeÿhÿÿÿ|ÿ}ÿÿÿÿÿÿÿwÿvÿuÿyÿqÿiÿsÿrÿ{ÿxÿÿ|ÿÿÿÿÿ{ÿÿxÿoÿvÿ~ÿÿ~ÿqÿyÿÿÿÿ~ÿ}ÿtÿxÿÿyÿÿiÿÿÿÿ}ÿÿ}ÿuÿ}ÿÿÿÿÿÿÿÿÿªÿÿxÿ~ÿÿxÿÿÿÿÿÿ~ÿÿÿÿ{ÿyÿÿÿÿzÿsÿzÿ~ÿzÿÿjÿlÿ|ÿÿÿ~ÿ}ÿ}ÿyÿwÿxÿÿÿ}ÿwÿpÿzÿÿÿÿqÿ¤ÿ§ÿÿyÿÿÿ{ÿxÿ|ÿÿyÿxÿ~ÿvÿÿvÿsÿ}ÿÿxÿÿuÿ~ÿÿÿÿÿ}ÿÿÿÿÿsÿdÿwÿÿyÿÿÿ~ÿÿÿÿuÿsÿÿyÿtÿ{ÿyÿzÿÿÿÿyÿyÿxÿ|ÿyÿÿ¦ÿ~ÿÿ|ÿzÿÿyÿzÿxÿÿÿÿwÿzÿÿzÿyÿÿuÿÿÿÿÿÿÿzÿÿÿÿÿ~ÿÿ~ÿ{ÿÿxÿÿÿyÿÿÿ~ÿÿÿ~ÿÿÿÿsÿvÿÿÿÿÿÿÿÿÿÿÿ~ÿÿ}ÿÿÿÿÿ~ÿÿÿÿÿ}ÿpÿzÿ¥ÿÿÿ}ÿ}ÿÿÿÿÿÿzÿyÿÿÿÿ}ÿ¦ÿÿÿÿÿÿÿÿÿ¥ÿÿÿÿÿuÿÿÿÿ~ÿ~ÿÿtÿnÿ~ÿÿÿÿÿÿyÿÿ°ÿ­ÿÿÿxÿÿÿÿÿ¦ÿÿÿÿÿÿÿÿ~ÿÿÿpÿÿÿ¤ÿÿxÿrÿÿÿÿÿÿ«ÿÿÿÿ{ÿÿÿ}ÿ}ÿ|ÿ|ÿzÿtÿ|ÿÿÿÿÿÿÿÿÿÿÿÿÿÿÿ¦ÿÿÿyÿ¥ÿÿ¥ÿÿÿÿÿÿÿÿÿÿÿÿÿ¥ÿÿÿÿÿÿÿÿzÿtÿÿÿxÿÿ~ÿÿ°ÿÿÿÿÿÿÿÿÿÿ¥ÿÿ¤ÿ¤ÿÿÿÿÿÿÿÿÿxÿÿ¥ÿÿ}ÿÿÿtÿzÿÿÿÿÿÿÿÿÿÿÿ¥ÿ¨ÿÿÿÿÿÿÿyÿÿÿÿ¦ÿ|ÿ¤ÿ¨ÿÿÿÿÿÿ©ÿÿvÿÿÿÿÿ~ÿÿÿÿÿvÿqÿyÿtÿÿÿ}ÿÿÿÿÿÿÿÿ©ÿÿ¦ÿxÿÿÿÿÿÿÿÿÿÿÿÿÿÿªÿÿÿÿÿÿÿÿÿ|ÿ°ÿÿÿÿ¤ÿÿÿ¦ÿÿ¤ÿ©ÿÿÿ¤ÿ¥ÿ¬ÿÿsÿÿ¥ÿÿ¥ÿÿÿ±ÿ¥ÿÿ©ÿÿÿ~ÿyÿzÿzÿvÿÿÿÿ¥ÿÿ~ÿÿ¥ÿ©ÿÿÿ«ÿ¶ÿÿ{ÿÿ|ÿÿ¨ÿÿÿÿÿÿ|ÿzÿ§ÿ¨ÿÿÿÿ¦ÿ¥ÿ¥ÿ¦ÿ¤ÿ¤ÿ¦ÿ¨ÿÿÿÿÿÿyÿÿ¥ÿ¤ÿÿÿÿÿ§ÿ¥ÿÿ¨ÿ²ÿÿÿÿ¥ÿ¬ÿ}ÿrÿÿªÿ¯ÿ«ÿÿ°ÿÿ§ÿ¥ÿÿÿÿÿ¦ÿÿÿÿÿÿÿÿ¨ÿÿ|ÿÿ©ÿ|ÿÿ«ÿ¬ÿÿtÿtÿ¤ÿ§ÿÿªÿ~ÿuÿÿ¨ÿ¤ÿÿzÿeÿpÿuÿ¤ÿ«ÿ­ÿ¥ÿxÿzÿ§ÿ¦ÿqÿuÿ²ÿuÿwÿ{ÿ}ÿ¨ÿªÿ­ÿ{ÿ{ÿ|ÿ§ÿzÿvÿ}ÿ}ÿxÿtÿ­ÿwÿ©ÿ¬ÿyÿyÿ¦ÿ}ÿ¨ÿ¦ÿ¤ÿ°ÿ¥ÿ¥ÿzÿtÿ¦ÿ«ÿcÿhÿqÿªÿoÿ¥ÿ©ÿ¥ÿ§ÿ{ÿxÿ¤ÿ¨ÿyÿsÿtÿzÿ¥ÿxÿ°ÿ§ÿ¨ÿ©ÿ´ÿ®ÿxÿ§ÿ¯ÿrÿ¨ÿ©ÿ©ÿªÿ¦ÿrÿ¥ÿ¬ÿsÿfÿ®ÿ¨ÿ§ÿ¯ÿªÿ¤ÿ¬ÿ±ÿ®ÿiÿ¯ÿ­ÿ°ÿ«ÿqÿmÿlÿgÿ¤ÿ¤ÿ®ÿ¦ÿkÿkÿtÿtÿZÿzÿiÿuÿtÿgÿ_ÿlÿÿxÿÿÿÿÿÿÿÿwÿxÿuÿ|ÿwÿhÿbÿaÿaÿ^ÿ[ÿqÿ¥ÿÿÿÿ¦ÿ¦ÿ~ÿÿÿhÿrÿÿÿzÿ{ÿÿ~ÿ}ÿ|ÿÿÿÿÿÿ¤ÿÿwÿsÿÿÿÿÿ¥ÿÿÿ~ÿÿÿ{ÿ¥ÿÿÿÿÿzÿÿÿvÿÿÿÿ¥ÿ¨ÿ§ÿÿÿÿÿÿÿÿÿ{ÿ{ÿÿ~ÿ}ÿÿÿÿ¥ÿÿÿÿwÿÿÿÿÿ¤ÿÿ{ÿÿ¨ÿÿÿÿÿÿ¥ÿÿÿÿ¥ÿ¤ÿÿÿÿÿÿÿÿÿÿÿÿwÿÿÿÿÿyÿyÿÿ|ÿ|ÿÿÿÿÿÿÿÿ«ÿ«ÿÿÿÿÿÿÿÿÿÿÿÿÿÿÿÿÿÿÿÿÿÿyÿÿ¬ÿÿÿÿ§ÿÿÿÿÿÿÿÿÿ¥ÿÿÿÿÿÿÿÿ|ÿÿÿÿÿÿÿ¤ÿÿÿ¦ÿÿÿÿÿÿÿÿÿÿÿÿÿÿÿÿÿzÿÿÿÿ¨ÿ¤ÿÿÿÿÿÿ|ÿ}ÿ|ÿÿÿÿÿÿÿÿÿÿÿÿ|ÿÿÿÿÿÿÿ¤ÿÿÿÿvÿÿÿÿ¨ÿ¦ÿ¤ÿÿÿÿÿÿÿÿÿÿÿÿÿÿÿÿÿÿÿÿÿÿÿÿÿÿ¦ÿÿÿÿÿ¤ÿÿÿÿ¤ÿÿÿÿ¤ÿÿÿÿÿÿ©ÿ±ÿ®ÿÿ§ÿÿÿÿÿÿÿÿÿÿÿÿÿÿÿÿÿÿÿÿÿÿÿÿÿ«ÿÿÿÿÿÿÿÿÿÿÿ|ÿÿÿÿÿÿÿÿÿyÿ{ÿ¥ÿÿÿÿzÿ¦ÿÿÿ©ÿ¨ÿÿÿÿÿ¤ÿÿÿÿÿÿÿÿÿÿÿ{ÿ~ÿÿÿÿÿÿÿ{ÿÿÿ«ÿÿ¦ÿ¦ÿÿÿ©ÿÿÿÿÿÿÿÿÿÿÿÿÿÿÿÿÿÿÿÿÿ¦ÿ¤ÿÿÿÿÿÿ§ÿÿÿÿÿÿªÿªÿ®ÿÿ¤ÿÿ©ÿ¦ÿÿÿÿÿÿÿÿ§ÿÿÿ©ÿÿÿ¥ÿÿÿÿÿ¤ÿ¤ÿÿÿÿÿ~ÿ~ÿÿ©ÿ¤ÿÿ}ÿÿÿÿÿÿÿÿ}ÿÿÿÿÿÿÿ¦ÿÿÿÿÿÿÿÿÿÿ¥ÿ¦ÿÿÿ~ÿÿ~ÿÿÿÿÿÿÿÿÿÿÿÿÿÿÿÿÿzÿÿÿÿÿÿÿ¤ÿ¤ÿÿÿÿÿÿÿ}ÿÿÿÿ¨ÿÿÿÿÿyÿÿÿÿÿÿÿÿÿÿ{ÿ}ÿ}ÿÿ¥ÿÿÿÿÿÿÿÿÿyÿÿÿÿÿÿÿÿÿÿÿÿÿÿwÿÿÿÿÿÿÿÿÿÿÿÿÿvÿ~ÿÿÿÿÿÿÿÿÿÿÿÿÿ~ÿÿÿ}ÿÿÿÿÿÿÿ¦ÿÿÿÿÿ|ÿÿ}ÿÿÿÿÿÿÿÿÿÿÿÿÿÿyÿÿ¤ÿÿÿÿÿÿÿÿÿÿÿÿÿÿÿÿÿÿÿÿÿÿÿÿÿÿÿÿÿ~ÿ~ÿÿÿÿÿÿÿ{ÿÿÿÿÿÿÿrÿwÿÿÿÿwÿ}ÿyÿvÿxÿÿÿÿrÿ|ÿÿÿÿÿ~ÿxÿÿÿÿzÿÿ|ÿÿÿÿÿÿÿÿÿÿÿÿ{ÿÿ¦ÿÿÿtÿqÿÿÿzÿÿzÿÿÿ}ÿxÿqÿtÿÿÿÿÿÿÿÿ~ÿÿÿÿ}ÿpÿÿÿÿ~ÿxÿ~ÿÿÿÿÿÿÿÿuÿxÿzÿ{ÿÿÿyÿÿÿÿÿ|ÿÿ{ÿÿ|ÿÿ|ÿÿÿyÿÿÿÿ}ÿ~ÿÿÿÿ{ÿÿwÿÿtÿÿÿ{ÿuÿ|ÿpÿvÿuÿpÿrÿvÿwÿtÿyÿÿyÿ~ÿ~ÿsÿqÿgÿ`ÿtÿqÿnÿ}ÿwÿhÿiÿwÿkÿqÿ`ÿnÿrÿ}ÿpÿfÿvÿvÿÿÿwÿÿÿÿ~ÿzÿxÿyÿyÿ|ÿ~ÿyÿ|ÿ}ÿÿqÿvÿÿ~ÿnÿvÿÿÿxÿÿÿ}ÿwÿwÿtÿwÿuÿuÿxÿ~ÿÿzÿ}ÿzÿ}ÿÿÿÿÿ~ÿÿwÿiÿÿgÿjÿqÿÿnÿ~ÿvÿwÿ}ÿrÿzÿuÿwÿtÿsÿÿÿÿ{ÿÿzÿtÿyÿxÿxÿtÿ{ÿÿkÿ|ÿtÿÿ{ÿ|ÿ{ÿ|ÿvÿjÿyÿ{ÿÿ{ÿsÿÿÿxÿtÿmÿoÿyÿÿÿÿ{ÿÿ~ÿwÿqÿÿÿnÿrÿpÿÿ|ÿÿtÿWÿmÿvÿ{ÿÿrÿzÿuÿlÿgÿgÿyÿÿÿxÿqÿzÿ{ÿzÿsÿtÿsÿ{ÿÿ}ÿsÿgÿuÿuÿÿÿ}ÿ}ÿÿfÿxÿvÿjÿtÿkÿxÿÿxÿÿ}ÿyÿ{ÿzÿxÿuÿnÿpÿxÿvÿtÿvÿuÿqÿxÿnÿnÿmÿoÿuÿÿdÿuÿÿoÿmÿwÿ{ÿÿmÿfÿ~ÿqÿÿÿnÿuÿ{ÿÿ~ÿpÿzÿ|ÿkÿpÿuÿjÿtÿ|ÿ{ÿÿuÿmÿeÿmÿxÿnÿwÿoÿÿhÿxÿÿ~ÿ{ÿÿyÿqÿvÿ|ÿ{ÿxÿzÿxÿvÿ|ÿvÿ}ÿvÿvÿÿuÿqÿnÿiÿoÿwÿ~ÿzÿ}ÿ|ÿÿsÿ}ÿtÿsÿwÿÿÿtÿzÿyÿÿÿ{ÿ{ÿsÿÿqÿÿsÿxÿrÿÿÿzÿ}ÿsÿrÿrÿuÿÿyÿqÿ}ÿ|ÿzÿÿvÿ~ÿÿvÿÿÿyÿ|ÿjÿzÿgÿyÿÿhÿÿ~ÿmÿ}ÿ~ÿ{ÿyÿqÿÿ{ÿjÿWÿsÿoÿjÿjÿoÿsÿmÿ{ÿÿÿÿyÿiÿcÿgÿdÿrÿ}ÿdÿÿ~ÿmÿdÿrÿÿwÿtÿyÿfÿtÿmÿÿzÿÿoÿwÿjÿ_ÿhÿeÿmÿoÿmÿqÿvÿ|ÿzÿtÿ|ÿÿ{ÿwÿuÿvÿuÿyÿzÿpÿxÿwÿsÿÿÿzÿvÿkÿ}ÿÿtÿ}ÿ|ÿjÿ}ÿhÿgÿÿmÿkÿuÿtÿyÿ|ÿlÿwÿnÿiÿtÿÿsÿfÿfÿoÿqÿvÿ~ÿ~ÿxÿsÿlÿgÿmÿÿÿnÿxÿyÿxÿ~ÿÿmÿmÿfÿnÿÿjÿlÿÿ}ÿÿsÿdÿpÿvÿrÿvÿnÿtÿxÿÿhÿdÿuÿnÿjÿtÿzÿ~ÿÿoÿnÿpÿjÿmÿxÿÿyÿkÿcÿoÿlÿrÿxÿpÿvÿsÿ{ÿ|ÿhÿrÿ|ÿgÿwÿkÿpÿmÿiÿkÿeÿpÿxÿzÿoÿuÿwÿgÿoÿjÿYÿlÿzÿyÿtÿvÿ{ÿwÿvÿvÿtÿvÿrÿlÿnÿkÿrÿrÿlÿjÿiÿhÿpÿfÿxÿ|ÿvÿ{ÿjÿ{ÿxÿuÿ~ÿzÿmÿuÿhÿyÿwÿÿ}ÿkÿeÿoÿzÿmÿmÿkÿjÿiÿsÿpÿtÿtÿeÿ`ÿjÿkÿfÿtÿÿsÿmÿzÿtÿzÿ{ÿsÿ}ÿgÿjÿfÿrÿxÿnÿmÿxÿgÿkÿrÿrÿwÿjÿtÿrÿfÿeÿpÿlÿkÿpÿcÿlÿtÿvÿzÿwÿlÿlÿwÿnÿjÿmÿfÿfÿqÿuÿxÿxÿfÿkÿwÿyÿqÿ{ÿhÿfÿoÿbÿmÿsÿkÿuÿÿnÿvÿyÿ{ÿyÿoÿdÿmÿoÿtÿnÿqÿhÿlÿuÿmÿnÿqÿjÿfÿlÿlÿmÿnÿuÿxÿkÿlÿpÿrÿrÿiÿnÿiÿnÿuÿwÿsÿmÿrÿkÿyÿpÿnÿyÿÿ|ÿxÿsÿoÿdÿrÿyÿqÿuÿoÿsÿuÿsÿqÿeÿnÿtÿqÿrÿoÿsÿpÿqÿuÿnÿsÿxÿnÿyÿÿÿÿrÿvÿ~ÿxÿfÿxÿxÿ|ÿ{ÿrÿvÿoÿ`ÿÿhÿÿjÿfÿ~ÿ|ÿwÿyÿvÿuÿÿwÿvÿhÿ_ÿjÿpÿpÿyÿÿÿwÿsÿ|ÿrÿfÿhÿiÿwÿÿpÿuÿÿvÿlÿyÿhÿnÿhÿwÿ{ÿbÿyÿoÿgÿfÿwÿÿÿmÿdÿgÿkÿnÿmÿoÿoÿuÿ}ÿzÿuÿ{ÿ{ÿtÿpÿhÿcÿfÿnÿwÿsÿmÿ~ÿnÿkÿvÿsÿqÿ~ÿdÿpÿoÿfÿhÿwÿyÿgÿnÿiÿkÿlÿ^ÿnÿvÿxÿxÿoÿoÿuÿvÿtÿvÿzÿtÿqÿoÿkÿqÿtÿvÿwÿ|ÿwÿpÿiÿiÿvÿqÿqÿsÿ|ÿvÿrÿnÿtÿ{ÿdÿ|ÿwÿrÿ|ÿxÿpÿvÿsÿpÿnÿgÿnÿkÿaÿhÿtÿÿÿpÿÿqÿwÿrÿ{ÿrÿrÿwÿÿ`ÿfÿqÿyÿmÿjÿnÿqÿzÿwÿrÿÿwÿvÿoÿoÿqÿhÿnÿoÿqÿuÿnÿuÿ~ÿ|ÿvÿsÿpÿwÿmÿlÿgÿsÿyÿqÿyÿlÿqÿwÿ{ÿzÿhÿkÿgÿsÿyÿwÿqÿnÿyÿÿÿÿÿxÿxÿÿÿtÿkÿpÿlÿqÿxÿÿÿqÿÿtÿmÿjÿnÿvÿÿÿÿrÿÿÿwÿpÿwÿqÿxÿwÿtÿrÿpÿrÿqÿmÿkÿkÿwÿzÿjÿeÿtÿwÿzÿkÿwÿÿÿiÿvÿuÿ}ÿxÿpÿ{ÿxÿwÿoÿjÿuÿrÿxÿVÿþþ[ÿkÿnÿvÿÿ~ÿqÿ}ÿoÿ{ÿuÿkÿiÿoÿbÿhÿjÿdÿqÿsÿÿÿnÿqÿzÿÿvÿmÿwÿsÿhÿqÿzÿxÿvÿrÿhÿeÿqÿrÿÿuÿrÿwÿzÿdÿnÿqÿuÿzÿnÿhÿ|ÿÿÿÿnÿmÿtÿtÿtÿxÿÿÿ~ÿ~ÿÿ~ÿ|ÿvÿ{ÿuÿoÿÿpÿpÿrÿtÿtÿ{ÿiÿ_ÿzÿsÿiÿhÿlÿnÿiÿaÿ]ÿcÿiÿdÿ]ÿgÿuÿnÿtÿqÿPÿsÿeÿmÿfÿiÿoÿvÿgÿbÿbÿ]ÿZÿZÿmÿyÿsÿiÿbÿkÿoÿkÿkÿjÿÿqÿgÿbÿÿ}ÿeÿxÿÿÿ{ÿwÿvÿmÿpÿkÿqÿ}ÿ|ÿzÿzÿ}ÿ|ÿ}ÿwÿrÿÿÿ}ÿÿ~ÿÿwÿhÿfÿ{ÿÿÿÿ~ÿÿÿÿ|ÿ|ÿ~ÿ|ÿqÿqÿkÿ~ÿÿyÿwÿnÿqÿÿÿyÿyÿÿxÿ}ÿvÿqÿvÿzÿÿÿzÿ{ÿÿ~ÿ{ÿxÿÿ~ÿ~ÿÿ}ÿÿvÿÿÿÿÿÿuÿpÿÿÿxÿÿÿÿÿÿqÿÿxÿ{ÿqÿ~ÿqÿÿvÿÿÿ|ÿÿÿÿyÿxÿ|ÿ|ÿÿÿwÿzÿzÿÿvÿÿqÿiÿsÿÿÿÿÿÿxÿsÿzÿÿ|ÿ~ÿ¥ÿÿsÿ~ÿrÿÿÿ´ÿÿÿsÿÿ~ÿ~ÿqÿ}ÿÿwÿtÿzÿzÿ~ÿ~ÿÿÿÿwÿÿwÿÿÿÿÿÿÿÿÿvÿwÿ~ÿÿÿÿÿ¦ÿ¥ÿÿÿÿÿuÿwÿÿÿ}ÿ{ÿ|ÿÿÿÿÿlÿzÿÿtÿÿÿÿÿÿzÿvÿÿÿÿzÿÿÿÿÿÿÿlÿzÿÿ©ÿuÿÿÿsÿÿÿÿ}ÿÿÿ{ÿtÿuÿpÿÿÿoÿÿÿ~ÿÿÿuÿfÿ|ÿzÿ~ÿÿÿ{ÿvÿÿÿÿÿÿqÿoÿÿÿÿÿwÿÿÿxÿ~ÿÿyÿÿÿÿÿÿÿÿ¥ÿÿ|ÿÿÿwÿ}ÿÿÿÿ|ÿÿ©ÿÿÿÿÿsÿÿÿÿÿÿÿÿÿÿÿÿvÿuÿÿwÿÿxÿÿÿyÿ|ÿÿÿxÿ{ÿÿÿÿÿÿÿÿ¤ÿÿÿ{ÿ~ÿÿÿÿÿÿ|ÿÿÿÿÿÿÿzÿ|ÿÿÿÿÿÿÿÿÿÿ¦ÿ´ÿÿÿ¨ÿÿÿÿzÿuÿ|ÿÿ{ÿzÿÿÿ¤ÿÿ¤ÿÿÿÿÿÿwÿÿÿ¤ÿ¬ÿÿÿÿÿÿÿ¥ÿÿÿ~ÿÿÿÿ¦ÿ¨ÿÿ|ÿÿÿÿ©ÿÿÿÿÿyÿuÿ{ÿÿÿÿÿÿÿÿ¤ÿÿÿ©ÿÿÿÿÿÿÿÿzÿÿ|ÿ}ÿÿÿÿÿÿÿÿ~ÿ~ÿÿwÿÿÿÿÿyÿÿÿÿÿÿÿyÿ¦ÿzÿÿ©ÿ¥ÿÿÿÿÿ}ÿÿÿÿ¨ÿÿÿzÿÿÿÿ{ÿÿÿÿÿÿÿ¤ÿ¬ÿÿÿÿÿÿÿÿÿ|ÿvÿÿªÿÿÿ®ÿ¬ÿÿÿ­ÿªÿ¤ÿªÿÿÿ{ÿzÿÿÿzÿÿ¤ÿÿÿÿÿÿyÿÿÿÿÿÿÿyÿÿÿÿ¤ÿ«ÿ¥ÿÿÿÿÿÿÿÿÿ§ÿÿ§ÿ°ÿªÿ¸ÿªÿÿ«ÿ¥ÿÿ©ÿÿ¤ÿ¨ÿ²ÿÿÿÿ~ÿyÿtÿzÿÿ}ÿÿ¥ÿ|ÿÿªÿ~ÿ}ÿÿÿsÿÿÿ¨ÿ¬ÿ§ÿ¤ÿ§ÿ«ÿÿÿÿxÿÿÿxÿyÿ©ÿ¦ÿÿÿÿÿÿ¥ÿÿzÿoÿyÿ­ÿÿyÿxÿÿÿ}ÿ~ÿÿyÿÿÿ¦ÿ«ÿ§ÿÿÿÿ¨ÿÿÿÿ¬ÿ®ÿ¤ÿ¨ÿ¯ÿ¤ÿÿ¦ÿyÿ«ÿ~ÿÿ¦ÿ¤ÿÿÿ¤ÿ¯ÿ©ÿ¥ÿ{ÿ¦ÿªÿ§ÿÿ¥ÿ«ÿ©ÿÿÿrÿvÿ{ÿ¦ÿÿsÿxÿ«ÿ¬ÿ«ÿ®ÿ¥ÿzÿ¦ÿ¨ÿ§ÿÿkÿtÿjÿÿvÿvÿoÿ}ÿ§ÿÿxÿ~ÿqÿqÿ­ÿ~ÿÿvÿzÿ¦ÿÿÿÿ¤ÿtÿ|ÿ}ÿ~ÿ~ÿ{ÿzÿ«ÿ¯ÿqÿ¦ÿÿxÿ«ÿ¬ÿ~ÿ¨ÿ~ÿtÿ¥ÿxÿ¥ÿsÿyÿ¨ÿ{ÿ§ÿ¥ÿ{ÿ¦ÿ¨ÿ­ÿ±ÿ¯ÿ¨ÿ¤ÿuÿvÿªÿsÿ¥ÿiÿsÿ­ÿ¨ÿ©ÿxÿvÿ¨ÿ«ÿ¦ÿ¦ÿ§ÿvÿuÿ­ÿqÿ¥ÿtÿrÿvÿ§ÿ¦ÿqÿtÿ¨ÿ¥ÿsÿ«ÿ©ÿªÿ®ÿ¥ÿtÿpÿÃÿ¨ÿ«ÿ±ÿ¯ÿ©ÿ¦ÿnÿnÿ¥ÿ«ÿmÿbÿuÿrÿkÿfÿÿzÿ{ÿzÿvÿxÿ}ÿÿzÿÿ¤ÿÿÿÿ~ÿzÿxÿgÿmÿqÿjÿ`ÿgÿtÿoÿcÿaÿoÿÿ¨ÿ¥ÿÿ|ÿyÿwÿÿÿnÿtÿÿÿ{ÿvÿxÿkÿ~ÿxÿÿÿÿvÿrÿzÿ{ÿÿÿ}ÿÿÿÿÿ¤ÿ¥ÿÿÿÿÿÿÿuÿuÿÿÿÿÿÿ¤ÿÿÿÿÿ¥ÿÿÿÿ}ÿÿÿÿÿÿÿÿÿ{ÿ§ÿ¦ÿÿÿ{ÿ}ÿÿÿzÿÿÿÿÿ}ÿ}ÿÿ¨ÿÿÿ¨ÿÿÿªÿ§ÿ¤ÿÿÿÿÿÿÿÿÿÿ{ÿwÿzÿÿÿsÿÿ}ÿÿÿ{ÿ}ÿÿ|ÿrÿÿÿÿÿzÿÿ°ÿ§ÿÿÿÿÿÿÿ¥ÿÿÿÿÿÿxÿÿÿÿÿÿÿ³ÿ¬ÿÿÿÿ©ÿÿÿÿÿÿÿÿÿÿÿÿ§ÿ¦ÿÿÿÿÿÿÿÿÿ}ÿÿÿÿÿÿÿÿ~ÿÿÿÿÿÿ¥ÿÿÿÿÿ}ÿÿ¤ÿÿÿÿÿÿÿ}ÿ}ÿªÿ«ÿÿÿÿÿÿÿÿÿÿÿÿÿÿÿÿÿÿ¦ÿÿÿÿ¥ÿÿÿÿÿÿ¯ÿ±ÿÿÿÿÿÿ¥ÿ¨ÿ¥ÿÿÿÿÿÿÿÿÿÿ¤ÿÿÿÿÿÿÿÿÿÿÿÿÿÿÿÿÿÿÿÿ}ÿÿÿÿÿÿÿÿÿÿÿ¦ÿÿ¤ÿ¦ÿ¤ÿÿÿÿ¥ÿ§ÿÿÿÿÿÿÿÿÿÿÿÿÿÿÿÿÿÿÿÿÿÿÿÿÿÿÿÿÿÿÿ¤ÿ¥ÿÿÿÿÿÿÿÿÿÿÿÿÿÿ¬ÿÿxÿÿÿ¥ÿ©ÿÿÿÿÿÿÿÿÿÿÿÿ¬ÿÿÿÿÿ¨ÿÿÿ{ÿÿÿÿÿÿÿ¦ÿÿÿÿÿÿ¥ÿÿÿÿÿÿ¨ÿ©ÿÿÿÿÿÿÿÿÿÿÿÿÿÿÿÿÿ¯ÿ­ÿ°ÿ§ÿ¯ÿÿÿÿÿÿÿÿÿªÿ¨ÿÿÿÿÿÿÿÿÿÿÿÿÿÿ®ÿ¥ÿÿÿÿÿ§ÿÿ©ÿÿÿÿÿ¬ÿ¤ÿÿÿÿÿÿÿÿÿ}ÿÿÿÿÿÿÿÿ~ÿÿÿÿ§ÿÿÿÿÿÿÿÿÿÿÿÿÿÿÿÿÿÿÿÿ{ÿÿÿÿÿÿÿÿÿÿÿÿ¥ÿÿÿ¦ÿÿÿÿ{ÿÿÿÿ~ÿÿÿÿÿÿÿÿÿÿÿÿ­ÿÿÿÿ|ÿyÿ}ÿÿ{ÿ}ÿÿÿ}ÿÿÿ|ÿÿÿÿwÿÿÿÿÿÿ}ÿuÿÿÿÿÿÿÿÿÿÿÿÿ~ÿÿÿÿ|ÿÿÿÿÿÿÿÿ~ÿ~ÿÿ|ÿÿ~ÿyÿzÿÿ{ÿÿÿÿÿÿÿÿ|ÿ~ÿÿÿÿÿÿÿÿÿÿ©ÿÿÿÿÿÿÿÿÿÿÿÿÿÿÿ¤ÿÿÿÿÿÿÿ}ÿÿÿÿÿÿÿ|ÿ}ÿÿÿÿÿÿÿ¨ÿÿ}ÿÿÿÿÿÿÿÿÿÿÿÿÿvÿvÿÿÿÿÿÿÿÿÿuÿÿÿ~ÿqÿrÿÿÿ§ÿ­ÿÿxÿ|ÿÿÿÿÿuÿxÿÿÿ{ÿÿÿÿÿÿÿÿÿuÿÿÿÿÿÿÿÿÿÿ~ÿÿÿÿÿÿÿÿ~ÿÿhÿjÿÿÿÿÿÿ}ÿyÿÿÿÿÿÿÿÿÿÿÿÿ|ÿÿÿwÿyÿÿÿ{ÿÿ{ÿÿÿÿ}ÿzÿÿ~ÿwÿwÿwÿyÿÿÿÿyÿyÿÿrÿyÿÿÿ~ÿÿxÿtÿÿ{ÿÿÿÿ{ÿÿÿÿ{ÿ{ÿÿqÿyÿ~ÿÿoÿÿÿxÿyÿrÿwÿyÿvÿrÿrÿzÿsÿuÿrÿnÿnÿsÿpÿqÿzÿwÿsÿlÿ`ÿgÿiÿnÿwÿÿ`ÿoÿlÿÿ\ÿvÿvÿiÿoÿwÿxÿÿ{ÿ{ÿyÿ{ÿ{ÿuÿyÿ{ÿwÿyÿxÿwÿpÿqÿtÿÿoÿ{ÿ~ÿ~ÿzÿ}ÿÿ{ÿtÿtÿ}ÿÿvÿ{ÿÿ~ÿÿÿÿÿÿzÿyÿ|ÿÿ}ÿÿÿÿyÿÿgÿaÿyÿfÿkÿrÿyÿpÿmÿuÿuÿÿÿ~ÿvÿzÿÿÿÿÿuÿpÿyÿ{ÿnÿzÿyÿÿÿyÿ|ÿwÿ~ÿtÿÿzÿ~ÿÿ{ÿÿ~ÿ~ÿÿÿÿnÿyÿÿyÿrÿkÿqÿÿÿÿÿÿtÿoÿjÿ_ÿtÿzÿrÿÿzÿÿ{ÿÿÿ|ÿÿÿqÿtÿÿÿ|ÿ`ÿmÿ{ÿ}ÿ|ÿÿ|ÿrÿuÿzÿxÿzÿuÿnÿÿÿzÿjÿoÿoÿuÿÿiÿÿ|ÿÿpÿ}ÿ{ÿyÿiÿYÿeÿsÿyÿyÿsÿsÿxÿrÿuÿxÿtÿyÿuÿrÿ{ÿÿrÿiÿ}ÿ|ÿ}ÿzÿ}ÿpÿÿ~ÿwÿuÿ{ÿtÿtÿgÿ|ÿvÿ{ÿÿxÿÿxÿÿÿxÿ~ÿÿÿqÿmÿuÿxÿvÿrÿ{ÿxÿnÿwÿ}ÿuÿÿ{ÿsÿwÿ}ÿgÿÿvÿuÿÿkÿrÿÿzÿvÿnÿÿ{ÿsÿoÿ|ÿwÿ~ÿtÿoÿtÿvÿ}ÿ|ÿxÿvÿqÿqÿqÿ~ÿzÿÿÿzÿwÿxÿÿwÿqÿÿÿÿzÿ~ÿÿ{ÿyÿÿyÿwÿlÿÿxÿzÿpÿÿÿ|ÿÿyÿ}ÿzÿrÿ|ÿ|ÿrÿwÿxÿoÿoÿqÿ|ÿÿqÿuÿnÿgÿpÿxÿÿvÿvÿ~ÿwÿÿdÿfÿsÿwÿiÿÿsÿ{ÿpÿyÿiÿ\ÿ_ÿ}ÿ~ÿÿÿoÿwÿxÿsÿtÿsÿyÿyÿÿoÿlÿsÿvÿoÿoÿ~ÿwÿ}ÿxÿwÿsÿzÿrÿÿwÿÿjÿqÿyÿyÿyÿfÿeÿnÿrÿrÿsÿwÿzÿÿ|ÿuÿ{ÿ~ÿrÿsÿxÿvÿvÿvÿyÿuÿÿrÿeÿ|ÿ|ÿzÿ{ÿtÿhÿmÿnÿ|ÿÿjÿuÿkÿ]ÿÿrÿzÿrÿyÿ}ÿÿfÿxÿuÿuÿyÿyÿbÿfÿlÿuÿkÿdÿuÿ{ÿ}ÿzÿoÿmÿqÿwÿzÿrÿsÿuÿwÿxÿsÿpÿuÿlÿxÿpÿ`ÿhÿÿÿvÿxÿvÿ}ÿÿjÿpÿjÿsÿwÿwÿhÿpÿwÿnÿnÿqÿuÿpÿnÿgÿkÿsÿiÿfÿuÿ~ÿzÿwÿzÿ|ÿ|ÿoÿdÿaÿoÿ~ÿÿwÿ^ÿrÿ|ÿaÿ}ÿiÿjÿuÿrÿoÿpÿuÿ~ÿ}ÿpÿhÿmÿÿ~ÿuÿiÿjÿmÿmÿsÿ}ÿzÿsÿmÿlÿiÿtÿwÿsÿuÿiÿfÿiÿsÿdÿoÿyÿtÿyÿ{ÿÿtÿvÿÿuÿXÿMÿeÿzÿ]ÿoÿ\ÿfÿnÿ|ÿtÿvÿ]ÿ|ÿzÿlÿrÿ|ÿxÿ}ÿÿuÿpÿuÿxÿzÿyÿrÿdÿlÿ|ÿxÿrÿvÿ~ÿmÿrÿvÿÿmÿfÿdÿtÿÿgÿbÿpÿjÿpÿ^ÿqÿtÿgÿpÿjÿjÿ]ÿzÿqÿeÿyÿoÿsÿoÿvÿsÿrÿqÿpÿnÿlÿqÿmÿ`ÿjÿsÿkÿsÿxÿmÿqÿ}ÿnÿqÿsÿrÿmÿkÿiÿsÿcÿ`ÿvÿ{ÿÿlÿzÿmÿtÿbÿeÿrÿÿyÿeÿnÿsÿlÿkÿqÿrÿtÿiÿiÿmÿkÿeÿdÿpÿwÿsÿrÿpÿdÿ`ÿiÿvÿmÿzÿoÿxÿ{ÿwÿ}ÿzÿuÿzÿuÿÿpÿ{ÿyÿsÿpÿaÿnÿ|ÿwÿwÿqÿnÿsÿrÿlÿeÿdÿnÿzÿ~ÿtÿuÿoÿgÿoÿqÿsÿzÿuÿsÿÿzÿvÿvÿyÿÿrÿlÿhÿsÿxÿ~ÿÿÿkÿnÿsÿrÿ{ÿnÿsÿ|ÿsÿsÿzÿmÿlÿwÿgÿiÿtÿkÿoÿ{ÿ~ÿuÿhÿhÿiÿeÿbÿ^ÿ^ÿfÿ{ÿoÿpÿvÿÿxÿÿyÿuÿÿ}ÿmÿnÿvÿhÿzÿfÿtÿuÿdÿcÿaÿfÿ]ÿnÿzÿyÿrÿvÿrÿrÿsÿ|ÿÿnÿgÿtÿpÿhÿhÿoÿyÿwÿnÿlÿjÿgÿuÿwÿsÿlÿ~ÿfÿlÿmÿ`ÿlÿyÿvÿsÿqÿuÿoÿjÿ>ÿ]ÿuÿtÿsÿqÿyÿzÿyÿyÿvÿsÿkÿlÿvÿ{ÿyÿsÿqÿoÿÿrÿiÿsÿsÿtÿÿjÿsÿpÿpÿpÿÿ~ÿÿnÿmÿÿqÿtÿpÿxÿmÿtÿsÿbÿaÿyÿÿ|ÿÿ{ÿvÿqÿ{ÿÿzÿvÿpÿpÿwÿ{ÿkÿlÿyÿXÿvÿsÿ`ÿgÿiÿtÿzÿrÿmÿtÿyÿ|ÿjÿuÿvÿoÿyÿ{ÿvÿvÿtÿxÿ|ÿsÿmÿrÿmÿjÿtÿtÿlÿ|ÿxÿqÿ~ÿgÿÿÿzÿoÿoÿnÿqÿiÿ`ÿ~ÿyÿvÿÿ|ÿÿtÿzÿÿÿÿwÿoÿwÿ{ÿuÿiÿnÿ|ÿjÿÿÿkÿ|ÿaÿ{ÿcÿwÿnÿoÿjÿeÿÿtÿmÿpÿwÿ|ÿpÿoÿ|ÿ}ÿtÿtÿ{ÿvÿsÿuÿpÿkÿiÿwÿxÿnÿoÿÿÿnÿ^ÿuÿÿÿÿpÿ~ÿvÿ}ÿrÿfÿrÿrÿ{ÿWÿ'þ.þ<ÿrÿxÿxÿ{ÿwÿ|ÿuÿwÿwÿ|ÿ|ÿxÿeÿÿ~ÿ~ÿqÿpÿtÿmÿpÿtÿoÿqÿnÿ{ÿ{ÿnÿnÿwÿ~ÿ}ÿwÿ{ÿ|ÿpÿkÿoÿoÿ}ÿkÿqÿ{ÿ{ÿeÿ}ÿ~ÿ{ÿ{ÿnÿ{ÿwÿÿÿ~ÿiÿoÿvÿrÿtÿrÿxÿÿÿ~ÿÿzÿÿzÿ{ÿzÿyÿÿvÿ_ÿÿuÿ|ÿtÿmÿvÿuÿhÿiÿfÿcÿoÿzÿpÿiÿlÿfÿ`ÿ^ÿdÿvÿmÿoÿnÿaÿsÿjÿuÿnÿlÿoÿ{ÿlÿiÿmÿeÿYÿYÿjÿsÿmÿsÿtÿmÿwÿsÿgÿqÿeÿzÿnÿÿwÿtÿoÿÿ~ÿÿ}ÿtÿsÿtÿwÿnÿtÿ}ÿtÿxÿÿrÿ|ÿÿwÿ}ÿÿ~ÿuÿÿzÿÿuÿjÿkÿ|ÿÿÿvÿ{ÿÿÿ}ÿ}ÿÿvÿtÿ|ÿÿxÿÿwÿÿqÿ~ÿ|ÿwÿ~ÿ{ÿ}ÿÿsÿxÿ~ÿuÿvÿxÿzÿ}ÿvÿqÿ}ÿ|ÿ{ÿÿÿwÿtÿÿÿ|ÿÿÿÿ}ÿ{ÿ|ÿpÿ{ÿÿÿÿnÿyÿÿÿÿÿÿlÿ{ÿwÿÿ~ÿÿrÿ{ÿwÿxÿ{ÿyÿuÿ}ÿÿ}ÿ|ÿ{ÿyÿÿÿ~ÿÿ}ÿÿoÿkÿqÿ|ÿÿÿÿsÿ}ÿÿ{ÿwÿÿÿ}ÿ{ÿ|ÿiÿoÿrÿ|ÿ}ÿÿÿoÿqÿxÿ|ÿuÿÿÿ|ÿ{ÿ{ÿsÿqÿuÿ}ÿÿoÿÿ}ÿvÿÿÿxÿÿÿyÿ¤ÿÿÿÿÿÿÿÿÿ¨ÿÿÿwÿÿªÿxÿtÿÿxÿÿÿÿ}ÿÿÿÿxÿ|ÿ{ÿyÿÿvÿÿÿÿzÿwÿÿÿ{ÿÿÿ{ÿ~ÿ~ÿÿÿÿ}ÿtÿÿmÿÿÿÿ¤ÿ|ÿÿÿÿÿÿÿ~ÿzÿÿ}ÿsÿÿÿ~ÿÿÿÿ~ÿÿ|ÿ~ÿvÿÿÿ{ÿzÿÿ¨ÿ®ÿÿÿvÿÿÿÿzÿÿÿÿ}ÿÿ|ÿvÿÿÿÿÿÿÿ§ÿÿÿ~ÿÿÿ~ÿÿÿÿÿÿÿÿÿÿyÿtÿpÿÿÿÿÿÿÿÿÿÿÿÿxÿwÿÿxÿwÿ~ÿÿÿyÿÿÿÿÿÿyÿ~ÿÿÿ§ÿ²ÿvÿ|ÿnÿÿÿÿrÿ~ÿÿÿ|ÿÿÿÿÿÿÿ{ÿ|ÿÿÿvÿwÿÿÿÿÿÿÿÿÿÿ|ÿÿ«ÿÿ~ÿ~ÿÿÿÿÿÿÿÿÿÿÿÿÿÿÿ{ÿÿÿÿÿÿÿ{ÿÿÿÿÿÿÿvÿ|ÿÿ}ÿÿÿÿÿÿÿÿ§ÿ§ÿÿÿ¦ÿÿwÿzÿÿÿ¥ÿ{ÿÿÿ¨ÿ±ÿÿÿÿÿÿtÿ{ÿÿÿÿÿuÿÿvÿwÿÿÿÿÿÿÿÿ|ÿ{ÿÿÿ©ÿÿÿÿÿÿÿÿÿÿÿÿÿ|ÿÿÿÿzÿyÿÿÿÿÿÿÿÿÿÿ¥ÿÿ§ÿÿ{ÿÿÿÿÿÿ©ÿ§ÿ­ÿÿ©ÿÿÿÿÿÿÿÿÿÿÿÿÿ®ÿÿ¥ÿ¤ÿÿ~ÿÿÿÿ©ÿÿÿÿuÿ}ÿÿ©ÿ¤ÿÿÿÿÿÿÿÿ¦ÿÿ¤ÿÿÿÿÿ¤ÿzÿ~ÿÿ­ÿzÿÿÿÿ§ÿÿÿ¤ÿÿ¥ÿ±ÿ¦ÿ­ÿÿ¥ÿ¨ÿ¥ÿÿÿ©ÿ¤ÿÿÿÿyÿÿ~ÿÿÿÿÿÿÿ­ÿÿÿ¨ÿÿÿÿ¨ÿ­ÿ©ÿÿ¥ÿÿ~ÿÿÿ¨ÿ¤ÿÿyÿÿ¥ÿÿÿÿ¥ÿ¨ÿ¨ÿÿ¤ÿ¨ÿ¦ÿÿÿuÿiÿ§ÿ¨ÿyÿ}ÿÿÿ­ÿ®ÿÿÿ¯ÿÿ¥ÿ¨ÿ©ÿ¨ÿ¦ÿÿ{ÿ¥ÿ¥ÿvÿ¤ÿ¥ÿ}ÿ}ÿ«ÿ®ÿ¤ÿ¥ÿyÿyÿÿÿªÿÿ¤ÿÿ{ÿ¦ÿ©ÿ©ÿÿiÿÿÿ|ÿ~ÿ¥ÿ¦ÿ{ÿ}ÿ|ÿÿ|ÿ¬ÿ}ÿwÿ}ÿ¤ÿ©ÿÿ·ÿ¬ÿÿvÿ¤ÿÿ¥ÿÿsÿÿuÿpÿªÿ¨ÿÿ¦ÿ§ÿ~ÿwÿxÿsÿ}ÿvÿ¤ÿ¥ÿ}ÿÿ¥ÿ{ÿ|ÿ¬ÿÿ}ÿ¦ÿÿ§ÿ|ÿtÿ®ÿ¹ÿ­ÿ~ÿ¥ÿ©ÿ¤ÿ§ÿ¤ÿsÿvÿxÿkÿrÿ©ÿ«ÿ}ÿ}ÿ}ÿvÿsÿxÿuÿªÿyÿ¤ÿ¯ÿ®ÿ¨ÿ§ÿ{ÿtÿsÿpÿ¤ÿiÿsÿªÿ¦ÿwÿ¯ÿ«ÿ²ÿ¥ÿyÿwÿqÿnÿvÿªÿgÿpÿ§ÿ¨ÿ¥ÿrÿmÿvÿ¦ÿtÿ¬ÿ§ÿ¥ÿ«ÿªÿsÿtÿ¯ÿªÿ¦ÿ¥ÿ¦ÿ²ÿ±ÿ°ÿµÿ¥ÿdÿ§ÿ¦ÿ¦ÿmÿ~ÿÿsÿzÿÿqÿqÿzÿ~ÿÿÿsÿxÿÿÿ§ÿÿ|ÿÿzÿÿgÿrÿvÿmÿaÿeÿtÿzÿnÿÿ§ÿ­ÿ¨ÿÿ~ÿÿÿÿqÿÿzÿuÿÿ¨ÿÿ~ÿzÿsÿ~ÿÿÿ¤ÿÿÿyÿÿÿÿuÿÿÿÿÿÿ¦ÿ©ÿÿ¨ÿÿÿ}ÿÿÿÿÿÿtÿÿÿ~ÿÿÿÿªÿ¤ÿÿÿzÿ}ÿÿÿÿÿÿÿ}ÿÿÿÿ°ÿ¬ÿÿÿÿ¤ÿÿÿÿÿÿÿÿÿ©ÿÿÿÿÿ§ÿ¥ÿÿÿÿ{ÿzÿÿ¨ÿÿxÿÿÿÿ~ÿwÿ}ÿyÿ~ÿ~ÿÿÿÿÿÿÿÿÿÿ¤ÿ¦ÿªÿÿÿÿÿÿ¤ÿÿÿÿÿÿÿÿÿÿÿ~ÿÿ¬ÿÿ}ÿÿ}ÿÿÿÿ©ÿ¦ÿÿÿÿÿÿÿÿÿÿÿÿÿÿ©ÿÿ¨ÿÿ¨ÿÿ¥ÿ¨ÿÿzÿÿÿÿÿÿÿÿÿÿÿÿ¤ÿÿÿÿÿÿÿÿÿÿ¤ÿÿÿÿÿÿÿ~ÿÿÿÿÿÿÿÿÿÿÿÿÿÿÿ}ÿÿÿÿÿÿ­ÿÿÿ¤ÿÿ¦ÿ¦ÿÿÿ§ÿ¤ÿ¥ÿÿÿÿÿÿÿÿ¤ÿ¦ÿÿÿÿ¬ÿ¬ÿÿÿÿÿÿ¤ÿ¨ÿÿÿÿÿÿÿÿÿÿÿÿÿÿÿÿÿÿÿ¦ÿÿÿÿÿÿÿÿÿÿÿÿÿÿÿÿÿ§ÿ¤ÿÿÿÿÿÿ~ÿ¨ÿÿÿÿÿÿÿÿÿÿÿ¦ÿÿÿzÿ}ÿÿ§ÿÿÿÿÿÿÿÿÿÿÿÿ|ÿÿÿÿÿ}ÿÿÿ{ÿÿªÿÿ¥ÿÿÿÿÿÿÿÿÿÿÿÿÿÿÿÿ¬ÿÿÿÿÿÿÿÿÿ~ÿÿ¨ÿ¦ÿ®ÿÿÿÿ|ÿÿÿÿÿÿÿÿÿÿÿÿÿÿ|ÿ~ÿ~ÿÿÿÿ¤ÿÿÿÿÿÿÿÿ¤ÿÿÿ§ÿÿÿÿÿÿÿÿÿÿÿÿÿÿÿÿÿÿÿÿÿÿÿÿÿ¥ÿÿ¤ÿÿÿ~ÿÿÿÿÿÿ¨ÿ¦ÿÿÿÿÿÿÿÿÿÿÿÿÿÿÿÿÿÿÿÿÿÿÿÿÿÿÿÿÿ}ÿÿÿÿÿÿÿÿ}ÿÿÿ¤ÿÿÿ}ÿÿÿÿÿÿÿÿÿÿÿÿÿÿÿÿÿÿÿÿÿÿÿÿÿÿÿÿÿÿÿÿÿÿÿÿÿÿÿzÿ}ÿ|ÿtÿiÿgÿtÿ}ÿ}ÿ}ÿuÿtÿÿÿÿÿÿÿÿÿÿÿÿÿÿÿÿÿÿ|ÿÿÿÿzÿÿÿÿÿÿÿÿÿÿÿ|ÿÿÿÿÿÿÿÿÿ|ÿÿÿÿÿÿÿÿÿÿÿzÿÿÿÿÿÿÿÿÿÿÿÿÿÿÿÿÿÿÿÿÿÿyÿÿÿÿ¤ÿ¨ÿÿÿÿÿÿÿÿÿ|ÿwÿÿÿÿÿÿÿÿÿÿ§ÿÿyÿÿÿÿÿÿÿÿÿÿÿÿÿ}ÿÿÿÿÿyÿ~ÿÿÿÿ«ÿÿ¦ÿwÿ{ÿÿÿÿÿÿÿÿÿÿÿÿÿ{ÿÿÿÿÿÿÿÿÿÿÿÿÿÿÿÿÿÿ~ÿÿÿÿzÿsÿmÿvÿÿÿ}ÿyÿ©ÿÿÿÿ¤ÿÿ~ÿÿyÿÿ|ÿzÿ|ÿÿÿÿÿÿÿÿÿÿÿ~ÿÿÿÿÿÿ~ÿwÿÿÿÿ}ÿÿÿÿÿÿvÿsÿpÿrÿÿÿÿvÿÿyÿsÿrÿ~ÿkÿÿÿzÿÿ{ÿÿÿyÿyÿxÿwÿxÿ}ÿÿÿÿtÿtÿÿÿuÿ}ÿ|ÿzÿxÿrÿxÿsÿyÿzÿuÿ{ÿlÿjÿkÿfÿfÿpÿpÿlÿiÿkÿqÿoÿzÿoÿqÿeÿ_ÿgÿjÿnÿiÿkÿrÿtÿrÿmÿlÿÿpÿgÿnÿ{ÿyÿoÿ{ÿÿ{ÿuÿpÿqÿtÿ{ÿtÿnÿ{ÿzÿwÿuÿ|ÿ}ÿÿÿÿwÿqÿpÿ|ÿÿuÿÿÿÿÿÿÿÿxÿnÿrÿpÿxÿÿÿyÿÿzÿmÿmÿÿpÿ{ÿ~ÿrÿ|ÿuÿ{ÿ{ÿÿÿÿ~ÿtÿxÿzÿÿÿyÿrÿ{ÿyÿsÿlÿtÿtÿÿÿÿyÿÿÿuÿÿ{ÿÿÿyÿÿÿyÿ~ÿ}ÿyÿ|ÿyÿyÿzÿzÿvÿwÿwÿwÿÿ}ÿÿÿeÿvÿzÿÿÿÿÿÿyÿÿjÿÿlÿ`ÿjÿkÿsÿqÿ~ÿÿÿxÿtÿ|ÿzÿyÿÿxÿrÿyÿ{ÿyÿuÿxÿuÿiÿxÿsÿuÿuÿÿ|ÿlÿÿÿÿkÿxÿxÿyÿjÿ_ÿdÿqÿÿzÿpÿmÿsÿ|ÿÿtÿtÿ{ÿlÿeÿuÿ|ÿ|ÿyÿÿÿÿ|ÿyÿmÿuÿzÿsÿtÿmÿÿtÿiÿÿ~ÿsÿuÿzÿzÿÿuÿoÿpÿqÿxÿvÿsÿzÿÿÿÿ|ÿqÿ{ÿqÿhÿ{ÿÿ{ÿuÿtÿnÿ|ÿoÿwÿÿÿwÿpÿÿ|ÿÿzÿkÿyÿ{ÿqÿpÿuÿuÿvÿpÿfÿoÿ|ÿxÿwÿyÿuÿyÿxÿqÿoÿqÿ}ÿ~ÿuÿvÿyÿÿÿ|ÿÿqÿÿ}ÿwÿxÿqÿtÿzÿuÿqÿbÿiÿpÿjÿpÿzÿrÿzÿÿÿvÿyÿÿÿ}ÿÿÿ|ÿhÿ[ÿfÿoÿ~ÿ}ÿÿjÿaÿrÿnÿÿÿiÿ}ÿyÿeÿcÿuÿÿWÿjÿpÿvÿzÿzÿ|ÿyÿrÿpÿvÿoÿwÿ|ÿkÿrÿÿ|ÿzÿwÿhÿmÿqÿlÿtÿqÿÿzÿoÿkÿwÿkÿlÿjÿÿwÿ}ÿlÿrÿzÿqÿxÿyÿuÿwÿiÿ`ÿgÿvÿuÿpÿsÿwÿÿyÿtÿsÿmÿlÿrÿ{ÿ~ÿ|ÿÿzÿ|ÿÿoÿeÿ}ÿÿ|ÿÿ|ÿeÿfÿtÿ|ÿzÿoÿ{ÿsÿhÿsÿjÿÿnÿ{ÿÿ}ÿgÿrÿxÿzÿvÿsÿkÿkÿmÿyÿqÿiÿmÿqÿ|ÿ|ÿzÿ~ÿrÿjÿfÿeÿtÿ{ÿzÿtÿmÿmÿgÿbÿxÿiÿpÿkÿÿÿmÿvÿwÿÿtÿnÿ|ÿsÿeÿxÿpÿqÿÿ|ÿuÿ{ÿvÿvÿuÿnÿlÿsÿuÿuÿxÿqÿiÿqÿzÿoÿoÿkÿjÿmÿmÿwÿuÿjÿsÿiÿÿnÿhÿuÿaÿgÿÿjÿvÿpÿnÿÿtÿcÿjÿqÿzÿwÿÿtÿtÿsÿ|ÿyÿoÿsÿoÿfÿjÿsÿsÿ{ÿzÿdÿbÿpÿÿÿnÿyÿÿdÿrÿvÿÿ|ÿ{ÿmÿfÿ+ÿøþfÿsÿeÿhÿsÿwÿxÿiÿnÿpÿgÿÿ}ÿÿnÿqÿxÿ{ÿuÿkÿlÿnÿ~ÿÿjÿiÿ_ÿXÿiÿcÿhÿtÿxÿsÿmÿwÿlÿjÿjÿhÿtÿoÿzÿiÿuÿwÿkÿhÿqÿiÿ_ÿcÿqÿoÿoÿqÿrÿhÿlÿuÿsÿqÿqÿfÿeÿjÿgÿtÿxÿwÿwÿbÿ^ÿrÿnÿdÿmÿqÿsÿtÿlÿqÿnÿzÿkÿrÿrÿyÿvÿrÿnÿnÿ{ÿhÿuÿiÿaÿiÿhÿxÿsÿoÿuÿxÿuÿxÿlÿsÿqÿ{ÿpÿsÿoÿmÿgÿeÿkÿoÿxÿrÿeÿbÿcÿnÿtÿkÿ|ÿkÿsÿtÿvÿzÿ{ÿwÿyÿ{ÿxÿeÿxÿuÿpÿwÿtÿsÿ{ÿwÿyÿqÿeÿsÿsÿnÿlÿgÿxÿ|ÿtÿtÿuÿtÿlÿjÿwÿzÿxÿyÿoÿjÿqÿuÿlÿlÿhÿdÿdÿjÿxÿqÿÿÿqÿYÿ|ÿqÿcÿrÿgÿ}ÿrÿnÿtÿÿÿtÿkÿpÿ~ÿ|ÿuÿyÿ{ÿoÿfÿrÿzÿvÿpÿpÿÿÿxÿmÿdÿdÿuÿvÿoÿvÿÿtÿgÿkÿvÿ|ÿlÿtÿaÿaÿyÿyÿoÿtÿpÿbÿnÿuÿÿ{ÿfÿtÿ|ÿoÿwÿ}ÿyÿlÿgÿyÿvÿnÿnÿtÿ{ÿoÿtÿfÿjÿlÿ{ÿuÿtÿzÿ{ÿnÿvÿyÿfÿvÿzÿoÿ}ÿuÿzÿqÿmÿGÿ^ÿvÿtÿsÿvÿ}ÿyÿpÿuÿuÿjÿhÿsÿ|ÿÿvÿiÿ{ÿuÿrÿmÿjÿoÿtÿrÿsÿrÿiÿbÿgÿ|ÿvÿlÿsÿZÿoÿoÿwÿ|ÿ{ÿlÿdÿmÿoÿqÿoÿtÿtÿuÿÿÿvÿvÿdÿmÿwÿvÿqÿjÿwÿ~ÿrÿiÿwÿxÿsÿÿ_ÿcÿ|ÿÿÿyÿkÿwÿÿxÿrÿrÿlÿoÿvÿvÿxÿvÿuÿzÿyÿoÿjÿjÿfÿiÿwÿxÿvÿ|ÿoÿmÿpÿwÿÿzÿnÿnÿÿyÿsÿfÿhÿÿzÿzÿÿwÿwÿ|ÿ{ÿyÿtÿmÿgÿjÿuÿuÿvÿrÿnÿrÿpÿqÿ{ÿpÿgÿiÿÿÿ}ÿcÿ~ÿgÿhÿhÿwÿ~ÿoÿpÿnÿtÿ~ÿÿÿnÿiÿyÿyÿwÿmÿiÿwÿyÿqÿpÿgÿmÿxÿwÿeÿbÿxÿÿnÿ}ÿxÿzÿwÿuÿoÿqÿ{ÿxÿ{ÿoÿýþþþXÿvÿ{ÿuÿmÿgÿuÿyÿvÿpÿtÿoÿoÿzÿÿtÿjÿlÿqÿzÿtÿ{ÿÿwÿnÿhÿoÿyÿtÿvÿwÿsÿlÿhÿqÿwÿ{ÿwÿwÿrÿkÿjÿxÿÿxÿuÿuÿ|ÿÿwÿ~ÿ|ÿwÿÿÿ}ÿpÿ|ÿ{ÿnÿqÿuÿpÿyÿÿÿtÿ|ÿÿ|ÿoÿÿÿxÿsÿ|ÿÿuÿoÿ{ÿÿ}ÿnÿÿrÿzÿ|ÿwÿsÿrÿrÿnÿpÿoÿgÿlÿyÿqÿlÿjÿgÿoÿuÿtÿiÿlÿkÿzÿkÿeÿmÿrÿuÿnÿlÿoÿnÿfÿhÿzÿ~ÿvÿnÿaÿ{ÿjÿsÿmÿÿqÿxÿvÿpÿÿvÿÿuÿ|ÿwÿbÿgÿuÿmÿhÿtÿzÿ~ÿ~ÿxÿsÿzÿ{ÿwÿ}ÿÿ}ÿ}ÿeÿVÿvÿ}ÿwÿsÿsÿzÿzÿxÿ~ÿ}ÿ}ÿvÿnÿÿÿÿwÿÿzÿÿrÿpÿjÿrÿqÿ¦ÿÿÿÿsÿzÿ{ÿuÿzÿnÿhÿ}ÿ~ÿzÿÿÿmÿqÿÿÿÿÿzÿÿÿkÿkÿnÿ|ÿÿÿÿ}ÿÿÿ}ÿuÿ{ÿÿÿÿÿ¦ÿÿ}ÿ}ÿxÿ|ÿ}ÿÿÿwÿ{ÿÿÿÿ{ÿÿÿyÿÿÿÿÿjÿxÿyÿ|ÿÿ~ÿ|ÿ{ÿÿÿ|ÿwÿ~ÿÿÿÿsÿvÿ{ÿwÿuÿsÿÿÿxÿÿÿ}ÿ~ÿÿ}ÿÿÿ}ÿvÿqÿkÿÿ~ÿuÿÿqÿ}ÿÿxÿ}ÿÿÿyÿxÿÿÿÿÿÿzÿÿÿ|ÿÿÿÿÿwÿwÿÿ}ÿÿÿzÿrÿzÿÿÿ}ÿÿ~ÿsÿ~ÿxÿyÿÿÿÿÿÿÿÿ~ÿÿÿ|ÿzÿÿzÿnÿyÿÿtÿxÿÿÿÿÿyÿkÿtÿzÿÿÿÿÿÿÿÿÿÿÿ}ÿÿ¤ÿxÿÿzÿÿzÿÿ~ÿÿÿÿyÿ~ÿÿyÿwÿÿ|ÿÿpÿÿÿxÿxÿÿÿÿ~ÿÿÿÿÿÿÿyÿÿÿyÿwÿÿÿ{ÿÿÿÿÿÿ}ÿÿÿÿwÿÿÿqÿÿÿÿÿÿÿÿÿÿÿ|ÿvÿÿ|ÿwÿxÿÿÿzÿzÿÿÿÿÿvÿsÿÿÿÿÿÿ©ÿÿÿÿoÿnÿÿÿÿÿÿÿ~ÿÿÿÿtÿÿÿwÿwÿÿ{ÿyÿÿÿÿÿÿÿ¨ÿÿÿÿÿÿÿÿÿÿÿÿÿÿÿÿÿ«ÿÿÿÿ~ÿÿÿoÿkÿ{ÿÿÿ©ÿÿ«ÿ~ÿÿÿÿÿÿ~ÿ|ÿÿ¥ÿÿ¤ÿ|ÿÿ«ÿÿÿÿ¨ÿÿ~ÿÿÿÿÿÿ~ÿÿ©ÿÿÿtÿÿÿÿÿÿÿÿÿ§ÿÿzÿÿÿvÿÿÿÿÿÿÿÿÿ¤ÿÿ®ÿÿyÿÿÿÿÿÿÿÿÿÿwÿÿÿÿ¥ÿÿÿÿÿÿtÿxÿÿ§ÿÿyÿÿÿÿ}ÿÿÿÿ¥ÿÿÿ°ÿÿÿÿ¨ÿÿyÿÿÿ|ÿÿÿÿÿÿÿ¯ÿÿÿÿ¦ÿÿÿÿÿªÿ¬ÿÿÿÿÿÿÿ¤ÿÿÿ¤ÿÿÿÿÿÿ§ÿÿÿ¤ÿ°ÿ´ÿ¨ÿÿÿzÿÿuÿrÿ|ÿ¤ÿ¥ÿÿÿÿÿÿÿ¨ÿ¤ÿ¨ÿ¥ÿ«ÿÿÿ«ÿ¯ÿ«ÿ©ÿÿÿgÿvÿÿ§ÿÿÿÿ~ÿÿÿ²ÿ©ÿÿ¦ÿ«ÿ¥ÿÿ¨ÿ³ÿ®ÿÿ¦ÿÿuÿ{ÿ§ÿªÿÿÿÿÿ¥ÿ§ÿÿÿÿªÿ¬ÿªÿ©ÿ¥ÿÿÿÿoÿÿ§ÿ¤ÿÿªÿ¨ÿÿ¬ÿ²ÿ¥ÿ§ÿ¯ÿ³ÿ¬ÿÿÿ©ÿ§ÿ~ÿzÿ§ÿ¥ÿÿªÿÿoÿtÿÿ§ÿªÿ¦ÿÿzÿÿ¥ÿ§ÿÿÿÿÿÿÿÿÿuÿzÿÿzÿÿÿÿÿuÿ{ÿ¥ÿxÿvÿ}ÿÿÿ¥ÿ§ÿ|ÿ«ÿyÿxÿnÿyÿ}ÿÿ~ÿvÿxÿxÿÿ¥ÿ¥ÿÿ§ÿ¨ÿ{ÿnÿlÿ{ÿ®ÿ©ÿvÿÿ~ÿÿ¤ÿ~ÿ~ÿ°ÿÿ­ÿÿ¤ÿ¤ÿsÿwÿ§ÿ~ÿªÿaÿÿÿnÿyÿoÿdÿvÿ¥ÿsÿwÿ¤ÿ¤ÿsÿrÿpÿiÿmÿpÿ]ÿ¤ÿ¨ÿ¨ÿ¦ÿiÿ]ÿlÿzÿxÿlÿyÿuÿmÿmÿqÿuÿzÿ¤ÿ¥ÿ¥ÿvÿ¥ÿ©ÿrÿqÿ²ÿ¹ÿ´ÿ­ÿ¬ÿ¥ÿqÿhÿjÿ¤ÿ§ÿ¤ÿªÿ°ÿ¤ÿpÿ¦ÿ¦ÿtÿ­ÿ®ÿ¦ÿ°ÿ®ÿ¶ÿ°ÿ§ÿ¥ÿlÿmÿ©ÿ®ÿ®ÿ§ÿ{ÿ¦ÿÿzÿqÿzÿzÿ{ÿÿÿÿwÿÿ¦ÿÿÿ|ÿxÿ{ÿzÿÿzÿÿ{ÿpÿfÿfÿkÿbÿ`ÿÿ}ÿoÿ|ÿ|ÿÿ¤ÿÿzÿrÿÿÿÿÿÿ¤ÿÿÿÿÿ|ÿÿ¤ÿ¦ÿ¦ÿ¦ÿÿ~ÿÿÿÿÿÿÿÿÿÿ§ÿ¥ÿÿÿÿÿxÿÿÿ¥ÿÿÿÿ}ÿÿªÿ®ÿ®ÿÿ¤ÿÿÿÿÿÿÿzÿÿÿ}ÿÿ­ÿ¤ÿ¯ÿ¤ÿÿÿÿÿÿÿÿÿÿÿÿÿ¥ÿÿÿÿÿÿ}ÿÿÿÿÿÿ©ÿÿÿÿ¤ÿÿÿÿzÿÿvÿÿÿÿÿÿÿÿÿÿ¥ÿÿ}ÿÿ©ÿÿÿÿÿÿ¥ÿÿÿÿÿ~ÿÿÿ¦ÿÿÿ|ÿxÿÿÿ}ÿÿÿ°ÿ²ÿ¤ÿÿÿÿ¨ÿ}ÿ¬ÿÿÿÿÿÿÿÿÿÿÿÿÿÿÿÿ¨ÿ­ÿ©ÿÿÿÿÿÿ¥ÿÿÿÿÿÿÿªÿÿÿrÿ{ÿÿÿÿÿÿÿ}ÿÿ¨ÿ~ÿ§ÿ¤ÿÿ¤ÿÿÿÿÿÿÿÿÿÿÿÿÿÿ¤ÿªÿ§ÿÿÿÿÿÿÿÿÿ¦ÿÿÿÿÿÿÿÿÿÿÿÿÿÿÿÿÿÿÿ¦ÿ©ÿ¦ÿ¤ÿÿÿÿÿÿÿ¤ÿ¤ÿÿ«ÿÿÿÿÿÿÿÿÿÿÿÿÿÿ¥ÿÿ§ÿÿ~ÿÿÿÿÿÿÿÿÿ¥ÿÿÿ§ÿ¦ÿÿÿÿÿÿÿÿªÿÿÿ}ÿÿÿÿÿÿÿÿªÿÿÿÿÿÿ¤ÿÿ§ÿÿÿÿÿÿÿÿ{ÿÿÿ¤ÿÿÿÿÿÿÿÿÿÿÿÿÿÿÿ¬ÿ¦ÿÿÿÿÿÿÿÿ­ÿ¥ÿ¥ÿÿÿÿÿÿÿÿÿÿ¥ÿÿÿÿÿÿyÿpÿvÿÿÿÿÿÿÿÿÿÿÿÿÿÿÿÿ~ÿÿÿÿÿÿÿÿÿÿÿÿ~ÿ{ÿÿÿÿÿÿÿÿ~ÿÿÿÿÿÿÿÿÿÿÿÿÿÿÿÿÿ¤ÿÿÿÿÿÿÿ¥ÿÿÿÿÿÿ¥ÿ§ÿÿ}ÿÿÿÿÿÿ~ÿÿÿÿÿÿÿÿÿÿÿtÿÿÿÿµÿÿÿÿÿÿÿÿÿÿÿÿÿÿÿÿÿªÿÿÿÿÿÿ¥ÿÿ{ÿÿÿÿÿÿÿÿÿÿÿÿÿzÿÿÿÿÿÿ|ÿÿÿÿÿÿÿÿÿÿÿÿÿÿÿÿÿÿÿÿ{ÿÿÿ~ÿÿÿÿÿÿÿÿÿÿÿÿÿÿÿÿÿÿÿÿÿÿzÿÿÿÿÿÿÿÿÿÿÿÿÿÿÿÿÿÿwÿÿÿ}ÿyÿÿÿÿÿÿ¦ÿÿÿÿtÿbÿgÿvÿÿÿÿÿÿÿÿÿÿÿÿÿÿ~ÿÿÿÿÿÿÿÿÿÿÿÿÿÿ¨ÿÿÿ|ÿÿÿÿÿÿ~ÿÿÿÿÿÿÿÿÿÿÿÿÿÿ}ÿ}ÿÿÿÿÿÿÿÿÿÿÿÿÿÿÿÿ|ÿ|ÿÿÿÿÿ{ÿÿ¤ÿÿÿÿÿÿÿÿÿÿÿÿÿÿÿÿÿ~ÿÿÿÿzÿÿÿÿÿÿÿÿ~ÿ|ÿÿzÿuÿÿzÿwÿÿÿÿÿÿÿyÿÿÿÿÿyÿÿÿÿÿÿÿÿyÿzÿ~ÿyÿÿÿÿvÿÿÿÿÿÿÿÿjÿÿÿ|ÿÿÿÿÿÿÿÿÿÿoÿpÿÿ{ÿÿpÿ}ÿxÿpÿ~ÿ{ÿÿÿrÿÿÿ~ÿÿÿÿÿÿzÿwÿzÿÿÿÿ|ÿzÿÿÿqÿÿÿrÿ|ÿuÿsÿuÿrÿtÿÿyÿdÿfÿpÿsÿqÿvÿuÿoÿrÿmÿkÿsÿuÿ`ÿhÿeÿsÿdÿpÿdÿnÿ}ÿbÿfÿgÿxÿuÿ|ÿ|ÿsÿlÿkÿuÿpÿeÿtÿÿ{ÿpÿmÿqÿ}ÿÿwÿÿzÿ|ÿsÿtÿ~ÿwÿsÿ{ÿxÿzÿÿÿ}ÿtÿ|ÿqÿwÿ|ÿyÿÿÿxÿ|ÿÿÿ~ÿ}ÿxÿmÿpÿÿqÿjÿÿ~ÿwÿ{ÿÿÿÿÿ~ÿÿÿÿÿwÿxÿ}ÿ}ÿ}ÿwÿ|ÿÿ}ÿvÿwÿrÿkÿxÿsÿÿxÿÿÿpÿÿsÿ}ÿuÿkÿzÿwÿvÿxÿ}ÿwÿwÿzÿyÿzÿÿÿÿÿÿxÿ|ÿ}ÿyÿvÿsÿqÿyÿwÿjÿÿÿwÿÿdÿÿrÿ{ÿÿÿyÿuÿyÿÿÿxÿsÿÿÿ{ÿyÿxÿÿÿ|ÿ{ÿÿtÿkÿeÿzÿuÿÿ}ÿÿÿzÿsÿ|ÿ~ÿwÿrÿyÿxÿ|ÿsÿwÿÿÿÿzÿsÿsÿÿÿtÿtÿÿvÿjÿvÿsÿzÿÿÿÿ{ÿÿsÿ{ÿÿyÿtÿ{ÿÿÿyÿÿ}ÿdÿÿÿoÿpÿzÿ~ÿ{ÿÿÿxÿ{ÿwÿrÿ}ÿ|ÿmÿlÿnÿ{ÿxÿpÿuÿvÿÿ|ÿrÿmÿvÿÿwÿrÿÿtÿÿÿrÿ~ÿzÿtÿwÿ|ÿvÿzÿuÿsÿkÿfÿfÿpÿ}ÿtÿmÿmÿkÿuÿvÿqÿmÿxÿuÿyÿzÿyÿrÿwÿÿwÿ}ÿqÿÿxÿ}ÿ|ÿzÿqÿwÿyÿwÿgÿjÿpÿuÿ~ÿ{ÿqÿ~ÿÿ}ÿpÿrÿÿÿsÿÿ~ÿmÿtÿxÿ~ÿÿqÿtÿÿÿ{ÿ|ÿpÿÿoÿaÿpÿ~ÿuÿpÿÿÿjÿ}ÿjÿsÿÿuÿiÿlÿqÿÿÿÿÿvÿqÿqÿqÿjÿhÿqÿpÿvÿpÿuÿxÿrÿxÿxÿuÿvÿwÿnÿ^ÿuÿ~ÿrÿxÿÿmÿ{ÿÿÿlÿsÿoÿfÿqÿzÿ~ÿxÿlÿxÿ|ÿyÿyÿxÿxÿrÿyÿ~ÿ|ÿÿÿÿÿÿ{ÿaÿcÿÿÿzÿzÿyÿtÿtÿÿuÿqÿqÿÿyÿÿzÿnÿ|ÿgÿ~ÿ|ÿxÿkÿqÿuÿsÿqÿuÿ{ÿpÿmÿ|ÿÿÿ|ÿwÿwÿwÿ}ÿÿzÿqÿpÿcÿtÿ{ÿzÿÿyÿrÿiÿgÿÿpÿrÿoÿ}ÿgÿhÿqÿsÿvÿwÿ~ÿ}ÿwÿnÿyÿtÿvÿvÿzÿyÿÿÿuÿxÿvÿtÿzÿÿ~ÿzÿsÿjÿnÿiÿcÿmÿuÿsÿvÿ{ÿ{ÿpÿ{ÿwÿqÿÿ~ÿvÿrÿÿeÿqÿcÿfÿmÿÿvÿkÿyÿgÿbÿkÿ~ÿÿwÿoÿlÿwÿ{ÿvÿtÿvÿvÿtÿrÿnÿuÿzÿrÿqÿ{ÿÿvÿdÿbÿhÿlÿÿqÿÿzÿxÿyÿtÿaÿeÿuÿ~ÿoÿvÿuÿvÿuÿmÿcÿoÿcÿqÿmÿvÿwÿtÿxÿxÿuÿqÿpÿaÿbÿtÿ{ÿÿ|ÿwÿvÿoÿjÿrÿzÿ|ÿlÿhÿiÿyÿjÿfÿzÿwÿ~ÿiÿvÿÿfÿwÿoÿwÿÿeÿsÿiÿuÿpÿiÿpÿhÿlÿdÿoÿrÿqÿrÿkÿfÿmÿpÿqÿvÿjÿ]ÿkÿsÿpÿtÿ}ÿÿuÿdÿnÿuÿuÿeÿaÿgÿvÿnÿsÿuÿmÿaÿlÿÿuÿZÿhÿeÿyÿlÿwÿ~ÿ}ÿwÿsÿoÿlÿlÿtÿoÿtÿqÿmÿjÿmÿpÿmÿtÿkÿ_ÿoÿtÿoÿsÿtÿ|ÿfÿmÿpÿxÿpÿoÿiÿ^ÿ}ÿnÿoÿnÿsÿmÿxÿvÿmÿgÿkÿjÿsÿfÿkÿnÿnÿfÿgÿyÿÿqÿsÿtÿnÿpÿgÿmÿuÿsÿxÿnÿgÿmÿqÿlÿlÿlÿnÿiÿmÿeÿsÿwÿwÿrÿfÿÿÿrÿyÿsÿmÿiÿrÿbÿÿÿtÿqÿvÿvÿrÿsÿÿÿuÿqÿrÿxÿsÿiÿlÿoÿgÿrÿrÿlÿ{ÿÿnÿÿ{ÿpÿmÿdÿ[ÿkÿoÿÿvÿtÿzÿkÿcÿzÿaÿrÿ[ÿyÿmÿzÿ}ÿ|ÿÿpÿyÿÿyÿlÿrÿmÿgÿvÿyÿsÿkÿiÿvÿÿoÿgÿwÿjÿÿrÿÿyÿyÿtÿkÿuÿsÿ{ÿ{ÿ|ÿrÿwÿmÿmÿdÿfÿlÿtÿ{ÿÿ{ÿzÿxÿrÿmÿeÿcÿrÿ}ÿÿrÿsÿ{ÿyÿvÿsÿxÿpÿpÿoÿpÿwÿhÿdÿyÿmÿjÿ}ÿuÿcÿtÿuÿzÿyÿtÿoÿdÿfÿoÿvÿlÿmÿvÿoÿuÿzÿwÿÿpÿmÿmÿkÿkÿÿpÿ]ÿuÿÿuÿiÿvÿqÿcÿvÿnÿzÿÿÿ~ÿÿÿpÿgÿeÿjÿoÿnÿqÿsÿpÿnÿmÿtÿuÿsÿlÿiÿyÿpÿrÿvÿhÿ{ÿjÿnÿ{ÿiÿlÿiÿoÿÿuÿvÿmÿoÿnÿtÿuÿuÿuÿtÿ|ÿÿ|ÿyÿsÿsÿxÿuÿvÿÿsÿjÿ{ÿÿsÿnÿmÿgÿmÿÿfÿnÿÿdÿnÿyÿnÿgÿxÿcÿtÿuÿqÿhÿtÿqÿdÿmÿoÿiÿcÿgÿoÿlÿ|ÿuÿiÿoÿfÿmÿxÿvÿeÿrÿ}ÿgÿoÿzÿzÿrÿmÿqÿkÿwÿ|ÿvÿoÿqÿtÿuÿuÿmÿhÿnÿ|ÿ}ÿyÿ}ÿzÿpÿqÿrÿwÿÿwÿqÿÿgÿsÿlÿtÿjÿrÿÿÿxÿyÿ|ÿÿ|ÿvÿoÿmÿwÿ|ÿ~ÿÿÿzÿmÿsÿzÿxÿjÿsÿbÿgÿÿzÿÿuÿÿÿzÿÿwÿ~ÿzÿnÿqÿpÿjÿsÿ{ÿsÿtÿÿ}ÿÿcÿÿvÿsÿrÿÿÿsÿ{ÿsÿkÿrÿvÿ|ÿnÿrÿsÿfÿ`ÿmÿtÿgÿfÿqÿiÿhÿnÿiÿgÿaÿgÿuÿ\ÿ`ÿbÿlÿeÿqÿlÿaÿbÿvÿÿsÿlÿnÿjÿmÿvÿzÿsÿpÿlÿhÿzÿdÿhÿhÿÿqÿtÿ~ÿ|ÿ~ÿÿÿ}ÿlÿwÿÿÿ{ÿpÿcÿfÿvÿzÿuÿsÿlÿzÿzÿ{ÿÿÿwÿÿmÿZÿiÿ~ÿ}ÿoÿpÿpÿlÿzÿÿ~ÿÿÿuÿsÿzÿ{ÿnÿÿÿ~ÿÿmÿqÿwÿ}ÿyÿtÿuÿÿÿÿÿÿzÿpÿvÿ}ÿvÿtÿÿÿqÿzÿ}ÿ}ÿÿwÿÿÿÿuÿkÿkÿ~ÿÿ~ÿÿÿÿ}ÿÿvÿ~ÿÿÿwÿmÿuÿ|ÿ}ÿÿ~ÿÿÿ{ÿjÿwÿÿÿ{ÿxÿÿÿ}ÿwÿÿÿxÿxÿpÿÿÿÿÿÿÿÿÿÿ{ÿ~ÿÿÿÿyÿqÿxÿÿÿyÿpÿÿÿÿzÿ|ÿvÿ|ÿÿÿ~ÿvÿÿÿ{ÿvÿÿÿÿÿuÿÿÿÿÿÿÿÿ{ÿÿÿÿÿ|ÿ|ÿÿÿÿ{ÿ}ÿzÿÿvÿ|ÿÿ²ÿÿÿÿlÿÿÿÿ~ÿÿÿ}ÿÿÿÿzÿwÿyÿÿÿ}ÿÿtÿÿ|ÿrÿ}ÿÿyÿÿÿÿvÿwÿÿsÿÿ¤ÿÿÿxÿoÿkÿ{ÿÿÿÿÿÿÿÿÿÿÿÿrÿxÿpÿsÿwÿ}ÿÿÿzÿrÿqÿ|ÿÿÿvÿÿÿ}ÿtÿÿÿÿÿÿÿÿÿÿÿÿÿÿÿ}ÿ¦ÿÿÿ{ÿÿÿÿÿxÿÿÿÿÿÿÿÿ}ÿ{ÿ{ÿ¤ÿ~ÿÿÿÿÿ~ÿvÿ}ÿÿÿÿyÿÿÿ~ÿqÿÿÿÿÿÿÿxÿÿÿ|ÿÿ{ÿÿwÿÿ¥ÿÿ«ÿ¤ÿÿÿÿ}ÿÿÿÿÿÿzÿÿzÿNÿ|ÿvÿ{ÿ{ÿÿÿvÿyÿÿ¤ÿÿqÿÿÿÿ{ÿzÿÿÿÿ¦ÿ¥ÿÿÿÿÿÿÿÿÿ¦ÿÿÿÿÿÿÿtÿuÿÿÿÿÿÿÿÿÿÿ|ÿÿ«ÿÿÿªÿÿÿÿÿ§ÿÿ¤ÿÿ¤ÿÿÿÿÿÿÿÿÿ}ÿÿyÿ¨ÿÿÿ¤ÿ¥ÿÿuÿ{ÿÿÿ~ÿÿwÿ~ÿÿ§ÿyÿ¨ÿÿÿ¨ÿÿÿ§ÿªÿ¥ÿÿÿ¥ÿªÿ©ÿ¤ÿÿÿÿÿÿÿÿÿ§ÿÿ©ÿ¨ÿ©ÿÿÿÿÿzÿzÿÿ¤ÿ¥ÿÿÿxÿvÿ{ÿ{ÿxÿÿ¬ÿ©ÿ¦ÿ§ÿ¤ÿÿÿÿÿvÿÿÿ{ÿ{ÿÿ¥ÿÿ}ÿÿ«ÿÿÿÿÿÿÿÿÿÿ©ÿÿÿÿÿ¥ÿÿÿÿÿÿÿÿÿÿÿÿÿÿÿªÿ¯ÿÿÿÿÿkÿÿuÿ¥ÿÿÿÿÿÿÿ|ÿÿÿ§ÿ§ÿ¤ÿ¬ÿÿÿ§ÿ¯ÿªÿÿÿ³ÿ°ÿ¥ÿÿ¦ÿ¬ÿ¬ÿÿÿÿ|ÿ«ÿ©ÿÿ©ÿ©ÿªÿ§ÿ¬ÿ±ÿ¨ÿÿÿÿÿ}ÿªÿÿ¥ÿ«ÿÿÿ§ÿ¨ÿ«ÿ©ÿÿÿÿ¨ÿ¥ÿÿ~ÿ~ÿÿzÿÿÿ{ÿÿÿ¥ÿÿ¤ÿªÿ©ÿÿ~ÿ¤ÿxÿuÿÿÿÿÿÿ¤ÿÿ|ÿÿÿÿÿÿÿÿ§ÿ«ÿÿ¹ÿ¥ÿ}ÿÿ¤ÿ©ÿ¥ÿÿÿÿÿ¤ÿÿ¨ÿÿÿÿ¥ÿ¦ÿ|ÿÿ§ÿÿlÿÿzÿuÿ~ÿ~ÿtÿÿÿÿiÿlÿvÿ}ÿ{ÿyÿvÿvÿ|ÿqÿpÿyÿrÿqÿuÿ{ÿÿ{ÿ|ÿPÿYÿ}ÿÿvÿvÿyÿ}ÿ«ÿ¥ÿ±ÿ|ÿ¨ÿ¥ÿsÿ|ÿ­ÿ©ÿ}ÿ~ÿ¨ÿxÿ{ÿ§ÿ¥ÿ}ÿ~ÿ}ÿxÿmÿjÿ¥ÿxÿkÿfÿoÿqÿcÿcÿªÿwÿ¤ÿzÿ¤ÿwÿpÿqÿkÿtÿlÿsÿ{ÿsÿpÿ§ÿ­ÿ¨ÿuÿ©ÿiÿmÿvÿtÿ©ÿ­ÿpÿ¦ÿ¦ÿ¥ÿtÿuÿ¦ÿ¦ÿ©ÿ°ÿ¥ÿ¥ÿ¬ÿoÿiÿ¦ÿ¬ÿ«ÿ®ÿµÿ¬ÿrÿsÿ¬ÿ«ÿrÿqÿ¨ÿ¥ÿ«ÿ¤ÿ§ÿnÿxÿÿvÿmÿ{ÿsÿÿÿ}ÿÿtÿeÿÿÿ{ÿ}ÿÿ|ÿuÿÿÿÿÿyÿeÿ^ÿgÿpÿ~ÿÿhÿsÿjÿtÿÿÿªÿ¥ÿ}ÿÿÿ~ÿÿÿÿ~ÿÿÿjÿÿÿÿÿÿÿÿÿ¤ÿÿÿwÿÿ¦ÿÿÿÿÿÿÿ¥ÿÿÿÿÿÿÿÿÿÿ³ÿ©ÿÿ¤ÿ¦ÿ¦ÿ¤ÿ©ÿ¤ÿÿÿÿÿÿÿÿoÿÿÿtÿÿÿÿÿÿÿ~ÿÿ¨ÿ¤ÿÿÿÿÿÿÿÿÿ}ÿ©ÿÿ{ÿ~ÿÿÿÿzÿÿÿÿzÿÿÿÿÿÿÿ}ÿÿ§ÿÿÿÿ©ÿ§ÿÿÿÿ¤ÿÿ©ÿÿÿÿÿÿÿÿÿÿÿÿÿÿÿÿÿÿÿ{ÿ}ÿÿÿÿ¥ÿ§ÿÿÿÿÿÿÿÿÿÿÿÿÿÿÿÿÿÿ¦ÿ¥ÿÿÿÿÿÿÿÿ¬ÿÿ¦ÿÿÿÿÿÿÿÿÿÿ©ÿÿ}ÿuÿÿ§ÿ¥ÿÿÿÿªÿ¤ÿÿÿÿÿÿÿÿÿÿÿÿÿ­ÿÿÿÿ¤ÿ¬ÿÿ¥ÿ±ÿ«ÿÿÿ¨ÿÿÿÿÿÿÿÿÿÿ¦ÿÿÿ¦ÿÿÿÿÿ¥ÿ§ÿÿÿÿÿÿÿ¦ÿÿ¦ÿÿÿÿ¥ÿÿÿÿÿÿÿ©ÿÿÿÿÿÿÿÿÿ¤ÿ¨ÿÿÿÿÿvÿÿÿÿÿÿÿ¤ÿÿÿÿÿÿÿÿ«ÿ¨ÿÿÿÿÿÿÿ¹ÿÿÿÿÿÿÿÿÿÿÿÿÿÿÿÿÿÿ¦ÿÿÿÿÿÿÿÿÿÿÿÿÿÿÿÿ©ÿ§ÿÿÿÿÿÿÿÿ}ÿ¦ÿÿ¤ÿÿÿÿÿÿÿÿÿ¨ÿ¤ÿÿÿÿÿÿÿÿÿÿÿÿÿÿÿÿÿmÿ~ÿÿÿÿÿÿÿÿÿÿÿÿÿ¬ÿÿÿÿÿÿÿÿÿÿÿÿÿÿÿÿÿÿÿÿÿÿÿÿÿÿÿÿÿÿÿÿ~ÿÿÿÿ|ÿÿ¤ÿÿÿÿ¥ÿÿÿ|ÿÿÿÿÿÿÿ¤ÿ§ÿÿÿÿÿÿÿÿÿÿÿxÿÿÿÿÿÿ¥ÿÿÿÿÿÿÿÿÿÿ¨ÿÿÿÿÿÿÿÿÿÿÿÿÿ¤ÿÿÿÿÿ¤ÿÿÿÿÿÿÿÿÿÿÿÿÿÿÿÿ|ÿ¦ÿÿtÿÿÿyÿÿÿÿÿÿÿÿ¤ÿÿÿÿÿÿÿÿÿÿÿÿÿÿÿÿÿÿÿÿÿÿÿÿuÿpÿÿvÿÿÿ{ÿ~ÿÿÿÿÿÿÿ|ÿÿÿÿÿÿÿÿÿÿÿÿÿÿ¥ÿÿÿÿ{ÿÿ¦ÿÿÿªÿÿÿÿÿÿÿÿÿÿqÿþþ2þIþFÿxÿyÿ{ÿÿÿÿÿÿÿÿÿÿÿÿÿÿÿzÿvÿÿÿÿÿwÿÿÿÿÿÿÿÿÿÿÿÿÿzÿÿÿÿÿÿÿÿÿÿÿ¬ÿ{ÿÿÿÿyÿÿÿÿÿÿÿÿÿÿÿÿÿ}ÿÿÿtÿÿÿuÿÿ¤ÿÿÿzÿzÿ|ÿÿÿ|ÿzÿÿÿÿÿÿÿÿÿ©ÿzÿ}ÿ~ÿ}ÿsÿvÿyÿvÿ~ÿ}ÿ{ÿÿÿÿÿ}ÿÿÿ|ÿmÿ|ÿÿxÿmÿÿoÿÿÿÿÿÿyÿÿÿÿÿÿÿÿ|ÿwÿzÿÿ}ÿÿÿvÿÿÿÿ~ÿÿÿ{ÿjÿ|ÿÿÿÿÿwÿpÿzÿ{ÿrÿyÿÿÿyÿyÿ{ÿyÿÿÿvÿ}ÿÿwÿÿ{ÿwÿÿÿ~ÿÿÿÿ{ÿ}ÿÿÿyÿ{ÿÿ|ÿÿÿzÿxÿsÿÿÿlÿwÿÿÿwÿlÿrÿ{ÿwÿoÿiÿkÿpÿiÿmÿÿÿ|ÿsÿwÿsÿsÿ`ÿ}ÿ}ÿnÿgÿvÿXÿpÿuÿiÿiÿkÿnÿlÿ}ÿxÿsÿlÿfÿsÿpÿ_ÿhÿ~ÿÿrÿnÿuÿ|ÿÿÿ{ÿÿwÿwÿmÿ}ÿ{ÿ|ÿ{ÿtÿpÿyÿÿ~ÿ|ÿzÿtÿuÿzÿÿ~ÿÿÿÿsÿnÿ{ÿÿÿuÿwÿ{ÿ}ÿ{ÿvÿtÿÿÿoÿÿyÿ~ÿsÿoÿ}ÿ{ÿwÿvÿ{ÿ~ÿ~ÿÿwÿxÿÿ}ÿÿÿvÿkÿwÿjÿÿ~ÿÿ{ÿvÿyÿnÿuÿyÿuÿoÿrÿzÿxÿuÿzÿÿÿÿÿ|ÿvÿÿ¤ÿÿ|ÿmÿ~ÿjÿ}ÿzÿrÿoÿwÿ}ÿÿzÿ{ÿjÿwÿÿxÿlÿtÿÿÿÿÿyÿzÿxÿxÿyÿrÿyÿÿÿyÿzÿÿÿÿyÿxÿrÿxÿrÿÿzÿsÿÿyÿsÿsÿÿzÿ}ÿÿ{ÿÿyÿvÿpÿsÿtÿzÿvÿyÿÿÿ~ÿ}ÿ}ÿrÿrÿsÿyÿyÿyÿwÿlÿ~ÿzÿkÿÿlÿuÿrÿÿÿ}ÿÿÿ|ÿÿÿyÿÿÿÿ|ÿvÿ~ÿ|ÿuÿwÿvÿsÿ|ÿÿpÿnÿwÿtÿoÿvÿ^ÿeÿwÿÿ|ÿnÿtÿ{ÿuÿgÿpÿ_ÿÿtÿfÿ{ÿ{ÿrÿwÿÿ{ÿzÿzÿpÿmÿnÿlÿuÿ~ÿxÿpÿiÿjÿvÿvÿxÿvÿ{ÿÿ}ÿwÿ}ÿ{ÿfÿiÿwÿÿqÿwÿqÿgÿrÿeÿbÿlÿdÿhÿYÿhÿaÿqÿ~ÿxÿuÿÿ~ÿ{ÿpÿmÿiÿgÿoÿpÿ{ÿuÿwÿoÿSÿiÿvÿzÿeÿ}ÿwÿwÿrÿfÿÿdÿtÿtÿÿ\ÿÿrÿqÿÿrÿnÿÿ{ÿtÿmÿiÿjÿwÿÿÿ}ÿyÿxÿuÿwÿuÿpÿiÿeÿkÿpÿqÿwÿoÿgÿoÿvÿzÿwÿeÿ|ÿoÿÿÿÿqÿtÿpÿzÿeÿoÿoÿoÿvÿÿvÿxÿqÿ{ÿÿsÿnÿuÿxÿuÿÿÿyÿ~ÿyÿwÿÿÿnÿ_ÿcÿÿÿuÿÿyÿuÿtÿÿtÿwÿmÿyÿ~ÿÿÿ~ÿzÿgÿ|ÿ|ÿ~ÿkÿrÿuÿuÿnÿyÿuÿsÿyÿ{ÿyÿ|ÿ}ÿzÿzÿzÿxÿuÿjÿlÿvÿjÿyÿ}ÿÿÿÿwÿmÿyÿxÿrÿrÿ{ÿpÿpÿjÿnÿ{ÿvÿzÿzÿuÿÿoÿ}ÿ}ÿrÿmÿ|ÿ{ÿÿÿ}ÿwÿÿ{ÿuÿ{ÿzÿsÿuÿuÿlÿlÿhÿsÿrÿyÿ~ÿiÿzÿoÿyÿpÿpÿzÿÿoÿkÿÿsÿrÿrÿeÿaÿnÿiÿpÿlÿwÿgÿsÿÿÿ{ÿsÿiÿkÿiÿfÿ|ÿÿyÿ{ÿÿÿuÿ|ÿoÿhÿhÿqÿvÿsÿtÿqÿÿÿtÿaÿzÿuÿoÿ_ÿxÿVÿÿÿoÿ{ÿmÿzÿlÿiÿoÿxÿ}ÿsÿwÿvÿzÿpÿuÿoÿvÿvÿjÿoÿqÿtÿ}ÿ{ÿnÿtÿxÿkÿoÿuÿ|ÿlÿsÿwÿhÿoÿoÿlÿeÿnÿxÿhÿqÿqÿ_ÿoÿjÿvÿ}ÿvÿcÿiÿpÿÿrÿkÿcÿdÿeÿ}ÿrÿkÿwÿrÿpÿkÿfÿeÿmÿyÿkÿfÿwÿtÿvÿtÿrÿ{ÿtÿ|ÿsÿrÿkÿuÿkÿmÿrÿrÿtÿÿfÿbÿ|ÿÿhÿeÿaÿkÿÿsÿxÿ}ÿpÿmÿmÿjÿmÿtÿjÿpÿoÿhÿoÿ|ÿÿwÿvÿvÿlÿtÿ~ÿwÿwÿxÿwÿcÿuÿyÿÿjÿoÿ\ÿUÿpÿjÿlÿlÿkÿpÿrÿsÿoÿgÿgÿ_ÿpÿqÿkÿmÿjÿcÿmÿzÿ{ÿqÿwÿuÿnÿrÿmÿpÿxÿwÿyÿqÿoÿmÿmÿzÿ{ÿmÿpÿvÿ}ÿmÿzÿtÿnÿrÿyÿÿ{ÿnÿlÿmÿrÿuÿoÿaÿeÿvÿnÿrÿuÿmÿfÿrÿzÿrÿrÿiÿ`ÿhÿsÿqÿnÿxÿxÿyÿ~ÿkÿoÿzÿrÿÿlÿyÿsÿqÿaÿyÿÿtÿÿtÿnÿrÿoÿfÿ}ÿ|ÿÿyÿkÿsÿvÿ|ÿÿÿzÿoÿxÿzÿqÿmÿqÿ{ÿ}ÿ{ÿrÿkÿiÿlÿxÿfÿ}ÿpÿmÿpÿÿ|ÿ|ÿiÿtÿtÿeÿ~ÿ|ÿoÿnÿzÿlÿkÿiÿnÿnÿwÿ{ÿÿtÿsÿ}ÿvÿnÿkÿkÿtÿvÿsÿpÿvÿsÿuÿuÿoÿyÿkÿ}ÿuÿyÿzÿmÿ_ÿÿnÿpÿzÿoÿrÿrÿnÿuÿrÿpÿtÿeÿsÿÿoÿcÿpÿoÿcÿuÿ{ÿoÿuÿqÿtÿvÿuÿmÿtÿzÿZÿtÿÿ}ÿcÿvÿ~ÿuÿbÿVÿiÿvÿoÿqÿtÿpÿiÿcÿuÿxÿ}ÿyÿqÿjÿgÿjÿsÿ|ÿzÿvÿsÿlÿyÿtÿtÿpÿhÿÿpÿzÿrÿgÿhÿtÿbÿlÿtÿ{ÿoÿvÿlÿ{ÿtÿcÿjÿzÿsÿnÿÿÿpÿsÿnÿjÿuÿkÿtÿ|ÿwÿpÿwÿsÿjÿpÿqÿsÿtÿ{ÿgÿiÿvÿ¬ÿÿ{ÿ|ÿmÿjÿuÿtÿqÿwÿsÿ|ÿÿ}ÿvÿjÿhÿpÿzÿzÿwÿoÿvÿpÿmÿuÿÿiÿbÿxÿ}ÿhÿpÿxÿoÿkÿnÿhÿnÿwÿnÿgÿtÿvÿ|ÿ}ÿpÿiÿuÿÿÿ|ÿpÿmÿtÿzÿpÿhÿsÿjÿtÿrÿfÿ{ÿpÿlÿeÿÿÿÿzÿvÿ}ÿsÿrÿÿuÿ`ÿlÿÿsÿgÿ{ÿuÿmÿ|ÿtÿkÿhÿqÿgÿjÿyÿÿqÿyÿÿzÿnÿÿ{ÿ}ÿxÿsÿvÿsÿgÿmÿzÿuÿ|ÿÿÿÿxÿyÿhÿÿqÿwÿÿ|ÿwÿaÿnÿjÿ]ÿÿtÿeÿgÿbÿ`ÿfÿiÿjÿjÿiÿjÿwÿ}ÿuÿ`ÿtÿuÿvÿXÿjÿrÿlÿaÿfÿsÿtÿkÿvÿ{ÿtÿuÿpÿiÿkÿnÿvÿpÿiÿwÿpÿsÿgÿÿpÿoÿÿpÿsÿ}ÿzÿÿuÿcÿÿÿyÿ{ÿyÿpÿpÿpÿzÿÿzÿuÿ{ÿÿÿyÿwÿÿ{ÿÿvÿzÿwÿÿÿnÿ}ÿ{ÿwÿ}ÿ}ÿtÿ|ÿÿ|ÿzÿsÿÿ~ÿÿÿuÿoÿuÿ}ÿ~ÿyÿ}ÿjÿÿÿ{ÿyÿÿÿtÿoÿzÿÿÿ|ÿÿÿyÿtÿ}ÿzÿÿoÿÿvÿ~ÿÿrÿqÿÿÿvÿqÿtÿoÿvÿÿ{ÿÿÿÿ|ÿdÿnÿoÿ¥ÿÿ}ÿ|ÿzÿÿÿxÿwÿÿÿÿÿÿÿÿÿÿwÿxÿuÿÿÿ~ÿÿÿÿxÿÿÿÿÿÿÿÿÿÿÿÿlÿÿÿ¤ÿ}ÿwÿÿÿ}ÿuÿÿÿÿwÿwÿÿÿxÿxÿÿÿ|ÿÿÿÿÿÿÿÿÿÿÿÿÿÿÿÿÿÿÿÿÿÿ¤ÿÿqÿÿÿrÿvÿ|ÿzÿÿÿÿÿÿÿÿÿÿ|ÿtÿwÿÿwÿÿ~ÿvÿmÿ~ÿyÿsÿÿÿvÿvÿ~ÿÿÿsÿÿjÿÿÿÿ}ÿ|ÿÿ}ÿoÿÿÿyÿvÿ~ÿÿyÿÿÿzÿÿtÿ}ÿrÿvÿ~ÿxÿyÿÿyÿyÿÿÿÿzÿÿÿÿÿÿÿÿÿ¤ÿ¤ÿÿÿ}ÿÿÿÿ~ÿÿÿÿªÿÿÿ~ÿÿÿÿÿÿÿÿ}ÿÿÿÿÿÿwÿpÿxÿ~ÿÿÿÿÿÿuÿ{ÿÿÿÿÿÿÿÿsÿÿÿ¥ÿÿÿÿ|ÿÿÿÿÿ|ÿÿ«ÿÿvÿ|ÿsÿÿ}ÿÿ¤ÿÿÿÿÿÿÿuÿÿzÿKÿoÿ{ÿÿwÿÿÿÿÿÿÿÿÿÿÿuÿÿxÿÿÿÿzÿyÿÿÿ}ÿ}ÿÿ{ÿÿuÿ¤ÿÿÿÿÿÿÿ~ÿÿ|ÿwÿzÿÿÿÿzÿÿÿÿÿÿÿÿÿ}ÿÿÿªÿÿ}ÿÿÿ§ÿÿÿÿÿÿÿ¤ÿÿÿÿÿÿÿyÿÿÿÿrÿ~ÿÿÿÿ|ÿqÿÿÿ¨ÿÿ§ÿÿÿ¨ÿÿ¤ÿ©ÿÿÿ{ÿÿÿ§ÿÿÿyÿÿ§ÿ°ÿ«ÿÿ¤ÿ¦ÿ¦ÿ¦ÿ~ÿÿÿÿÿÿÿÿ~ÿyÿÿÿÿ¦ÿÿÿÿÿ§ÿÿÿ©ÿ§ÿÿ¤ÿÿÿÿzÿtÿyÿÿÿzÿÿ­ÿ§ÿÿÿÿ¦ÿÿÿÿÿÿÿÿÿ¤ÿ~ÿ}ÿzÿtÿÿÿÿÿÿÿÿÿÿÿ¥ÿzÿ§ÿ¥ÿÿ¦ÿÿ~ÿyÿÿÿ¦ÿ¤ÿ¦ÿyÿoÿÿ­ÿ©ÿ¤ÿÿÿÿÿ¤ÿÿÿÿÿÿÿ¨ÿ«ÿÿÿ§ÿÿÿ¦ÿ¤ÿÿ¤ÿ¯ÿ­ÿ«ÿ­ÿÿÿÿªÿvÿÿ®ÿ°ÿ¦ÿÿ¦ÿÿÿ¦ÿyÿ¨ÿÿÿ¤ÿ¥ÿÿ{ÿ}ÿ¥ÿ¤ÿ§ÿ~ÿÿÿÿÿÿ~ÿÿ¤ÿªÿ¨ÿyÿÿÿ¥ÿ¥ÿ¥ÿ¥ÿ|ÿgÿÿ}ÿÿÿÿÿ}ÿÿ¤ÿÿÿwÿÿ§ÿ¥ÿ¨ÿ¦ÿÿÿ®ÿ¯ÿÿ¦ÿÿ~ÿsÿ|ÿ¤ÿ§ÿ©ÿ«ÿ§ÿÿÿ¬ÿ¤ÿÿÿyÿÿ§ÿ¦ÿÿzÿ¯ÿ}ÿzÿ|ÿmÿoÿzÿxÿÿÿyÿ_ÿpÿyÿzÿzÿ~ÿÿzÿsÿ^ÿYÿdÿ¥ÿxÿrÿ©ÿ´ÿ­ÿ¦ÿaÿ`ÿlÿ}ÿvÿrÿwÿÿ¥ÿ~ÿ©ÿwÿ~ÿªÿ¤ÿ¤ÿ¨ÿ¦ÿ}ÿlÿ¨ÿ{ÿ«ÿ{ÿxÿ¤ÿ¤ÿyÿpÿTÿcÿ¯ÿ¤ÿaÿZÿiÿoÿ`ÿiÿ©ÿ¨ÿ¦ÿuÿ«ÿ«ÿzÿwÿqÿwÿ`ÿ¤ÿ°ÿ¦ÿ¤ÿ¬ÿ²ÿ¬ÿwÿ¥ÿeÿgÿvÿyÿ©ÿ¬ÿ¦ÿ©ÿ§ÿ¥ÿsÿbÿoÿrÿ¥ÿ®ÿ¨ÿ©ÿ¤ÿuÿ¥ÿ¬ÿ¯ÿ¨ÿqÿoÿoÿ¤ÿ©ÿ¦ÿ¦ÿqÿ¤ÿ¬ÿ¦ÿ®ÿnÿfÿoÿÿwÿkÿoÿÿÿuÿvÿÿ¦ÿsÿeÿ~ÿÿwÿÿÿ|ÿzÿÿÿyÿyÿÿqÿaÿgÿrÿkÿtÿnÿxÿsÿtÿÿ¨ÿ¨ÿ®ÿ~ÿÿÿ}ÿ}ÿÿ~ÿzÿÿÿÿÿÿyÿyÿÿ¯ÿ¥ÿÿ«ÿÿÿ{ÿÿ¨ÿÿÿÿvÿÿÿÿ«ÿÿÿ~ÿÿ±ÿvÿ~ÿÿ¥ÿ¥ÿ¦ÿÿÿ¤ÿÿ¦ÿÿ{ÿÿÿÿÿ{ÿ~ÿwÿ°ÿ¤ÿÿxÿÿÿÿÿÿÿÿÿÿ¤ÿ¦ÿ¥ÿÿÿ«ÿÿÿÿ§ÿ¦ÿÿÿÿÿÿÿuÿÿ§ÿÿÿÿÿÿÿÿÿÿ¦ÿÿÿÿÿÿÿÿÿ«ÿÿ¬ÿÿÿ¥ÿ¦ÿÿÿÿÿÿÿÿÿÿÿ{ÿ}ÿÿ§ÿÿÿÿÿÿÿÿÿÿÿ¦ÿÿÿÿÿÿÿÿÿÿÿÿÿÿÿÿÿÿÿ¦ÿ¤ÿÿÿÿÿÿ¤ÿÿÿÿÿÿ¥ÿÿÿÿÿ}ÿÿÿÿÿÿÿÿÿÿÿÿÿÿÿÿÿÿÿÿ¥ÿ¨ÿ´ÿÿÿÿ¥ÿ¦ÿ©ÿ«ÿ¥ÿÿÿÿÿÿÿÿÿÿÿÿÿÿÿÿÿ¦ÿÿÿÿÿÿÿÿÿÿÿÿÿÿ¨ÿ¤ÿÿÿ¬ÿ±ÿ¥ÿÿÿÿÿÿÿÿÿÿÿÿÿÿÿ¦ÿÿ¥ÿtÿÿÿÿÿ©ÿÿÿÿ¥ÿ¥ÿÿÿ¤ÿÿÿÿÿ¥ÿ«ÿ¥ÿÿÿÿÿÿ­ÿÿÿ§ÿÿÿ¥ÿ¦ÿÿÿÿÿÿÿÿÿÿÿÿÿÿÿÿÿÿÿÿ¦ÿÿÿÿÿÿÿÿÿÿÿÿÿÿÿÿÿ¨ÿÿÿÿÿÿÿÿÿÿÿÿÿÿÿÿÿÿÿÿÿÿÿÿÿÿÿ§ÿÿÿÿ~ÿÿÿÿÿÿÿÿÿÿÿÿªÿÿÿÿÿÿÿÿ|ÿÿÿÿÿ±ÿ¨ÿ
[truncated: 17,645,429 more chars]
